# Supplementary material for: Effect of Different Grain for Green Approaches on Soil Bacterial Community in a Karst Region
Source: Front Microbiol. 2020 Oct 30;11:577242. doi: 10.3389/fmicb.2020.577242 (PMC7662124; doi:10.3389/fmicb.2020.577242)
Supplement: Supplementary file 1 [file Data_Sheet_1.xls]

## Sheet: OTU table
Domain	Kingdom	Phylum	Class	Order	Family	Genus	Species	OTU	ZG_1	ZG_2	ZG_3	ZI_1	ZI_2	ZI_3	CR_1	CR_2	CR_3	CM_1	CM_2	CM_3	AC_1	AC_2	AC_3	TS_1	TS_2	TS_3	GM_1	GM_2	GM_3	SUM
d__Bacteria	k__norank_d__Bacteria	p__Proteobacteria	c__Deltaproteobacteria	o__Myxococcales	f__Haliangiaceae	g__Haliangium	s__unclassified_g__Haliangium	OTU1737	4	10	6	0	8	4	0	2	57	4	5	9	2	4	6	10	14	8	7	1	2	163
d__Bacteria	k__norank_d__Bacteria	p__Proteobacteria	c__Gammaproteobacteria	o__Steroidobacterales	f__Woeseiaceae	g__JTB255_marine_benthic_group	s__uncultured_bacterium_g__JTB255_marine_benthic_group	OTU1699	6	2	1	2	2	10	2	6	3	4	3	8	14	5	23	8	0	5	8	12	12	136
d__Bacteria	k__norank_d__Bacteria	p__Armatimonadetes	c__norank_p__Armatimonadetes	o__norank_c__norank_p__Armatimonadetes	f__norank_o__norank_c__norank_p__Armatimonadetes	g__norank_f__norank_o__norank_c__norank_p__Armatimonadetes	s__unclassified_g__norank_f__norank_o__norank_c__norank_p__Armatimonadetes	OTU1168	0	0	0	1	0	0	2	0	0	2	0	0	0	0	0	2	3	0	0	0	0	10
d__Bacteria	k__norank_d__Bacteria	p__Proteobacteria	c__Gammaproteobacteria	o__Betaproteobacteriales	f__B1-7BS	g__norank_f__B1-7BS	s__unclassified_g__norank_f__B1-7BS	OTU1077	7	10	10	9	8	8	78	3	86	43	16	34	0	9	0	5	11	1	3	0	0	341
d__Bacteria	k__norank_d__Bacteria	p__Acidobacteria	c__Blastocatellia_Subgroup_4	o__11-24	f__norank_o__11-24	g__norank_f__norank_o__11-24	s__unclassified_g__norank_f__norank_o__11-24	OTU2086	0	0	0	0	0	0	0	0	0	0	0	0	0	0	0	0	1	4	0	0	0	5
d__Bacteria	k__norank_d__Bacteria	p__Bacteroidetes	c__Bacteroidia	o__Flavobacteriales	f__Flavobacteriaceae	g__Flavobacterium	s__unclassified_g__Flavobacterium	OTU1620	0	0	0	0	0	0	0	0	0	0	0	0	7	0	1	0	0	0	0	0	2	10
d__Bacteria	k__norank_d__Bacteria	p__Gemmatimonadetes	c__Gemmatimonadetes	o__Gemmatimonadales	f__Gemmatimonadaceae	g__Gemmatimonas	s__unclassified_g__Gemmatimonas	OTU2302	0	0	0	0	6	3	0	8	13	11	26	21	1	0	1	0	1	0	5	1	6	103
d__Bacteria	k__norank_d__Bacteria	p__Patescibacteria	c__ABY1	o__unclassified_c__ABY1	f__unclassified_c__ABY1	g__unclassified_c__ABY1	s__unclassified_c__ABY1	OTU718	0	0	0	1	0	0	4	2	0	0	0	0	0	0	0	0	0	0	0	0	0	7
d__Bacteria	k__norank_d__Bacteria	p__Proteobacteria	c__Gammaproteobacteria	o__Betaproteobacteriales	f__SC-I-84	g__norank_f__SC-I-84	s__unclassified_g__norank_f__SC-I-84	OTU779	11	9	3	1	11	6	2	7	12	5	11	8	4	3	18	5	1	3	5	5	5	135
d__Bacteria	k__norank_d__Bacteria	p__Proteobacteria	c__Deltaproteobacteria	o__Myxococcales	f__Archangiaceae	g__Anaeromyxobacter	s__uncultured_soil_bacterium_g__Anaeromyxobacter	OTU1260	0	0	0	0	0	1	0	0	0	0	1	0	0	1	0	0	0	0	1	1	1	6
d__Bacteria	k__norank_d__Bacteria	p__Bacteroidetes	c__Ignavibacteria	o__SJA-28	f__norank_o__SJA-28	g__norank_f__norank_o__SJA-28	s__uncultured_Chlorobi_bacterium_g__norank_f__norank_o__SJA-28	OTU1362	0	0	0	0	0	1	0	0	0	1	0	10	0	1	0	0	0	0	0	0	0	13
d__Bacteria	k__norank_d__Bacteria	p__Armatimonadetes	c__Fimbriimonadia	o__Fimbriimonadales	f__Fimbriimonadaceae	g__norank_f__Fimbriimonadaceae	s__metagenome_g__norank_f__Fimbriimonadaceae	OTU1091	3	0	0	0	2	1	1	0	1	2	2	0	0	0	0	1	0	1	3	0	0	17
d__Bacteria	k__norank_d__Bacteria	p__Chloroflexi	c__Ktedonobacteria	o__Ktedonobacterales	f__Ktedonobacteraceae	g__JG30a-KF-32	s__uncultured_bacterium_g__JG30a-KF-32	OTU1018	0	0	0	0	0	0	1	0	0	0	0	0	0	0	0	0	0	0	0	0	0	1
d__Bacteria	k__norank_d__Bacteria	p__Bacteroidetes	c__Bacteroidia	o__Chitinophagales	f__Chitinophagaceae	g__Ferruginibacter	s__uncultured_soil_bacterium_g__Ferruginibacter	OTU2515	3	0	0	0	0	1	0	0	0	0	2	1	0	0	3	0	0	0	11	0	1	22
d__Bacteria	k__norank_d__Bacteria	p__Proteobacteria	c__Deltaproteobacteria	o__Myxococcales	f__Haliangiaceae	g__Haliangium	s__unclassified_g__Haliangium	OTU1884	16	0	0	3	5	16	26	36	0	6	0	2	5	0	31	12	13	3	8	8	19	209
d__Bacteria	k__norank_d__Bacteria	p__Chloroflexi	c__KD4-96	o__norank_c__KD4-96	f__norank_o__norank_c__KD4-96	g__norank_f__norank_o__norank_c__KD4-96	s__unclassified_g__norank_f__norank_o__norank_c__KD4-96	OTU956	214	201	79	169	175	160	250	320	286	247	268	176	209	91	156	96	41	118	227	183	198	3864
d__Bacteria	k__norank_d__Bacteria	p__Proteobacteria	c__Deltaproteobacteria	o__Syntrophobacterales	f__Syntrophobacteraceae	g__unclassified_f__Syntrophobacteraceae	s__unclassified_f__Syntrophobacteraceae	OTU2265	1	0	0	0	0	1	1	1	0	0	0	2	0	0	0	0	0	0	5	1	1	13
d__Bacteria	k__norank_d__Bacteria	p__Proteobacteria	c__Gammaproteobacteria	o__Betaproteobacteriales	f__Burkholderiaceae	g__unclassified_f__Burkholderiaceae	s__unclassified_f__Burkholderiaceae	OTU323	5	3	5	10	6	6	4	13	8	0	4	8	5	1	8	3	3	28	4	2	1	127
d__Bacteria	k__norank_d__Bacteria	p__Proteobacteria	c__Gammaproteobacteria	o__Gammaproteobacteria_Incertae_Sedis	f__unclassified_o__Gammaproteobacteria_Incertae_Sedis	g__norank_f__unclassified_o__Gammaproteobacteria_Incertae_Sedis	s__uncultured_bacterium_g__norank_f__unclassified_o__Gammaproteobacteria_Incertae_Sedis	OTU1800	2	0	0	0	2	2	0	0	0	2	0	1	2	0	2	0	0	0	0	0	1	14
d__Bacteria	k__norank_d__Bacteria	p__Verrucomicrobia	c__Verrucomicrobiae	o__Pedosphaerales	f__Pedosphaeraceae	g__norank_f__Pedosphaeraceae	s__uncultured_subdivision_3_bacterium_g__norank	OTU478	2	1	0	4	7	4	0	1	0	2	5	0	0	0	0	4	8	3	2	2	5	50
d__Bacteria	k__norank_d__Bacteria	p__Proteobacteria	c__Alphaproteobacteria	o__Rhizobiales	f__Rhizobiaceae	g__Allorhizobium-Neorhizobium-Pararhizobium-Rhizobium	s__unclassified_g__Allorhizobium-Neorhizobium-Pararhizobium-Rhizobium	OTU960	49	5	43	6	35	16	27	9	11	23	25	13	23	30	23	33	4	20	27	13	29	464
d__Bacteria	k__norank_d__Bacteria	p__unclassified_k__norank_d__Bacteria	c__unclassified_k__norank_d__Bacteria	o__unclassified_k__norank_d__Bacteria	f__unclassified_k__norank_d__Bacteria	g__unclassified_k__norank_d__Bacteria	s__unclassified_k__norank_d__Bacteria	OTU240	0	4	0	0	0	0	0	0	0	0	0	0	0	0	0	0	0	0	0	0	0	4
d__Bacteria	k__norank_d__Bacteria	p__Proteobacteria	c__Gammaproteobacteria	o__Betaproteobacteriales	f__Burkholderiaceae	g__Burkholderia-Caballeronia-Paraburkholderia	s__Paraburkholderia_terrae	OTU330	2	16	186	1	1	0	11	64	424	1	208	6	0	0	0	5	0	10	1	0	0	936
d__Bacteria	k__norank_d__Bacteria	p__Proteobacteria	c__Gammaproteobacteria	o__Betaproteobacteriales	f__SC-I-84	g__norank_f__SC-I-84	s__unclassified_g__norank_f__SC-I-84	OTU375	37	9	1	35	15	35	2	14	10	12	8	19	24	5	31	15	3	9	25	12	14	335
d__Bacteria	k__norank_d__Bacteria	p__Chloroflexi	c__Anaerolineae	o__norank_c__Anaerolineae	f__norank_o__norank_c__Anaerolineae	g__norank_f__norank_o__norank_c__Anaerolineae	s__uncultured_Bellilinea_sp._g__norank	OTU546	3	5	1	4	14	7	2	2	4	1	7	2	0	1	0	0	3	4	1	0	0	61
d__Bacteria	k__norank_d__Bacteria	p__Chloroflexi	c__Anaerolineae	o__SBR1031	f__A4b	g__norank_f__A4b	s__uncultured_bacterium_g__norank_f__A4b	OTU2422	1	0	0	2	0	0	0	1	0	0	0	0	0	0	3	0	2	0	1	5	2	17
d__Bacteria	k__norank_d__Bacteria	p__Chloroflexi	c__Anaerolineae	o__SBR1031	f__norank_o__SBR1031	g__norank_f__norank_o__SBR1031	s__uncultured_Gemmatimonadetes_bacterium_g__norank_f__norank_o__SBR1031	OTU1126	0	5	12	3	0	0	0	0	6	4	11	6	0	9	2	0	0	0	0	0	0	58
d__Bacteria	k__norank_d__Bacteria	p__Actinobacteria	c__Actinobacteria	o__Micromonosporales	f__Micromonosporaceae	g__norank_f__Micromonosporaceae	s__unclassified_g__norank_f__Micromonosporaceae	OTU221	27	93	29	27	24	28	24	19	5	25	41	19	0	2	2	20	80	15	5	1	5	491
d__Bacteria	k__norank_d__Bacteria	p__Acidobacteria	c__Subgroup_17	o__norank_c__Subgroup_17	f__norank_o__norank_c__Subgroup_17	g__norank_f__norank_o__norank_c__Subgroup_17	s__uncultured_Acidobacteria_bacterium_g__norank_f__norank_o__norank_c__Subgroup_17	OTU2109	2	0	0	5	3	1	6	2	2	2	1	4	2	0	7	1	3	4	6	4	6	61
d__Bacteria	k__norank_d__Bacteria	p__Proteobacteria	c__Deltaproteobacteria	o__Myxococcales	f__Sandaracinaceae	g__norank_f__Sandaracinaceae	s__uncultured_bacterium_g__norank_f__Sandaracinaceae	OTU1436	0	0	0	0	0	0	3	0	1	1	0	0	0	1	0	0	0	0	0	0	0	6
d__Bacteria	k__norank_d__Bacteria	p__Proteobacteria	c__Deltaproteobacteria	o__NB1-j	f__norank_o__NB1-j	g__norank_f__norank_o__NB1-j	s__unclassified_g__norank_f__norank_o__NB1-j	OTU1542	0	0	0	0	0	0	0	0	0	0	0	0	42	0	1	0	0	0	0	10	6	59
d__Bacteria	k__norank_d__Bacteria	p__Proteobacteria	c__Deltaproteobacteria	o__Myxococcales	f__Haliangiaceae	g__Haliangium	s__uncultured_Kofleriaceae_bacterium_g__Haliangium	OTU1489	0	0	1	0	0	0	0	0	0	1	0	1	11	1	6	1	1	0	1	6	6	36
d__Bacteria	k__norank_d__Bacteria	p__Acidobacteria	c__Subgroup_6	o__norank_c__Subgroup_6	f__norank_o__norank_c__Subgroup_6	g__norank_f__norank_o__norank_c__Subgroup_6	s__unclassified_g__norank_f__norank_o__norank_c__Subgroup_6	OTU1664	32	3	0	20	11	20	15	28	12	30	12	36	19	16	39	20	19	21	22	15	7	397
d__Bacteria	k__norank_d__Bacteria	p__Proteobacteria	c__Deltaproteobacteria	o__unclassified_c__Deltaproteobacteria	f__unclassified_c__Deltaproteobacteria	g__unclassified_c__Deltaproteobacteria	s__unclassified_c__Deltaproteobacteria	OTU106	5	0	0	0	0	1	2	2	3	2	0	3	4	1	3	1	0	1	1	0	0	29
d__Bacteria	k__norank_d__Bacteria	p__Bacteroidetes	c__Ignavibacteria	o__Kryptoniales	f__BSV26	g__norank_f__BSV26	s__unclassified_g__norank_f__BSV26	OTU2417	2	0	0	0	0	4	12	0	0	1	0	1	15	0	2	0	0	0	15	18	24	94
d__Bacteria	k__norank_d__Bacteria	p__Proteobacteria	c__Gammaproteobacteria	o__Enterobacteriales	f__Enterobacteriaceae	g__Enterobacter	s__unclassified_g__Enterobacter	OTU2486	3	1	19	2	16	5	3	1	4	2	9	5	0	1	0	2	3	0	7	0	12	95
d__Bacteria	k__norank_d__Bacteria	p__Proteobacteria	c__Alphaproteobacteria	o__Sphingomonadales	f__Sphingomonadaceae	g__Altererythrobacter	s__uncultured_bacterium_g__Altererythrobacter	OTU700	0	0	1	0	1	1	6	0	0	0	1	2	1	0	3	0	13	1	5	1	3	39
d__Bacteria	k__norank_d__Bacteria	p__Acidobacteria	c__Acidobacteriia	o__Solibacterales	f__Solibacteraceae_Subgroup_3	g__Candidatus_Solibacter	s__uncultured_bacterium_g__Candidatus_Solibacter	OTU1250	12	5	5	3	2	6	8	8	19	14	20	23	1	3	7	5	6	6	0	7	1	161
d__Bacteria	k__norank_d__Bacteria	p__Proteobacteria	c__Deltaproteobacteria	o__Myxococcales	f__unclassified_o__Myxococcales	g__unclassified_o__Myxococcales	s__unclassified_o__Myxococcales	OTU1538	0	0	0	0	0	0	0	0	0	0	0	1	9	1	0	2	0	0	0	0	0	13
d__Bacteria	k__norank_d__Bacteria	p__Acidobacteria	c__Holophagae	o__Subgroup_7	f__norank_o__Subgroup_7	g__norank_f__norank_o__Subgroup_7	s__unclassified_g__norank_f__norank_o__Subgroup_7	OTU1639	3	75	11	8	24	9	8	12	22	16	5	10	1	13	3	3	10	5	2	2	0	242
d__Bacteria	k__norank_d__Bacteria	p__Rokubacteria	c__NC10	o__Rokubacteriales	f__norank_o__Rokubacteriales	g__norank_f__norank_o__Rokubacteriales	s__unclassified_g__norank_f__norank_o__Rokubacteriales	OTU1615	0	0	0	0	0	0	0	0	0	0	0	1	27	1	2	0	0	0	2	2	5	40
d__Bacteria	k__norank_d__Bacteria	p__Chloroflexi	c__Anaerolineae	o__SBR1031	f__norank_o__SBR1031	g__norank_f__norank_o__SBR1031	s__unclassified_g__norank_f__norank_o__SBR1031	OTU2335	0	0	0	0	0	0	0	0	0	0	0	0	0	0	0	0	0	0	0	4	7	11
d__Bacteria	k__norank_d__Bacteria	p__Proteobacteria	c__Deltaproteobacteria	o__unclassified_c__Deltaproteobacteria	f__unclassified_c__Deltaproteobacteria	g__unclassified_c__Deltaproteobacteria	s__unclassified_c__Deltaproteobacteria	OTU216	2	8	3	7	4	5	3	2	8	2	4	4	14	5	9	3	2	3	4	6	11	109
d__Bacteria	k__norank_d__Bacteria	p__Planctomycetes	c__Planctomycetacia	o__Gemmatales	f__Gemmataceae	g__norank_f__Gemmataceae	s__uncultured_bacterium_g__norank_f__Gemmataceae	OTU1843	0	0	0	3	2	2	2	3	1	1	4	0	0	0	1	0	0	0	0	0	0	19
d__Bacteria	k__norank_d__Bacteria	p__Bacteroidetes	c__Bacteroidia	o__Cytophagales	f__Microscillaceae	g__unclassified_f__Microscillaceae	s__unclassified_f__Microscillaceae	OTU788	0	0	0	0	0	0	10	0	0	0	0	0	0	0	0	0	0	0	0	0	0	10
d__Bacteria	k__norank_d__Bacteria	p__Proteobacteria	c__Gammaproteobacteria	o__Betaproteobacteriales	f__Burkholderiaceae	g__norank_f__Burkholderiaceae	s__unclassified_g__norank_f__Burkholderiaceae	OTU566	0	11	23	0	7	0	0	1	7	0	3	0	0	0	0	1	0	0	0	0	0	53
d__Bacteria	k__norank_d__Bacteria	p__Gemmatimonadetes	c__Gemmatimonadetes	o__Gemmatimonadales	f__Gemmatimonadaceae	g__norank_f__Gemmatimonadaceae	s__uncultured_Nitrospira_sp._g__norank	OTU2020	0	10	3	10	1	6	27	1	0	6	0	4	4	1	4	6	9	8	13	11	4	128
d__Bacteria	k__norank_d__Bacteria	p__Actinobacteria	c__Actinobacteria	o__Micromonosporales	f__Micromonosporaceae	g__Krasilnikovia	s__uncultured_bacterium_g__Krasilnikovia	OTU371	24	8	0	21	2	6	3	10	0	8	2	7	0	0	1	8	4	24	0	0	0	128
d__Bacteria	k__norank_d__Bacteria	p__Actinobacteria	c__Actinobacteria	o__norank_c__Actinobacteria	f__norank_o__norank_c__Actinobacteria	g__norank_f__norank_o__norank_c__Actinobacteria	s__unclassified_g__norank_f__norank_o__norank_c__Actinobacteria	OTU625	1	2	0	2	2	1	0	2	0	2	0	0	1	0	0	0	1	4	1	0	1	20
d__Bacteria	k__norank_d__Bacteria	p__unclassified_k__norank_d__Bacteria	c__unclassified_k__norank_d__Bacteria	o__unclassified_k__norank_d__Bacteria	f__unclassified_k__norank_d__Bacteria	g__unclassified_k__norank_d__Bacteria	s__unclassified_k__norank_d__Bacteria	OTU1500	0	0	0	0	0	0	0	0	0	0	0	0	1	0	0	0	0	0	0	0	0	1
d__Bacteria	k__norank_d__Bacteria	p__Firmicutes	c__Clostridia	o__Clostridiales	f__Peptostreptococcaceae	g__Sporacetigenium	s__uncultured_bacterium_g__Sporacetigenium	OTU1478	4	0	0	0	0	3	4	1	0	1	0	5	10	6	1	0	0	0	17	7	4	63
d__Bacteria	k__norank_d__Bacteria	p__Chloroflexi	c__Anaerolineae	o__SBR1031	f__norank_o__SBR1031	g__norank_f__norank_o__SBR1031	s__uncultured_bacterium_g__norank_f__norank_o__SBR1031	OTU2435	1	0	0	0	0	0	0	0	0	0	0	0	7	0	0	0	0	0	1	5	10	24
d__Bacteria	k__norank_d__Bacteria	p__Planctomycetes	c__OM190	o__norank_c__OM190	f__norank_o__norank_c__OM190	g__norank_f__norank_o__norank_c__OM190	s__unclassified_g__norank_f__norank_o__norank_c__OM190	OTU1445	0	0	0	1	3	7	0	0	0	0	0	1	6	1	2	0	0	0	0	0	0	21
d__Bacteria	k__norank_d__Bacteria	p__Planctomycetes	c__Phycisphaerae	o__Phycisphaerales	f__Phycisphaeraceae	g__CL500-3	s__uncultured_bacterium_g__CL500-3	OTU4	4	0	0	2	0	3	1	0	3	0	1	0	0	1	0	1	0	6	1	1	1	25
d__Bacteria	k__norank_d__Bacteria	p__Proteobacteria	c__Alphaproteobacteria	o__Caulobacterales	f__Caulobacteraceae	g__unclassified_f__Caulobacteraceae	s__unclassified_f__Caulobacteraceae	OTU1918	4	2	3	0	8	4	2	2	1	1	8	4	11	7	5	12	4	4	7	5	7	101
d__Bacteria	k__norank_d__Bacteria	p__Chloroflexi	c__Ktedonobacteria	o__C0119	f__norank_o__C0119	g__norank_f__norank_o__C0119	s__uncultured_bacterium_g__norank_f__norank_o__C0119	OTU530	0	0	0	0	2	0	2	1	0	0	1	2	0	0	0	0	0	0	0	0	0	8
d__Bacteria	k__norank_d__Bacteria	p__Planctomycetes	c__Planctomycetacia	o__Gemmatales	f__Gemmataceae	g__norank_f__Gemmataceae	s__unclassified_g__norank_f__Gemmataceae	OTU2171	0	0	0	0	1	0	0	1	0	0	0	0	0	0	0	0	2	4	0	0	0	8
d__Bacteria	k__norank_d__Bacteria	p__Acidobacteria	c__Holophagae	o__Subgroup_7	f__norank_o__Subgroup_7	g__norank_f__norank_o__Subgroup_7	s__unclassified_g__norank_f__norank_o__Subgroup_7	OTU797	0	0	0	1	1	0	1	5	0	1	0	0	0	0	1	0	0	0	0	0	0	10
d__Bacteria	k__norank_d__Bacteria	p__Bacteroidetes	c__Bacteroidia	o__Sphingobacteriales	f__env.OPS_17	g__norank_f__env.OPS_17	s__uncultured_bacterium_g__norank_f__env.OPS_17	OTU1040	2	0	0	0	4	1	1	0	1	5	0	1	1	1	0	0	0	0	1	0	0	18
d__Bacteria	k__norank_d__Bacteria	p__Bacteroidetes	c__Bacteroidia	o__Chitinophagales	f__Chitinophagaceae	g__Terrimonas	s__uncultured_Bacteroidetes_bacterium_g__Terrimonas	OTU2124	7	0	0	0	0	1	0	1	0	1	0	1	4	4	8	3	3	2	1	1	0	37
d__Bacteria	k__norank_d__Bacteria	p__Planctomycetes	c__Phycisphaerae	o__Phycisphaerales	f__Phycisphaeraceae	g__CL500-3	s__uncultured_bacterium_g__CL500-3	OTU8	5	0	0	0	0	2	1	0	0	0	0	0	0	0	0	3	1	0	4	0	2	18
d__Bacteria	k__norank_d__Bacteria	p__Acidobacteria	c__Subgroup_22	o__norank_c__Subgroup_22	f__norank_o__norank_c__Subgroup_22	g__norank_f__norank_o__norank_c__Subgroup_22	s__uncultured_bacterium_g__norank_f__norank_o__norank_c__Subgroup_22	OTU831	0	0	0	0	1	2	2	2	1	0	0	0	0	0	0	0	0	0	1	0	0	9
d__Bacteria	k__norank_d__Bacteria	p__Proteobacteria	c__Gammaproteobacteria	o__Xanthomonadales	f__Rhodanobacteraceae	g__norank_f__Rhodanobacteraceae	s__uncultured_Xanthomonadaceae_bacterium_g__norank_f__Rhodanobacteraceae	OTU443	1	0	0	12	1	1	1	1	3	0	2	0	0	0	2	2	0	3	2	1	0	32
d__Bacteria	k__norank_d__Bacteria	p__Actinobacteria	c__Actinobacteria	o__Micromonosporales	f__Micromonosporaceae	g__unclassified_f__Micromonosporaceae	s__unclassified_f__Micromonosporaceae	OTU847	0	0	0	0	0	0	4	2	0	0	0	0	0	1	0	0	0	0	0	0	0	7
d__Bacteria	k__norank_d__Bacteria	p__Bacteroidetes	c__Bacteroidia	o__Sphingobacteriales	f__Sphingobacteriaceae	g__Solitalea	s__Solitalea_canadensis	OTU874	4	1	6	3	3	4	6	1	20	1	5	1	2	2	2	0	0	0	1	1	1	64
d__Bacteria	k__norank_d__Bacteria	p__Chloroflexi	c__AD3	o__norank_c__AD3	f__norank_o__norank_c__AD3	g__norank_f__norank_o__norank_c__AD3	s__unclassified_g__norank_f__norank_o__norank_c__AD3	OTU757	0	0	1	0	0	0	15	0	1	0	0	0	0	0	0	0	0	0	0	0	0	17
d__Bacteria	k__norank_d__Bacteria	p__Planctomycetes	c__Planctomycetacia	o__Gemmatales	f__Gemmataceae	g__norank_f__Gemmataceae	s__uncultured_planctomycete_g__norank_f__Gemmataceae	OTU736	0	0	1	0	0	0	1	0	6	0	0	0	0	0	0	0	0	0	0	0	0	8
d__Bacteria	k__norank_d__Bacteria	p__Chloroflexi	c__Anaerolineae	o__SBR1031	f__norank_o__SBR1031	g__norank_f__norank_o__SBR1031	s__uncultured_bacterium_g__norank_f__norank_o__SBR1031	OTU1964	0	0	0	0	0	0	0	1	0	0	2	2	0	0	0	0	6	0	0	0	0	11
d__Bacteria	k__norank_d__Bacteria	p__Planctomycetes	c__Planctomycetacia	o__Gemmatales	f__Gemmataceae	g__norank_f__Gemmataceae	s__unclassified_g__norank_f__Gemmataceae	OTU1009	0	0	1	0	0	0	0	1	2	1	0	0	0	0	1	0	0	0	0	0	0	6
d__Bacteria	k__norank_d__Bacteria	p__Chloroflexi	c__Chloroflexia	o__Chloroflexales	f__Roseiflexaceae	g__norank_f__Roseiflexaceae	s__uncultured_bacterium_g__norank_f__Roseiflexaceae	OTU1060	28	36	6	26	24	14	4	48	2	7	10	6	0	22	9	24	8	15	1	3	5	298
d__Bacteria	k__norank_d__Bacteria	p__Actinobacteria	c__Actinobacteria	o__Microtrichales	f__Microtrichaceae	g__norank_f__Microtrichaceae	s__unclassified_g__norank_f__Microtrichaceae	OTU933	9	0	0	1	0	5	6	5	5	0	1	0	1	2	3	0	0	1	2	2	4	47
d__Bacteria	k__norank_d__Bacteria	p__Firmicutes	c__Clostridia	o__Clostridiales	f__Clostridiaceae_1	g__Clostridium_sensu_stricto_6	s__uncultured_bacterium_g__Clostridium_sensu_stricto_6	OTU250	0	0	1	0	1	0	0	0	0	0	0	0	0	0	0	0	0	0	1	0	0	3
d__Bacteria	k__norank_d__Bacteria	p__Chloroflexi	c__Chloroflexia	o__Chloroflexales	f__Roseiflexaceae	g__norank_f__Roseiflexaceae	s__uncultured_bacterium_g__norank_f__Roseiflexaceae	OTU251	0	8	11	4	22	2	2	7	2	0	11	4	0	1	1	0	0	0	0	0	0	75
d__Bacteria	k__norank_d__Bacteria	p__Actinobacteria	c__Actinobacteria	o__Micromonosporales	f__Micromonosporaceae	g__Dactylosporangium	s__metagenome_g__Dactylosporangium	OTU1216	37	47	94	57	35	46	49	36	46	57	129	34	7	12	29	36	45	73	23	29	29	950
d__Bacteria	k__norank_d__Bacteria	p__Actinobacteria	c__Actinobacteria	o__Solirubrobacterales	f__67-14	g__norank_f__67-14	s__unclassified_g__norank_f__67-14	OTU1086	12	3	1	5	4	7	4	5	0	6	4	9	25	4	11	5	1	7	11	15	11	150
d__Bacteria	k__norank_d__Bacteria	p__Chloroflexi	c__Chloroflexia	o__Chloroflexales	f__Roseiflexaceae	g__norank_f__Roseiflexaceae	s__uncultured_bacterium_g__norank_f__Roseiflexaceae	OTU524	0	5	1	5	4	2	0	0	0	4	2	7	0	0	0	2	2	6	0	0	0	40
d__Bacteria	k__norank_d__Bacteria	p__Chloroflexi	c__Chloroflexia	o__Chloroflexales	f__Roseiflexaceae	g__norank_f__Roseiflexaceae	s__uncultured_bacterium_g__norank_f__Roseiflexaceae	OTU259	1	9	4	11	39	19	25	22	17	0	13	7	0	0	0	0	2	0	0	0	0	169
d__Bacteria	k__norank_d__Bacteria	p__Chloroflexi	c__Anaerolineae	o__SBR1031	f__norank_o__SBR1031	g__norank_f__norank_o__SBR1031	s__unclassified_g__norank_f__norank_o__SBR1031	OTU598	0	0	0	69	24	18	0	0	0	0	0	0	0	0	0	6	2	12	0	0	0	131
d__Bacteria	k__norank_d__Bacteria	p__Acidobacteria	c__Acidobacteriia	o__Acidobacteriales	f__norank_o__Acidobacteriales	g__norank_f__norank_o__Acidobacteriales	s__unclassified_g__norank_f__norank_o__Acidobacteriales	OTU1831	6	59	78	11	18	8	22	12	37	11	30	14	0	2	0	21	23	34	0	0	0	386
d__Bacteria	k__norank_d__Bacteria	p__Patescibacteria	c__WS6_Dojkabacteria	o__norank_c__WS6_Dojkabacteria	f__norank_o__norank_c__WS6_Dojkabacteria	g__norank_f__norank_o__norank_c__WS6_Dojkabacteria	s__uncultured_bacterium_g__norank_f__norank_o__norank_c__WS6_Dojkabacteria	OTU223	0	3	0	0	2	0	1	0	6	1	3	2	0	0	0	0	0	2	1	0	0	21
d__Bacteria	k__norank_d__Bacteria	p__Nitrospirae	c__Nitrospira	o__norank_c__Nitrospira	f__norank_o__norank_c__Nitrospira	g__Nitrospira	s__unclassified_g__Nitrospira	OTU1959	0	0	2	4	1	0	0	1	0	1	2	0	0	0	0	0	2	1	0	0	0	14
d__Bacteria	k__norank_d__Bacteria	p__Acidobacteria	c__Subgroup_6	o__norank_c__Subgroup_6	f__norank_o__norank_c__Subgroup_6	g__norank_f__norank_o__norank_c__Subgroup_6	s__uncultured_soil_bacterium_g__norank_f__norank_o__norank_c__Subgroup_6	OTU1729	0	0	0	0	0	0	0	0	0	0	0	0	108	2	12	0	0	0	9	36	38	205
d__Bacteria	k__norank_d__Bacteria	p__Acidobacteria	c__Subgroup_6	o__norank_c__Subgroup_6	f__norank_o__norank_c__Subgroup_6	g__norank_f__norank_o__norank_c__Subgroup_6	s__unclassified_g__norank_f__norank_o__norank_c__Subgroup_6	OTU857	6	9	14	4	6	6	4	13	40	5	10	3	1	4	5	2	2	6	2	0	0	142
d__Bacteria	k__norank_d__Bacteria	p__Proteobacteria	c__Deltaproteobacteria	o__Myxococcales	f__Archangiaceae	g__Anaeromyxobacter	s__uncultured_bacterium_g__Anaeromyxobacter	OTU158	9	0	0	1	0	1	1	3	1	0	0	1	7	6	2	3	0	2	22	3	2	64
d__Bacteria	k__norank_d__Bacteria	p__Gemmatimonadetes	c__Gemmatimonadetes	o__Gemmatimonadales	f__Gemmatimonadaceae	g__Gemmatimonas	s__unclassified_g__Gemmatimonas	OTU826	12	1	0	2	0	10	2	3	5	9	4	1	1	1	0	0	0	1	6	0	1	59
d__Bacteria	k__norank_d__Bacteria	p__Planctomycetes	c__Planctomycetacia	o__Gemmatales	f__Gemmataceae	g__norank_f__Gemmataceae	s__uncultured_bacterium_g__norank_f__Gemmataceae	OTU1301	2	2	0	7	7	4	1	6	4	5	27	1	3	1	7	4	0	0	1	2	3	87
d__Bacteria	k__norank_d__Bacteria	p__Patescibacteria	c__WWE3	o__norank_c__WWE3	f__norank_o__norank_c__WWE3	g__norank_f__norank_o__norank_c__WWE3	s__unclassified_g__norank_f__norank_o__norank_c__WWE3	OTU751	0	0	0	0	0	0	16	0	0	0	0	0	0	2	1	0	0	0	0	0	0	19
d__Bacteria	k__norank_d__Bacteria	p__Proteobacteria	c__Deltaproteobacteria	o__Desulfobacterales	f__Desulfobulbaceae	g__Desulfobulbus	s__uncultured_Desulfobulbus_sp._g__Desulfobulbus	OTU35	3	1	0	3	0	2	1	0	0	2	0	0	0	0	0	0	0	0	1	0	0	13
d__Bacteria	k__norank_d__Bacteria	p__Proteobacteria	c__Deltaproteobacteria	o__Myxococcales	f__BIrii41	g__norank_f__BIrii41	s__metagenome_g__norank_f__BIrii41	OTU937	3	3	5	0	1	0	5	1	29	1	23	0	0	0	2	0	0	0	2	1	0	76
d__Bacteria	k__norank_d__Bacteria	p__Proteobacteria	c__Alphaproteobacteria	o__Reyranellales	f__Reyranellaceae	g__Reyranella	s__metagenome_g__Reyranella	OTU907	17	5	8	5	6	15	8	15	24	12	21	8	3	5	6	10	4	8	17	8	11	216
d__Bacteria	k__norank_d__Bacteria	p__Proteobacteria	c__Deltaproteobacteria	o__Myxococcales	f__bacteriap25	g__norank_f__bacteriap25	s__uncultured_soil_bacterium_g__norank_f__bacteriap25	OTU1716	0	0	0	0	0	1	1	0	0	2	1	0	0	0	4	2	0	0	1	6	5	23
d__Bacteria	k__norank_d__Bacteria	p__Acidobacteria	c__Subgroup_6	o__norank_c__Subgroup_6	f__norank_o__norank_c__Subgroup_6	g__norank_f__norank_o__norank_c__Subgroup_6	s__unclassified_g__norank_f__norank_o__norank_c__Subgroup_6	OTU1520	3	0	1	0	1	0	0	1	0	0	0	0	9	0	2	6	0	0	7	26	12	68
d__Bacteria	k__norank_d__Bacteria	p__Planctomycetes	c__Planctomycetacia	o__Gemmatales	f__Gemmataceae	g__norank_f__Gemmataceae	s__unclassified_g__norank_f__Gemmataceae	OTU1667	1	0	0	0	0	0	0	0	0	0	0	0	0	1	1	0	0	0	0	3	2	8
d__Bacteria	k__norank_d__Bacteria	p__Chloroflexi	c__Anaerolineae	o__RBG-13-54-9	f__norank_o__RBG-13-54-9	g__norank_f__norank_o__RBG-13-54-9	s__uncultured_bacterium_UASB_TL14	OTU418	1	0	0	4	9	3	0	7	0	2	1	2	0	4	2	3	2	1	0	0	0	41
d__Bacteria	k__norank_d__Bacteria	p__Acidobacteria	c__Blastocatellia_Subgroup_4	o__11-24	f__norank_o__11-24	g__norank_f__norank_o__11-24	s__unclassified_g__norank_f__norank_o__11-24	OTU381	0	0	0	1	0	0	0	0	0	0	0	0	0	0	0	2	1	5	0	0	0	9
d__Bacteria	k__norank_d__Bacteria	p__Proteobacteria	c__Alphaproteobacteria	o__norank_c__Alphaproteobacteria	f__norank_o__norank_c__Alphaproteobacteria	g__norank_f__norank_o__norank_c__Alphaproteobacteria	s__unclassified_g__norank_f__norank_o__norank_c__Alphaproteobacteria	OTU657	3	0	1	0	0	2	0	0	1	1	2	1	1	0	0	0	0	17	1	0	0	30
d__Bacteria	k__norank_d__Bacteria	p__Planctomycetes	c__Planctomycetacia	o__Gemmatales	f__Gemmataceae	g__norank_f__Gemmataceae	s__uncultured_bacterium_g__norank_f__Gemmataceae	OTU213	0	3	1	1	0	1	2	1	1	0	1	0	0	1	0	0	0	2	0	1	1	16
d__Bacteria	k__norank_d__Bacteria	p__Proteobacteria	c__Gammaproteobacteria	o__Betaproteobacteriales	f__B1-7BS	g__norank_f__B1-7BS	s__uncultured_bacterium_g__norank_f__B1-7BS	OTU1557	58	4	5	13	12	24	8	21	8	20	9	26	91	9	92	17	15	13	64	93	67	669
d__Bacteria	k__norank_d__Bacteria	p__Acidobacteria	c__Blastocatellia_Subgroup_4	o__11-24	f__norank_o__11-24	g__norank_f__norank_o__11-24	s__uncultured_Acidobacteriales_bacterium_g__norank_f__norank_o__11-24	OTU775	0	0	4	0	0	0	14	0	0	0	0	0	0	0	0	0	0	0	0	0	0	18
d__Bacteria	k__norank_d__Bacteria	p__Planctomycetes	c__OM190	o__norank_c__OM190	f__norank_o__norank_c__OM190	g__norank_f__norank_o__norank_c__OM190	s__unclassified_g__norank_f__norank_o__norank_c__OM190	OTU2216	5	0	0	2	4	1	2	1	0	0	1	1	0	0	1	3	7	5	4	5	3	45
d__Bacteria	k__norank_d__Bacteria	p__Acidobacteria	c__Subgroup_17	o__norank_c__Subgroup_17	f__norank_o__norank_c__Subgroup_17	g__norank_f__norank_o__norank_c__Subgroup_17	s__unclassified_g__norank_f__norank_o__norank_c__Subgroup_17	OTU541	1	0	0	4	1	2	1	3	0	0	3	1	15	0	2	1	0	1	3	2	0	40
d__Bacteria	k__norank_d__Bacteria	p__Chloroflexi	c__Anaerolineae	o__SBR1031	f__norank_o__SBR1031	g__norank_f__norank_o__SBR1031	s__uncultured_Gemmatimonadetes_bacterium_g__norank_f__norank_o__SBR1031	OTU1827	15	0	0	2	2	3	13	9	0	3	0	2	63	6	48	3	0	0	26	195	179	569
d__Bacteria	k__norank_d__Bacteria	p__Bacteroidetes	c__Bacteroidia	o__Chitinophagales	f__Chitinophagaceae	g__norank_f__Chitinophagaceae	s__unclassified_g__norank_f__Chitinophagaceae	OTU1199	0	0	0	0	0	0	0	0	0	2	4	0	0	0	1	0	0	1	0	0	1	9
d__Bacteria	k__norank_d__Bacteria	p__Proteobacteria	c__Deltaproteobacteria	o__Myxococcales	f__BIrii41	g__norank_f__BIrii41	s__uncultured_bacterium_g__norank_f__BIrii41	OTU1485	0	0	0	0	0	0	0	0	0	0	0	0	2	0	0	0	0	0	0	0	0	2
d__Bacteria	k__norank_d__Bacteria	p__Chloroflexi	c__Anaerolineae	o__RBG-13-54-9	f__norank_o__RBG-13-54-9	g__norank_f__norank_o__RBG-13-54-9	s__uncultured_Caldilineaceae_bacterium_g__norank_f__norank_o__RBG-13-54-9	OTU1388	0	0	0	0	1	0	0	0	0	0	1	3	0	0	0	0	0	0	0	0	0	5
d__Bacteria	k__norank_d__Bacteria	p__Planctomycetes	c__Planctomycetacia	o__Gemmatales	f__Gemmataceae	g__norank_f__Gemmataceae	s__unclassified_g__norank_f__Gemmataceae	OTU1306	0	0	0	0	0	0	0	0	0	0	6	0	0	0	0	0	0	0	0	0	0	6
d__Bacteria	k__norank_d__Bacteria	p__Acidobacteria	c__Subgroup_5	o__norank_c__Subgroup_5	f__norank_o__norank_c__Subgroup_5	g__norank_f__norank_o__norank_c__Subgroup_5	s__uncultured_Acidobacteria_bacterium_g__norank_f__norank_o__norank_c__Subgroup_5	OTU698	2	0	0	0	0	1	0	1	1	1	1	3	0	0	3	1	0	0	1	1	1	17
d__Bacteria	k__norank_d__Bacteria	p__Latescibacteria	c__Latescibacteria	o__norank_c__Latescibacteria	f__norank_o__norank_c__Latescibacteria	g__norank_f__norank_o__norank_c__Latescibacteria	s__uncultured_Pelobacter_sp._g__norank	OTU1715	0	0	0	0	0	2	1	2	0	2	2	2	7	0	3	0	0	0	3	2	3	29
d__Bacteria	k__norank_d__Bacteria	p__Proteobacteria	c__Gammaproteobacteria	o__Betaproteobacteriales	f__Nitrosomonadaceae	g__mle1-7	s__unclassified_g__mle1-7	OTU1258	8	38	35	16	13	5	7	7	19	5	18	10	0	1	1	5	17	16	0	1	0	222
d__Bacteria	k__norank_d__Bacteria	p__Chloroflexi	c__Anaerolineae	o__RBG-13-54-9	f__norank_o__RBG-13-54-9	g__norank_f__norank_o__RBG-13-54-9	s__unclassified_g__norank_f__norank_o__RBG-13-54-9	OTU2185	0	0	0	4	4	3	0	1	0	0	0	1	0	0	0	0	4	7	0	0	0	24
d__Bacteria	k__norank_d__Bacteria	p__Chloroflexi	c__Anaerolineae	o__SBR1031	f__A4b	g__norank_f__A4b	s__uncultured_bacterium_g__norank_f__A4b	OTU1074	0	0	0	0	0	0	0	1	0	3	1	2	0	0	0	0	1	1	1	0	1	11
d__Bacteria	k__norank_d__Bacteria	p__Proteobacteria	c__Deltaproteobacteria	o__Myxococcales	f__Haliangiaceae	g__Haliangium	s__uncultured_Nannocystineae_bacterium_g__Haliangium	OTU214	1	14	10	2	0	0	0	0	7	3	4	0	0	1	0	0	0	0	1	0	1	44
d__Bacteria	k__norank_d__Bacteria	p__Proteobacteria	c__Alphaproteobacteria	o__Acetobacterales	f__Acetobacteraceae	g__Roseomonas	s__Roseomonas_lacus	OTU1755	8	0	0	1	1	1	9	0	0	2	1	2	9	1	3	0	0	2	9	5	3	57
d__Bacteria	k__norank_d__Bacteria	p__Chloroflexi	c__TK10	o__norank_c__TK10	f__norank_o__norank_c__TK10	g__norank_f__norank_o__norank_c__TK10	s__unclassified_g__norank_f__norank_o__norank_c__TK10	OTU1830	23	1	7	10	32	13	10	23	26	9	12	10	0	3	18	10	10	7	2	6	2	234
d__Bacteria	k__norank_d__Bacteria	p__Planctomycetes	c__Planctomycetacia	o__Gemmatales	f__Gemmataceae	g__norank_f__Gemmataceae	s__unclassified_g__norank_f__Gemmataceae	OTU1911	0	0	0	0	0	0	0	0	0	0	2	0	0	0	0	1	0	1	0	0	0	4
d__Bacteria	k__norank_d__Bacteria	p__Proteobacteria	c__Alphaproteobacteria	o__Rhizobiales	f__Rhizobiales_Incertae_Sedis	g__unclassified_f__Rhizobiales_Incertae_Sedis	s__unclassified_f__Rhizobiales_Incertae_Sedis	OTU2363	4	0	1	1	2	3	0	1	0	0	0	2	4	0	2	1	1	0	3	5	2	32
d__Bacteria	k__norank_d__Bacteria	p__Planctomycetes	c__Planctomycetacia	o__Gemmatales	f__Gemmataceae	g__norank_f__Gemmataceae	s__uncultured_bacterium_g__norank_f__Gemmataceae	OTU1455	0	0	2	0	0	0	3	0	0	3	0	0	4	1	1	0	0	2	5	2	2	25
d__Bacteria	k__norank_d__Bacteria	p__Proteobacteria	c__Deltaproteobacteria	o__Desulfuromonadales	f__Geobacteraceae	g__Geobacter	s__unclassified_g__Geobacter	OTU51	6	0	0	0	0	2	0	0	0	4	1	1	0	0	0	1	0	0	3	0	0	18
d__Bacteria	k__norank_d__Bacteria	p__Actinobacteria	c__Actinobacteria	o__Microtrichales	f__norank_o__Microtrichales	g__norank_f__norank_o__Microtrichales	s__unclassified_g__norank_f__norank_o__Microtrichales	OTU818	122	27	15	65	143	94	52	137	29	152	95	149	141	103	273	234	279	160	68	116	127	2581
d__Bacteria	k__norank_d__Bacteria	p__Chloroflexi	c__Anaerolineae	o__SBR1031	f__A4b	g__norank_f__A4b	s__uncultured_Chloroflexi_bacterium_g__norank_f__A4b	OTU658	0	0	0	3	1	4	0	1	0	1	0	1	3	0	0	1	0	2	0	0	1	18
d__Bacteria	k__norank_d__Bacteria	p__Proteobacteria	c__Deltaproteobacteria	o__Myxococcales	f__Polyangiaceae	g__Pajaroellobacter	s__uncultured_bacterium_g__Pajaroellobacter	OTU1438	1	3	1	2	1	3	2	1	4	2	1	13	0	4	3	3	3	35	0	0	1	83
d__Bacteria	k__norank_d__Bacteria	p__Planctomycetes	c__Planctomycetacia	o__Gemmatales	f__Gemmataceae	g__norank_f__Gemmataceae	s__uncultured_bacterium_g__norank_f__Gemmataceae	OTU1292	0	0	3	0	0	0	0	0	2	1	3	0	0	0	0	0	0	0	0	0	0	9
d__Bacteria	k__norank_d__Bacteria	p__Chloroflexi	c__unclassified_p__Chloroflexi	o__unclassified_p__Chloroflexi	f__unclassified_p__Chloroflexi	g__unclassified_p__Chloroflexi	s__unclassified_p__Chloroflexi	OTU2290	0	0	0	0	0	0	1	1	0	0	0	1	0	0	0	0	0	0	2	1	1	7
d__Bacteria	k__norank_d__Bacteria	p__Proteobacteria	c__Gammaproteobacteria	o__Betaproteobacteriales	f__Nitrosomonadaceae	g__MND1	s__unclassified_g__MND1	OTU1525	12	0	1	23	20	19	7	10	2	16	3	13	10	4	5	11	15	13	7	6	6	203
d__Bacteria	k__norank_d__Bacteria	p__Bacteroidetes	c__Bacteroidia	o__Cytophagales	f__Microscillaceae	g__norank_f__Microscillaceae	s__unclassified_g__norank_f__Microscillaceae	OTU467	1	2	0	10	0	1	0	1	1	0	1	0	0	1	0	0	0	0	0	0	0	18
d__Bacteria	k__norank_d__Bacteria	p__Planctomycetes	c__Planctomycetacia	o__Gemmatales	f__Gemmataceae	g__norank_f__Gemmataceae	s__unclassified_g__norank_f__Gemmataceae	OTU1049	0	1	0	1	1	1	2	2	0	0	1	0	0	1	1	2	0	0	0	2	0	15
d__Bacteria	k__norank_d__Bacteria	p__Proteobacteria	c__Alphaproteobacteria	o__Tistrellales	f__Geminicoccaceae	g__Candidatus_Alysiosphaera	s__metagenome_g__Candidatus_Alysiosphaera	OTU794	7	2	0	2	1	3	8	2	2	7	3	6	9	0	12	2	1	1	14	9	5	96
d__Bacteria	k__norank_d__Bacteria	p__Rokubacteria	c__NC10	o__Rokubacteriales	f__norank_o__Rokubacteriales	g__norank_f__norank_o__Rokubacteriales	s__uncultured_bacterium_g__norank_f__norank_o__Rokubacteriales	OTU1738	17	8	2	23	9	18	14	17	0	9	6	7	14	6	16	12	20	17	12	16	8	251
d__Bacteria	k__norank_d__Bacteria	p__Chloroflexi	c__Chloroflexia	o__Thermomicrobiales	f__JG30-KF-CM45	g__norank_f__JG30-KF-CM45	s__uncultured_soil_bacterium_g__norank_f__JG30-KF-CM45	OTU1064	0	0	0	0	0	2	1	3	2	1	0	0	0	0	0	1	0	1	0	1	0	12
d__Bacteria	k__norank_d__Bacteria	p__Chloroflexi	c__Anaerolineae	o__SBR1031	f__norank_o__SBR1031	g__norank_f__norank_o__SBR1031	s__unclassified_g__norank_f__norank_o__SBR1031	OTU730	2	9	1	8	7	3	11	5	0	0	5	0	0	0	2	4	6	8	0	0	2	73
d__Bacteria	k__norank_d__Bacteria	p__Chloroflexi	c__Anaerolineae	o__SBR1031	f__norank_o__SBR1031	g__norank_f__norank_o__SBR1031	s__unclassified_g__norank_f__norank_o__SBR1031	OTU734	9	1	1	3	25	6	16	2	2	5	13	15	0	2	0	7	0	10	7	2	7	133
d__Bacteria	k__norank_d__Bacteria	p__Actinobacteria	c__Actinobacteria	o__Streptosporangiales	f__Streptosporangiaceae	g__Nonomuraea	s__unclassified_g__Nonomuraea	OTU474	2	0	1	9	7	3	0	4	2	2	0	1	0	2	0	2	0	2	1	2	4	44
d__Bacteria	k__norank_d__Bacteria	p__Chloroflexi	c__Anaerolineae	o__SBR1031	f__A4b	g__norank_f__A4b	s__uncultured_bacterium_g__norank_f__A4b	OTU1733	0	0	0	0	0	0	0	0	0	0	0	0	7	0	5	0	0	0	1	0	9	22
d__Bacteria	k__norank_d__Bacteria	p__Latescibacteria	c__Latescibacteria	o__Latescibacterales	f__Latescibacteraceae	g__norank_f__Latescibacteraceae	s__metagenome_g__norank_f__Latescibacteraceae	OTU2477	0	0	0	2	0	0	2	0	0	0	0	0	5	0	4	0	0	0	0	4	6	23
d__Bacteria	k__norank_d__Bacteria	p__Bacteroidetes	c__Bacteroidia	o__Chitinophagales	f__Chitinophagaceae	g__norank_f__Chitinophagaceae	s__unclassified_g__norank_f__Chitinophagaceae	OTU995	2	0	0	0	0	0	1	0	9	4	5	1	0	1	0	2	0	0	2	1	0	28
d__Bacteria	k__norank_d__Bacteria	p__Zixibacteria	c__norank_p__Zixibacteria	o__norank_c__norank_p__Zixibacteria	f__norank_o__norank_c__norank_p__Zixibacteria	g__norank_f__norank_o__norank_c__norank_p__Zixibacteria	s__unclassified_g__norank_f__norank_o__norank_c__norank_p__Zixibacteria	OTU2291	1	0	0	1	0	0	1	0	0	0	0	1	0	0	0	0	0	0	4	0	4	12
d__Bacteria	k__norank_d__Bacteria	p__Actinobacteria	c__Actinobacteria	o__IMCC26256	f__norank_o__IMCC26256	g__norank_f__norank_o__IMCC26256	s__uncultured_Acidimicrobiales_bacterium_g__norank_f__norank_o__IMCC26256	OTU768	37	79	79	24	13	18	24	21	71	27	56	25	6	16	17	15	8	29	28	6	11	610
d__Bacteria	k__norank_d__Bacteria	p__Planctomycetes	c__OM190	o__norank_c__OM190	f__norank_o__norank_c__OM190	g__norank_f__norank_o__norank_c__OM190	s__unclassified_g__norank_f__norank_o__norank_c__OM190	OTU2360	0	0	0	0	3	2	0	0	0	0	0	0	0	0	0	1	0	1	1	1	2	11
d__Bacteria	k__norank_d__Bacteria	p__Bacteroidetes	c__Bacteroidia	o__Sphingobacteriales	f__env.OPS_17	g__norank_f__env.OPS_17	s__uncultured_Bacteroidetes_bacterium_g__norank_f__env.OPS_17	OTU686	0	0	2	0	1	1	1	0	0	0	0	0	0	0	0	0	0	0	0	0	0	5
d__Bacteria	k__norank_d__Bacteria	p__Chloroflexi	c__Anaerolineae	o__SBR1031	f__A4b	g__norank_f__A4b	s__unclassified_g__norank_f__A4b	OTU17	21	0	0	19	3	3	11	17	0	3	9	8	2	3	14	29	6	10	0	0	3	161
d__Bacteria	k__norank_d__Bacteria	p__Proteobacteria	c__Deltaproteobacteria	o__Myxococcales	f__Polyangiaceae	g__Pajaroellobacter	s__uncultured_bacterium_g__Pajaroellobacter	OTU1320	1	0	0	3	3	1	0	2	0	2	0	3	1	0	0	1	0	0	0	0	0	17
d__Bacteria	k__norank_d__Bacteria	p__Chloroflexi	c__Anaerolineae	o__SBR1031	f__A4b	g__norank_f__A4b	s__unclassified_g__norank_f__A4b	OTU15	19	0	1	3	0	2	75	5	0	2	3	1	67	1	17	25	1	10	23	42	48	345
d__Bacteria	k__norank_d__Bacteria	p__Proteobacteria	c__Alphaproteobacteria	o__norank_c__Alphaproteobacteria	f__norank_o__norank_c__Alphaproteobacteria	g__norank_f__norank_o__norank_c__Alphaproteobacteria	s__unclassified_g__norank_f__norank_o__norank_c__Alphaproteobacteria	OTU2519	1	0	0	0	0	0	2	1	0	1	1	0	1	1	3	0	1	0	17	2	12	43
d__Bacteria	k__norank_d__Bacteria	p__Verrucomicrobia	c__Verrucomicrobiae	o__Chthoniobacterales	f__Xiphinematobacteraceae	g__Candidatus_Xiphinematobacter	s__metagenome_g__Candidatus_Xiphinematobacter	OTU2287	4	0	1	4	3	13	7	3	6	10	0	1	18	3	28	2	1	3	43	39	33	222
d__Bacteria	k__norank_d__Bacteria	p__Chloroflexi	c__Anaerolineae	o__SBR1031	f__A4b	g__norank_f__A4b	s__unclassified_g__norank_f__A4b	OTU2498	0	0	0	0	1	0	1	0	0	5	0	0	0	0	0	0	0	3	7	3	3	23
d__Bacteria	k__norank_d__Bacteria	p__Chloroflexi	c__Chloroflexia	o__Chloroflexales	f__Roseiflexaceae	g__norank_f__Roseiflexaceae	s__unclassified_g__norank_f__Roseiflexaceae	OTU1146	4	11	3	9	6	8	5	10	6	10	14	16	0	8	9	6	2	8	2	1	2	140
d__Bacteria	k__norank_d__Bacteria	p__unclassified_k__norank_d__Bacteria	c__unclassified_k__norank_d__Bacteria	o__unclassified_k__norank_d__Bacteria	f__unclassified_k__norank_d__Bacteria	g__unclassified_k__norank_d__Bacteria	s__unclassified_k__norank_d__Bacteria	OTU335	0	0	1	1	0	0	1	5	0	0	0	0	0	0	0	0	0	0	0	0	0	8
d__Bacteria	k__norank_d__Bacteria	p__Planctomycetes	c__OM190	o__norank_c__OM190	f__norank_o__norank_c__OM190	g__norank_f__norank_o__norank_c__OM190	s__metagenome_g__norank_f__norank_o__norank_c__OM190	OTU1511	3	0	0	0	0	0	1	0	2	2	1	2	8	4	3	2	2	5	3	1	3	42
d__Bacteria	k__norank_d__Bacteria	p__Proteobacteria	c__Deltaproteobacteria	o__Myxococcales	f__Haliangiaceae	g__Haliangium	s__Myxococcales_bacterium_LWH177	OTU2401	3	0	0	0	0	0	0	0	0	1	0	0	0	1	4	0	0	0	1	5	4	19
d__Bacteria	k__norank_d__Bacteria	p__Gemmatimonadetes	c__Gemmatimonadetes	o__Gemmatimonadales	f__Gemmatimonadaceae	g__norank_f__Gemmatimonadaceae	s__unclassified_g__norank_f__Gemmatimonadaceae	OTU2074	0	0	0	0	0	0	0	0	0	1	0	0	1	0	0	0	0	0	0	0	0	2
d__Bacteria	k__norank_d__Bacteria	p__Proteobacteria	c__Gammaproteobacteria	o__Betaproteobacteriales	f__Nitrosomonadaceae	g__Ellin6067	s__unclassified_g__Ellin6067	OTU459	55	51	11	27	73	49	80	41	95	75	27	31	13	3	20	10	21	30	103	37	47	899
d__Bacteria	k__norank_d__Bacteria	p__Deinococcus-Thermus	c__Deinococci	o__Deinococcales	f__Trueperaceae	g__Truepera	s__uncultured_Deinococci_bacterium_g__Truepera	OTU902	0	0	0	0	0	0	0	1	1	0	0	0	0	0	0	0	0	0	1	0	0	3
d__Bacteria	k__norank_d__Bacteria	p__Actinobacteria	c__Actinobacteria	o__Solirubrobacterales	f__Solirubrobacteraceae	g__Conexibacter	s__uncultured_bacterium_g__Conexibacter	OTU1068	27	15	7	26	69	25	38	50	42	27	24	32	1	7	17	24	17	31	10	15	9	513
d__Bacteria	k__norank_d__Bacteria	p__Proteobacteria	c__Deltaproteobacteria	o__Myxococcales	f__BIrii41	g__norank_f__BIrii41	s__unclassified_g__norank_f__BIrii41	OTU362	21	1	1	5	6	7	6	4	1	4	10	5	13	1	3	15	5	10	14	5	6	143
d__Bacteria	k__norank_d__Bacteria	p__Actinobacteria	c__Actinobacteria	o__Propionibacteriales	f__Nocardioidaceae	g__Aeromicrobium	s__uncultured_bacterium_g__Aeromicrobium	OTU579	5	0	1	2	7	1	21	12	3	1	2	1	6	2	6	3	1	3	5	3	7	92
d__Bacteria	k__norank_d__Bacteria	p__Planctomycetes	c__OM190	o__norank_c__OM190	f__norank_o__norank_c__OM190	g__norank_f__norank_o__norank_c__OM190	s__uncultured_bacterium_g__norank_f__norank_o__norank_c__OM190	OTU2467	5	0	0	1	2	9	2	0	0	3	0	4	3	1	3	9	1	6	5	8	7	69
d__Bacteria	k__norank_d__Bacteria	p__Bacteroidetes	c__Bacteroidia	o__Sphingobacteriales	f__env.OPS_17	g__norank_f__env.OPS_17	s__unclassified_g__norank_f__env.OPS_17	OTU1985	0	0	0	0	0	0	1	0	9	2	0	2	0	0	0	1	9	0	0	0	1	25
d__Bacteria	k__norank_d__Bacteria	p__Actinobacteria	c__Actinobacteria	o__Solirubrobacterales	f__Solirubrobacteraceae	g__Conexibacter	s__unclassified_g__Conexibacter	OTU808	5	7	2	1	6	3	4	4	9	3	2	3	0	0	1	1	3	0	2	0	0	56
d__Bacteria	k__norank_d__Bacteria	p__Chloroflexi	c__Anaerolineae	o__SBR1031	f__A4b	g__norank_f__A4b	s__unclassified_g__norank_f__A4b	OTU1540	179	3	3	130	71	114	302	87	34	117	98	63	228	18	170	60	14	95	157	112	199	2254
d__Bacteria	k__norank_d__Bacteria	p__Actinobacteria	c__Actinobacteria	o__Frankiales	f__unclassified_o__Frankiales	g__unclassified_o__Frankiales	s__unclassified_o__Frankiales	OTU674	1	0	2	2	2	7	1	1	2	0	0	0	4	0	0	0	0	1	0	1	5	29
d__Bacteria	k__norank_d__Bacteria	p__Chloroflexi	c__TK10	o__norank_c__TK10	f__norank_o__norank_c__TK10	g__norank_f__norank_o__norank_c__TK10	s__unclassified_g__norank_f__norank_o__norank_c__TK10	OTU2048	0	0	0	0	1	0	0	2	0	4	0	2	6	2	2	1	4	0	4	2	2	32
d__Bacteria	k__norank_d__Bacteria	p__Proteobacteria	c__Deltaproteobacteria	o__Myxococcales	f__Nannocystaceae	g__unclassified_f__Nannocystaceae	s__unclassified_f__Nannocystaceae	OTU1988	1	0	0	1	2	7	0	2	0	5	0	1	10	2	2	3	0	4	4	2	3	49
d__Bacteria	k__norank_d__Bacteria	p__Chloroflexi	c__Anaerolineae	o__RBG-13-54-9	f__norank_o__RBG-13-54-9	g__norank_f__norank_o__RBG-13-54-9	s__uncultured_Chloroflexi_bacterium_g__norank_f__norank_o__RBG-13-54-9	OTU1626	0	0	0	0	7	3	0	0	0	1	0	0	0	3	2	0	0	0	0	0	0	16
d__Bacteria	k__norank_d__Bacteria	p__Proteobacteria	c__Alphaproteobacteria	o__Rhizobiales	f__Rhizobiales_Incertae_Sedis	g__Bauldia	s__uncultured_bacterium_g__Bauldia	OTU178	0	3	1	3	1	0	0	0	0	3	1	1	1	1	2	0	1	4	8	1	4	35
d__Bacteria	k__norank_d__Bacteria	p__unclassified_k__norank_d__Bacteria	c__unclassified_k__norank_d__Bacteria	o__unclassified_k__norank_d__Bacteria	f__unclassified_k__norank_d__Bacteria	g__unclassified_k__norank_d__Bacteria	s__unclassified_k__norank_d__Bacteria	OTU305	0	0	1	0	0	0	1	1	0	0	0	0	0	0	0	0	0	0	0	0	0	3
d__Bacteria	k__norank_d__Bacteria	p__Actinobacteria	c__Actinobacteria	o__norank_c__Actinobacteria	f__norank_o__norank_c__Actinobacteria	g__norank_f__norank_o__norank_c__Actinobacteria	s__uncultured_alpha_proteobacterium_g__norank_f__norank_o__norank_c__Actinobacteria	OTU1398	1	11	0	7	10	2	3	7	0	5	9	13	1	2	0	4	0	2	2	0	1	80
d__Bacteria	k__norank_d__Bacteria	p__Acidobacteria	c__Subgroup_6	o__norank_c__Subgroup_6	f__norank_o__norank_c__Subgroup_6	g__norank_f__norank_o__norank_c__Subgroup_6	s__unclassified_g__norank_f__norank_o__norank_c__Subgroup_6	OTU2013	88	264	50	144	98	177	118	126	144	116	103	154	55	112	212	118	155	119	64	66	60	2543
d__Bacteria	k__norank_d__Bacteria	p__Actinobacteria	c__Actinobacteria	o__Micromonosporales	f__Micromonosporaceae	g__Micromonospora	s__unclassified_g__Micromonospora	OTU1277	4	8	21	19	15	12	22	28	9	35	15	17	5	92	18	17	16	8	3	4	12	380
d__Bacteria	k__norank_d__Bacteria	p__Chloroflexi	c__Dehalococcoidia	o__S085	f__norank_o__S085	g__norank_f__norank_o__S085	s__metagenome_g__norank_f__norank_o__S085	OTU557	8	2	6	16	11	17	9	8	20	2	3	12	3	5	12	12	9	12	20	6	7	200
d__Bacteria	k__norank_d__Bacteria	p__Dependentiae	c__Babeliae	o__Babeliales	f__Vermiphilaceae	g__norank_f__Vermiphilaceae	s__metagenome_g__norank_f__Vermiphilaceae	OTU3	1	0	0	0	0	0	0	0	1	0	0	0	0	0	0	0	0	1	0	0	0	3
d__Bacteria	k__norank_d__Bacteria	p__Actinobacteria	c__Actinobacteria	o__Micromonosporales	f__Micromonosporaceae	g__norank_f__Micromonosporaceae	s__unclassified_g__norank_f__Micromonosporaceae	OTU1883	4	1	1	6	8	5	1	1	0	0	2	3	0	0	0	2	5	2	0	1	1	43
d__Bacteria	k__norank_d__Bacteria	p__Actinobacteria	c__Actinobacteria	o__Propionibacteriales	f__Nocardioidaceae	g__unclassified_f__Nocardioidaceae	s__unclassified_f__Nocardioidaceae	OTU574	45	92	21	41	73	37	43	71	59	57	40	32	27	58	26	31	39	54	76	36	52	1010
d__Bacteria	k__norank_d__Bacteria	p__Proteobacteria	c__Gammaproteobacteria	o__Cellvibrionales	f__Halieaceae	g__OM60NOR5_clade	s__unclassified_g__OM60NOR5_clade	OTU1477	1	0	0	0	0	1	0	0	0	0	0	0	0	0	2	0	0	0	0	1	2	7
d__Bacteria	k__norank_d__Bacteria	p__Chloroflexi	c__Anaerolineae	o__SBR1031	f__A4b	g__norank_f__A4b	s__wastewater_metagenome_g__norank_f__A4b	OTU703	49	3	3	16	8	20	9	3	3	26	16	23	14	3	45	15	9	27	17	28	57	394
d__Bacteria	k__norank_d__Bacteria	p__Chloroflexi	c__Anaerolineae	o__SBR1031	f__A4b	g__norank_f__A4b	s__uncultured_bacterium_g__norank_f__A4b	OTU2446	38	0	0	1	6	9	29	0	1	11	20	1	59	1	2	2	0	0	24	44	43	291
d__Bacteria	k__norank_d__Bacteria	p__Chloroflexi	c__Anaerolineae	o__Ardenticatenales	f__norank_o__Ardenticatenales	g__norank_f__norank_o__Ardenticatenales	s__unclassified_g__norank_f__norank_o__Ardenticatenales	OTU694	4	0	0	3	0	4	0	0	0	0	0	0	0	0	3	0	1	1	0	5	5	26
d__Bacteria	k__norank_d__Bacteria	p__Firmicutes	c__Clostridia	o__Clostridiales	f__Clostridiaceae_1	g__Fonticella	s__uncultured_bacterium_g__Fonticella	OTU1422	2	0	0	0	0	0	0	0	0	0	0	2	0	4	1	0	0	0	0	0	0	9
d__Bacteria	k__norank_d__Bacteria	p__Chloroflexi	c__Chloroflexia	o__Thermomicrobiales	f__JG30-KF-CM45	g__norank_f__JG30-KF-CM45	s__unclassified_g__norank_f__JG30-KF-CM45	OTU1066	2	1	1	1	0	1	0	3	2	3	3	0	0	0	0	0	1	0	0	0	0	18
d__Bacteria	k__norank_d__Bacteria	p__Acidobacteria	c__Subgroup_6	o__norank_c__Subgroup_6	f__norank_o__norank_c__Subgroup_6	g__norank_f__norank_o__norank_c__Subgroup_6	s__unclassified_g__norank_f__norank_o__norank_c__Subgroup_6	OTU1891	7	0	1	0	2	8	7	2	7	5	5	0	14	1	2	3	3	1	10	2	6	86
d__Bacteria	k__norank_d__Bacteria	p__Proteobacteria	c__Deltaproteobacteria	o__Myxococcales	f__Haliangiaceae	g__Haliangium	s__unclassified_g__Haliangium	OTU1723	20	11	7	9	14	8	7	11	8	1	2	12	1	23	8	12	8	37	7	6	6	218
d__Bacteria	k__norank_d__Bacteria	p__Chloroflexi	c__JG30-KF-CM66	o__norank_c__JG30-KF-CM66	f__norank_o__norank_c__JG30-KF-CM66	g__norank_f__norank_o__norank_c__JG30-KF-CM66	s__uncultured_bacterium_g__norank_f__norank_o__norank_c__JG30-KF-CM66	OTU1448	7	1	0	5	7	1	8	2	0	2	1	23	13	3	3	6	8	9	12	7	11	129
d__Bacteria	k__norank_d__Bacteria	p__Proteobacteria	c__Deltaproteobacteria	o__Myxococcales	f__Sandaracinaceae	g__Sandaracinus	s__unclassified_g__Sandaracinus	OTU1138	1	0	0	0	3	2	0	0	0	1	0	0	1	0	0	0	0	0	2	0	5	15
d__Bacteria	k__norank_d__Bacteria	p__Proteobacteria	c__Gammaproteobacteria	o__Xanthomonadales	f__Xanthomonadaceae	g__Lysobacter	s__unclassified_g__Lysobacter	OTU2180	0	0	0	0	0	1	4	0	0	1	0	0	5	2	6	0	3	9	3	5	7	46
d__Bacteria	k__norank_d__Bacteria	p__Nitrospirae	c__Nitrospira	o__norank_c__Nitrospira	f__norank_o__norank_c__Nitrospira	g__Nitrospira	s__unclassified_g__Nitrospira	OTU859	8	2	2	2	0	1	1	1	0	0	0	0	2	0	0	0	1	0	1	2	0	23
d__Bacteria	k__norank_d__Bacteria	p__Proteobacteria	c__Deltaproteobacteria	o__Myxococcales	f__mle1-27	g__norank_f__mle1-27	s__unclassified_g__norank_f__mle1-27	OTU1271	0	0	0	0	0	0	0	0	0	0	7	0	0	0	0	0	0	0	0	0	0	7
d__Bacteria	k__norank_d__Bacteria	p__Proteobacteria	c__Deltaproteobacteria	o__Myxococcales	f__Haliangiaceae	g__Haliangium	s__unclassified_g__Haliangium	OTU1011	3	5	2	3	1	1	2	2	6	2	0	2	1	10	3	8	1	4	1	4	2	63
d__Bacteria	k__norank_d__Bacteria	p__Chloroflexi	c__TK10	o__norank_c__TK10	f__norank_o__norank_c__TK10	g__norank_f__norank_o__norank_c__TK10	s__uncultured_bacterium_g__norank_f__norank_o__norank_c__TK10	OTU984	2	4	0	1	0	0	0	1	3	0	0	0	0	0	0	0	0	0	0	0	0	11
d__Bacteria	k__norank_d__Bacteria	p__Chloroflexi	c__Chloroflexia	o__Chloroflexales	f__Roseiflexaceae	g__norank_f__Roseiflexaceae	s__uncultured_Chloroflexi_bacterium_g__norank_f__Roseiflexaceae	OTU404	3	0	0	4	1	0	0	1	0	0	0	0	2	0	6	6	0	4	0	2	2	31
d__Bacteria	k__norank_d__Bacteria	p__Chloroflexi	c__Anaerolineae	o__SBR1031	f__norank_o__SBR1031	g__norank_f__norank_o__SBR1031	s__unclassified_g__norank_f__norank_o__SBR1031	OTU2433	0	0	0	0	0	0	0	0	0	0	0	0	2	0	1	0	0	0	2	6	3	14
d__Bacteria	k__norank_d__Bacteria	p__Planctomycetes	c__OM190	o__norank_c__OM190	f__norank_o__norank_c__OM190	g__norank_f__norank_o__norank_c__OM190	s__unclassified_g__norank_f__norank_o__norank_c__OM190	OTU1453	0	0	0	0	1	3	0	0	0	2	0	1	4	0	3	6	0	0	0	1	1	22
d__Bacteria	k__norank_d__Bacteria	p__Acidobacteria	c__Subgroup_6	o__norank_c__Subgroup_6	f__norank_o__norank_c__Subgroup_6	g__norank_f__norank_o__norank_c__Subgroup_6	s__unclassified_g__norank_f__norank_o__norank_c__Subgroup_6	OTU1704	9	0	0	0	0	0	5	1	0	1	4	0	5	0	2	0	0	0	10	2	5	44
d__Bacteria	k__norank_d__Bacteria	p__Latescibacteria	c__Latescibacteria	o__norank_c__Latescibacteria	f__norank_o__norank_c__Latescibacteria	g__norank_f__norank_o__norank_c__Latescibacteria	s__uncultured_bacterium_g__norank_f__norank_o__norank_c__Latescibacteria	OTU1686	0	0	0	0	0	0	0	0	0	0	0	0	0	7	0	0	0	0	0	0	1	8
d__Bacteria	k__norank_d__Bacteria	p__Verrucomicrobia	c__Verrucomicrobiae	o__Pedosphaerales	f__Pedosphaeraceae	g__norank_f__Pedosphaeraceae	s__uncultured_bacterium_g__norank_f__Pedosphaeraceae	OTU979	0	4	0	0	0	0	1	0	1	0	0	0	0	0	0	0	0	0	0	0	0	6
d__Bacteria	k__norank_d__Bacteria	p__Chloroflexi	c__Ktedonobacteria	o__C0119	f__norank_o__C0119	g__norank_f__norank_o__C0119	s__uncultured_bacterium_g__norank_f__norank_o__C0119	OTU1561	0	0	0	0	0	0	0	0	0	0	0	0	3	0	1	0	0	0	2	1	2	9
d__Bacteria	k__norank_d__Bacteria	p__Proteobacteria	c__Alphaproteobacteria	o__Rhodovibrionales	f__Fodinicurvataceae	g__norank_f__Fodinicurvataceae	s__uncultured_alpha_proteobacterium_g__norank_f__Fodinicurvataceae	OTU1858	1	0	0	0	0	2	1	0	0	2	0	1	4	0	4	2	0	0	2	1	1	21
d__Bacteria	k__norank_d__Bacteria	p__Bacteroidetes	c__Bacteroidia	o__Chitinophagales	f__Chitinophagaceae	g__Flavisolibacter	s__unclassified_g__Flavisolibacter	OTU2275	1	0	0	1	1	3	1	0	0	0	0	0	3	1	1	1	0	0	5	6	5	29
d__Bacteria	k__norank_d__Bacteria	p__Planctomycetes	c__OM190	o__norank_c__OM190	f__norank_o__norank_c__OM190	g__norank_f__norank_o__norank_c__OM190	s__uncultured_bacterium_g__norank_f__norank_o__norank_c__OM190	OTU1414	7	1	0	0	1	4	6	0	0	1	1	1	0	0	0	0	0	3	2	4	1	32
d__Bacteria	k__norank_d__Bacteria	p__Proteobacteria	c__Gammaproteobacteria	o__Xanthomonadales	f__Rhodanobacteraceae	g__Dokdonella	s__uncultured_Dokdonella_sp._g__Dokdonella	OTU308	1	2	2	0	0	0	0	2	30	2	6	4	0	1	1	0	0	5	1	3	2	62
d__Bacteria	k__norank_d__Bacteria	p__Actinobacteria	c__Actinobacteria	o__Micromonosporales	f__Micromonosporaceae	g__unclassified_f__Micromonosporaceae	s__unclassified_f__Micromonosporaceae	OTU837	32	33	52	38	49	36	37	37	28	35	37	27	11	42	29	45	25	31	18	19	16	677
d__Bacteria	k__norank_d__Bacteria	p__Bacteroidetes	c__Bacteroidia	o__Chitinophagales	f__Chitinophagaceae	g__norank_f__Chitinophagaceae	s__unclassified_g__norank_f__Chitinophagaceae	OTU1339	1	4	16	2	0	0	0	9	5	0	5	4	0	1	0	0	1	2	0	0	0	50
d__Bacteria	k__norank_d__Bacteria	p__Chloroflexi	c__Anaerolineae	o__Ardenticatenales	f__norank_o__Ardenticatenales	g__norank_f__norank_o__Ardenticatenales	s__unclassified_g__norank_f__norank_o__Ardenticatenales	OTU618	2	0	0	0	3	0	1	1	0	0	1	3	0	0	0	2	0	0	0	0	0	13
d__Bacteria	k__norank_d__Bacteria	p__Chloroflexi	c__Anaerolineae	o__SBR1031	f__A4b	g__norank_f__A4b	s__uncultured_Caldilineaceae_bacterium_g__norank_f__A4b	OTU151	0	0	0	0	0	0	0	0	0	0	0	0	4	0	0	0	0	0	0	2	1	7
d__Bacteria	k__norank_d__Bacteria	p__Gemmatimonadetes	c__Gemmatimonadetes	o__Gemmatimonadales	f__Gemmatimonadaceae	g__Gemmatirosa	s__uncultured_bacterium_g__Gemmatirosa	OTU2091	0	0	0	0	1	0	0	0	0	0	0	0	0	0	0	0	3	1	0	0	0	5
d__Bacteria	k__norank_d__Bacteria	p__Acidobacteria	c__Acidobacteriia	o__Solibacterales	f__Solibacteraceae_Subgroup_3	g__Candidatus_Solibacter	s__uncultured_bacterium_g__Candidatus_Solibacter	OTU2015	2	5	38	4	3	9	7	3	4	8	10	5	0	0	0	5	12	11	2	0	1	129
d__Bacteria	k__norank_d__Bacteria	p__Chloroflexi	c__Anaerolineae	o__SBR1031	f__norank_o__SBR1031	g__norank_f__norank_o__SBR1031	s__uncultured_Gemmatimonadetes_bacterium_g__norank_f__norank_o__SBR1031	OTU2113	3	5	1	3	22	6	41	4	0	1	1	4	0	1	3	3	40	14	21	1	2	176
d__Bacteria	k__norank_d__Bacteria	p__Proteobacteria	c__Alphaproteobacteria	o__Rhizobiales	f__unclassified_o__Rhizobiales	g__unclassified_o__Rhizobiales	s__unclassified_o__Rhizobiales	OTU1221	1	1	2	0	0	1	0	0	2	5	6	3	0	0	1	0	0	1	0	0	0	23
d__Bacteria	k__norank_d__Bacteria	p__Acidobacteria	c__Blastocatellia_Subgroup_4	o__11-24	f__norank_o__11-24	g__norank_f__norank_o__11-24	s__unclassified_g__norank_f__norank_o__11-24	OTU1946	2	1	0	5	4	7	1	2	2	4	0	4	0	3	0	6	46	4	1	0	2	94
d__Bacteria	k__norank_d__Bacteria	p__Latescibacteria	c__Latescibacteria	o__norank_c__Latescibacteria	f__norank_o__norank_c__Latescibacteria	g__norank_f__norank_o__norank_c__Latescibacteria	s__uncultured_bacterium_g__norank_f__norank_o__norank_c__Latescibacteria	OTU176	0	4	1	0	0	0	1	0	3	1	5	1	0	1	4	0	0	1	0	3	1	26
d__Bacteria	k__norank_d__Bacteria	p__Bacteroidetes	c__Bacteroidia	o__Cytophagales	f__Cytophagaceae	g__Cytophaga	s__Hypsibius_dujardini_g__Cytophaga	OTU2177	0	0	2	0	0	0	0	1	1	1	2	1	0	0	0	1	4	3	1	0	0	17
d__Bacteria	k__norank_d__Bacteria	p__Planctomycetes	c__OM190	o__norank_c__OM190	f__norank_o__norank_c__OM190	g__norank_f__norank_o__norank_c__OM190	s__unclassified_g__norank_f__norank_o__norank_c__OM190	OTU448	0	0	0	5	0	2	0	0	1	2	2	0	0	1	0	2	3	3	1	0	0	22
d__Bacteria	k__norank_d__Bacteria	p__Acidobacteria	c__Subgroup_6	o__norank_c__Subgroup_6	f__norank_o__norank_c__Subgroup_6	g__norank_f__norank_o__norank_c__Subgroup_6	s__unclassified_g__norank_f__norank_o__norank_c__Subgroup_6	OTU2093	69	1	3	39	36	73	55	38	12	18	15	20	129	16	85	70	36	58	49	69	74	965
d__Bacteria	k__norank_d__Bacteria	p__Verrucomicrobia	c__Verrucomicrobiae	o__Chthoniobacterales	f__Chthoniobacteraceae	g__Candidatus_Udaeobacter	s__unclassified_g__Candidatus_Udaeobacter	OTU1794	1	12	0	1	0	1	0	0	2	2	3	1	0	0	1	3	2	3	0	0	0	32
d__Bacteria	k__norank_d__Bacteria	p__Proteobacteria	c__Deltaproteobacteria	o__NB1-j	f__norank_o__NB1-j	g__norank_f__norank_o__NB1-j	s__unclassified_g__norank_f__norank_o__NB1-j	OTU1550	20	1	3	15	11	13	14	14	14	11	6	20	28	21	36	27	62	33	24	43	27	443
d__Bacteria	k__norank_d__Bacteria	p__Chloroflexi	c__Ktedonobacteria	o__Ktedonobacterales	f__Ktedonobacteraceae	g__norank_f__Ktedonobacteraceae	s__uncultured_bacterium_g__norank_f__Ktedonobacteraceae	OTU620	0	0	0	0	16	0	0	1	0	0	0	0	0	0	0	1	0	0	0	0	0	18
d__Bacteria	k__norank_d__Bacteria	p__unclassified_k__norank_d__Bacteria	c__unclassified_k__norank_d__Bacteria	o__unclassified_k__norank_d__Bacteria	f__unclassified_k__norank_d__Bacteria	g__unclassified_k__norank_d__Bacteria	s__unclassified_k__norank_d__Bacteria	OTU563	0	0	0	0	1	0	0	0	0	0	0	0	0	0	0	0	0	0	0	0	0	1
d__Bacteria	k__norank_d__Bacteria	p__Chloroflexi	c__Anaerolineae	o__SBR1031	f__A4b	g__norank_f__A4b	s__uncultured_bacterium_g__norank_f__A4b	OTU2418	36	0	0	41	12	32	18	18	0	4	1	2	20	14	51	13	14	3	27	64	133	503
d__Bacteria	k__norank_d__Bacteria	p__Actinobacteria	c__Actinobacteria	o__Rubrobacterales	f__Rubrobacteriaceae	g__Rubrobacter	s__uncultured_Actinomycetales_bacterium_g__Rubrobacter	OTU1391	0	1	2	1	4	0	0	1	0	3	1	4	0	5	2	3	1	0	0	0	0	28
d__Bacteria	k__norank_d__Bacteria	p__Bacteroidetes	c__Bacteroidia	o__Sphingobacteriales	f__AKYH767	g__norank_f__AKYH767	s__uncultured_bacterium_g__norank_f__AKYH767	OTU1366	5	0	0	0	1	1	4	0	0	3	2	4	10	0	3	1	1	1	9	8	3	56
d__Bacteria	k__norank_d__Bacteria	p__Acidobacteria	c__Subgroup_6	o__norank_c__Subgroup_6	f__norank_o__norank_c__Subgroup_6	g__norank_f__norank_o__norank_c__Subgroup_6	s__unclassified_g__norank_f__norank_o__norank_c__Subgroup_6	OTU57	21	0	2	9	12	22	6	25	4	7	6	11	34	11	31	12	3	8	15	32	34	305
d__Bacteria	k__norank_d__Bacteria	p__Actinobacteria	c__Actinobacteria	o__Micromonosporales	f__Micromonosporaceae	g__Hamadaea	s__unclassified_g__Hamadaea	OTU1217	13	159	373	115	38	53	43	35	68	19	157	27	1	19	3	27	7	12	1	0	2	1172
d__Bacteria	k__norank_d__Bacteria	p__Chloroflexi	c__Chloroflexia	o__Chloroflexales	f__Roseiflexaceae	g__norank_f__Roseiflexaceae	s__uncultured_Chloroflexi_bacterium_g__norank_f__Roseiflexaceae	OTU1033	8	7	3	1	1	1	1	1	5	7	12	28	0	11	2	2	0	1	2	1	0	94
d__Bacteria	k__norank_d__Bacteria	p__Armatimonadetes	c__norank_p__Armatimonadetes	o__norank_c__norank_p__Armatimonadetes	f__norank_o__norank_c__norank_p__Armatimonadetes	g__norank_f__norank_o__norank_c__norank_p__Armatimonadetes	s__uncultured_soil_bacterium_g__norank_f__norank_o__norank_c__norank	OTU1848	0	0	0	1	0	0	0	2	0	1	0	1	0	2	0	1	0	0	2	0	0	10
d__Bacteria	k__norank_d__Bacteria	p__Acidobacteria	c__Subgroup_25	o__norank_c__Subgroup_25	f__norank_o__norank_c__Subgroup_25	g__norank_f__norank_o__norank_c__Subgroup_25	s__uncultured_Acidobacteria_bacterium_g__norank_f__norank_o__norank_c__Subgroup_25	OTU163	3	0	2	2	0	1	1	1	0	0	0	0	1	1	5	2	5	1	6	6	2	39
d__Bacteria	k__norank_d__Bacteria	p__Bacteroidetes	c__Bacteroidia	o__Flavobacteriales	f__NS9_marine_group	g__norank_f__NS9_marine_group	s__unclassified_g__norank_f__NS9_marine_group	OTU1151	0	0	0	0	0	0	0	0	0	2	1	1	0	1	1	0	0	0	1	1	1	9
d__Bacteria	k__norank_d__Bacteria	p__Patescibacteria	c__Saccharimonadia	o__Saccharimonadales	f__unclassified_o__Saccharimonadales	g__unclassified_o__Saccharimonadales	s__unclassified_o__Saccharimonadales	OTU667	0	0	0	0	0	7	0	0	0	0	0	0	0	0	0	0	0	0	0	0	0	7
d__Bacteria	k__norank_d__Bacteria	p__Proteobacteria	c__Alphaproteobacteria	o__Rhizobiales	f__Devosiaceae	g__Devosia	s__unclassified_g__Devosia	OTU516	1	1	3	2	2	0	2	2	1	4	6	1	3	3	1	0	2	6	14	9	7	70
d__Bacteria	k__norank_d__Bacteria	p__Bacteroidetes	c__Bacteroidia	o__Chitinophagales	f__Chitinophagaceae	g__Ferruginibacter	s__unclassified_g__Ferruginibacter	OTU2277	2	0	0	0	0	0	0	1	0	4	1	1	0	0	1	0	1	2	1	0	0	14
d__Bacteria	k__norank_d__Bacteria	p__Chloroflexi	c__Anaerolineae	o__SBR1031	f__A4b	g__norank_f__A4b	s__uncultured_bacterium_g__norank_f__A4b	OTU1722	0	0	0	0	0	0	0	0	0	0	0	0	0	0	15	0	0	0	0	0	0	15
d__Bacteria	k__norank_d__Bacteria	p__Planctomycetes	c__OM190	o__norank_c__OM190	f__norank_o__norank_c__OM190	g__norank_f__norank_o__norank_c__OM190	s__unclassified_g__norank_f__norank_o__norank_c__OM190	OTU2195	4	0	0	0	1	5	0	3	1	4	1	0	0	0	0	1	0	10	12	0	3	45
d__Bacteria	k__norank_d__Bacteria	p__Chloroflexi	c__Anaerolineae	o__SBR1031	f__A4b	g__norank_f__A4b	s__uncultured_bacterium_g__norank_f__A4b	OTU1724	0	0	0	0	1	3	5	0	0	0	0	1	2	1	7	0	0	0	27	9	6	62
d__Bacteria	k__norank_d__Bacteria	p__Actinobacteria	c__Actinobacteria	o__Solirubrobacterales	f__67-14	g__norank_f__67-14	s__unclassified_g__norank_f__67-14	OTU411	39	29	9	16	36	16	31	41	24	14	16	23	18	23	34	14	4	11	29	52	48	527
d__Bacteria	k__norank_d__Bacteria	p__Planctomycetes	c__OM190	o__norank_c__OM190	f__norank_o__norank_c__OM190	g__norank_f__norank_o__norank_c__OM190	s__unclassified_g__norank_f__norank_o__norank_c__OM190	OTU2199	0	0	0	3	0	2	4	0	0	0	0	0	3	0	1	0	4	0	0	3	0	20
d__Bacteria	k__norank_d__Bacteria	p__Chloroflexi	c__AD3	o__norank_c__AD3	f__norank_o__norank_c__AD3	g__norank_f__norank_o__norank_c__AD3	s__unclassified_g__norank_f__norank_o__norank_c__AD3	OTU228	8	35	84	20	3	5	89	15	17	3	8	10	0	44	0	2	1	2	0	0	0	346
d__Bacteria	k__norank_d__Bacteria	p__Actinobacteria	c__Actinobacteria	o__Gaiellales	f__Gaiellaceae	g__Gaiella	s__metagenome_g__Gaiella	OTU1376	22	46	35	17	11	13	51	14	67	15	23	20	15	15	7	4	8	19	20	10	16	448
d__Bacteria	k__norank_d__Bacteria	p__Actinobacteria	c__Actinobacteria	o__Actinomarinales	f__norank_o__Actinomarinales	g__norank_f__norank_o__Actinomarinales	s__uncultured_actinobacterium_g__norank_f__norank_o__Actinomarinales	OTU1809	0	0	0	0	0	0	0	0	0	0	0	0	5	0	1	0	0	0	0	11	4	21
d__Bacteria	k__norank_d__Bacteria	p__Proteobacteria	c__Alphaproteobacteria	o__Caulobacterales	f__Caulobacteraceae	g__Phenylobacterium	s__metagenome_g__Phenylobacterium	OTU169	1	3	6	0	0	0	0	4	4	3	5	3	0	0	0	0	4	2	4	0	0	39
d__Bacteria	k__norank_d__Bacteria	p__Actinobacteria	c__Actinobacteria	o__Micrococcales	f__Microbacteriaceae	g__unclassified_f__Microbacteriaceae	s__unclassified_f__Microbacteriaceae	OTU699	15	5	12	2	17	16	9	2	7	23	25	17	7	5	7	12	17	18	34	9	18	277
d__Bacteria	k__norank_d__Bacteria	p__Planctomycetes	c__Phycisphaerae	o__Phycisphaerales	f__Phycisphaeraceae	g__SM1A02	s__unclassified_g__SM1A02	OTU1774	1	0	0	0	0	0	0	0	0	1	0	0	2	0	4	0	0	0	4	2	6	20
d__Bacteria	k__norank_d__Bacteria	p__Actinobacteria	c__Actinobacteria	o__unclassified_c__Actinobacteria	f__unclassified_c__Actinobacteria	g__unclassified_c__Actinobacteria	s__unclassified_c__Actinobacteria	OTU1187	0	0	0	0	0	0	0	0	0	1	0	0	0	0	0	0	0	1	0	0	0	2
d__Bacteria	k__norank_d__Bacteria	p__Planctomycetes	c__Planctomycetacia	o__Gemmatales	f__Gemmataceae	g__norank_f__Gemmataceae	s__uncultured_bacterium_g__norank_f__Gemmataceae	OTU2375	0	0	0	0	0	0	0	0	0	0	0	0	9	0	2	0	0	0	1	8	6	26
d__Bacteria	k__norank_d__Bacteria	p__Planctomycetes	c__Planctomycetacia	o__Gemmatales	f__Gemmataceae	g__norank_f__Gemmataceae	s__unclassified_g__norank_f__Gemmataceae	OTU1278	0	0	0	0	0	0	0	0	3	0	7	0	0	0	0	0	1	0	1	0	0	12
d__Bacteria	k__norank_d__Bacteria	p__Acidobacteria	c__Holophagae	o__Subgroup_7	f__norank_o__Subgroup_7	g__norank_f__norank_o__Subgroup_7	s__uncultured_soil_bacterium_g__norank_f__norank_o__Subgroup_7	OTU2220	0	0	0	0	0	0	1	0	0	0	0	0	4	0	1	0	0	0	5	0	0	11
d__Bacteria	k__norank_d__Bacteria	p__Chloroflexi	c__unclassified_p__Chloroflexi	o__unclassified_p__Chloroflexi	f__unclassified_p__Chloroflexi	g__unclassified_p__Chloroflexi	s__unclassified_p__Chloroflexi	OTU2178	0	1	0	0	2	0	0	1	0	0	1	0	0	0	0	0	0	3	0	0	0	8
d__Bacteria	k__norank_d__Bacteria	p__Proteobacteria	c__Deltaproteobacteria	o__Myxococcales	f__mle1-27	g__norank_f__mle1-27	s__uncultured_delta_proteobacterium_g__norank_f__mle1-27	OTU186	1	35	1	1	3	1	2	8	3	5	6	4	0	3	0	5	0	4	3	1	0	86
d__Bacteria	k__norank_d__Bacteria	p__Acidobacteria	c__Acidobacteriia	o__Solibacterales	f__Solibacteraceae_Subgroup_3	g__Paludibaculum	s__metagenome_g__Paludibaculum	OTU1847	7	6	2	5	5	9	1	1	0	0	0	1	3	2	3	2	7	3	5	0	3	65
d__Bacteria	k__norank_d__Bacteria	p__Chloroflexi	c__Chloroflexia	o__Chloroflexales	f__Roseiflexaceae	g__norank_f__Roseiflexaceae	s__uncultured_bacterium_g__norank_f__Roseiflexaceae	OTU1135	9	17	8	2	1	0	1	24	2	7	8	2	0	0	0	1	0	0	0	0	0	82
d__Bacteria	k__norank_d__Bacteria	p__Acidobacteria	c__Subgroup_6	o__norank_c__Subgroup_6	f__norank_o__norank_c__Subgroup_6	g__norank_f__norank_o__norank_c__Subgroup_6	s__unclassified_g__norank_f__norank_o__norank_c__Subgroup_6	OTU2469	1	0	0	0	0	1	3	0	0	0	0	0	20	0	1	0	1	0	6	18	14	65
d__Bacteria	k__norank_d__Bacteria	p__Gemmatimonadetes	c__Gemmatimonadetes	o__Gemmatimonadales	f__Gemmatimonadaceae	g__Gemmatimonas	s__unclassified_g__Gemmatimonas	OTU200	0	8	21	1	0	1	12	2	1	1	10	1	0	1	0	4	4	0	0	0	0	67
d__Bacteria	k__norank_d__Bacteria	p__Planctomycetes	c__Planctomycetacia	o__Gemmatales	f__Gemmataceae	g__norank_f__Gemmataceae	s__uncultured_bacterium_g__norank_f__Gemmataceae	OTU2172	1	1	0	0	0	1	2	0	2	2	2	0	3	0	2	2	1	2	2	2	0	25
d__Bacteria	k__norank_d__Bacteria	p__Planctomycetes	c__Planctomycetacia	o__Gemmatales	f__Gemmataceae	g__norank_f__Gemmataceae	s__uncultured_bacterium_g__norank_f__Gemmataceae	OTU2170	1	0	0	0	1	0	0	0	0	0	3	0	0	0	0	2	1	4	0	0	0	12
d__Bacteria	k__norank_d__Bacteria	p__Bacteroidetes	c__Bacteroidia	o__Chitinophagales	f__Chitinophagaceae	g__norank_f__Chitinophagaceae	s__metagenome_g__norank_f__Chitinophagaceae	OTU972	3	0	0	0	0	6	0	0	6	2	2	1	5	1	7	0	0	0	8	0	0	41
d__Bacteria	k__norank_d__Bacteria	p__Acidobacteria	c__Subgroup_22	o__norank_c__Subgroup_22	f__norank_o__norank_c__Subgroup_22	g__norank_f__norank_o__norank_c__Subgroup_22	s__uncultured_bacterium_g__norank_f__norank_o__norank_c__Subgroup_22	OTU2100	1	0	0	0	0	1	1	1	0	2	0	0	1	7	2	3	1	0	0	1	1	22
d__Bacteria	k__norank_d__Bacteria	p__Chloroflexi	c__Anaerolineae	o__SBR1031	f__norank_o__SBR1031	g__norank_f__norank_o__SBR1031	s__uncultured_bacterium_g__norank_f__norank_o__SBR1031	OTU1349	14	0	0	65	67	109	1	38	0	17	13	70	0	0	3	37	48	25	5	4	1	517
d__Bacteria	k__norank_d__Bacteria	p__Proteobacteria	c__Gammaproteobacteria	o__Xanthomonadales	f__Rhodanobacteraceae	g__norank_f__Rhodanobacteraceae	s__unclassified_g__norank_f__Rhodanobacteraceae	OTU1558	0	0	0	0	0	0	3	0	0	0	0	0	25	0	4	1	0	0	3	3	4	43
d__Bacteria	k__norank_d__Bacteria	p__Bacteroidetes	c__Bacteroidia	o__Sphingobacteriales	f__Sphingobacteriaceae	g__Mucilaginibacter	s__Thymallus_thymallus_grayling_g__Mucilaginibacter	OTU1231	0	0	0	0	0	0	0	0	0	0	16	0	0	0	0	0	0	0	0	0	0	16
d__Bacteria	k__norank_d__Bacteria	p__Proteobacteria	c__Alphaproteobacteria	o__Caulobacterales	f__Caulobacteraceae	g__norank_f__Caulobacteraceae	s__unclassified_g__norank_f__Caulobacteraceae	OTU976	0	0	0	2	1	0	0	1	5	1	3	0	0	0	0	1	0	1	3	0	2	20
d__Bacteria	k__norank_d__Bacteria	p__Proteobacteria	c__Gammaproteobacteria	o__Betaproteobacteriales	f__Nitrosomonadaceae	g__966-1	s__unclassified_g__966-1	OTU2292	0	0	0	0	0	0	0	0	0	1	0	0	0	0	1	0	0	0	22	1	1	26
d__Bacteria	k__norank_d__Bacteria	p__Verrucomicrobia	c__Verrucomicrobiae	o__Chthoniobacterales	f__Chthoniobacteraceae	g__Candidatus_Udaeobacter	s__uncultured_soil_bacterium_g__Candidatus_Udaeobacter	OTU591	0	0	0	0	14	3	0	0	0	1	0	0	13	0	1	0	0	0	2	7	0	41
d__Bacteria	k__norank_d__Bacteria	p__Proteobacteria	c__Gammaproteobacteria	o__Betaproteobacteriales	f__Burkholderiaceae	g__Ramlibacter	s__uncultured_soil_bacterium_g__Ramlibacter	OTU1559	259	46	58	139	153	108	233	194	75	133	54	73	333	69	117	34	265	40	235	132	168	2918
d__Bacteria	k__norank_d__Bacteria	p__Planctomycetes	c__Phycisphaerae	o__Phycisphaerales	f__Phycisphaeraceae	g__SM1A02	s__uncultured_Planctomycetaceae_bacterium_g__SM1A02	OTU2424	0	0	0	0	3	1	1	1	0	0	0	0	1	0	0	0	0	0	4	2	5	18
d__Bacteria	k__norank_d__Bacteria	p__Patescibacteria	c__Kazania	o__norank_c__Kazania	f__norank_o__norank_c__Kazania	g__norank_f__norank_o__norank_c__Kazania	s__unclassified_g__norank_f__norank_o__norank_c__Kazania	OTU1161	0	0	0	0	0	0	0	0	0	1	0	0	0	0	0	0	0	0	1	0	0	2
d__Bacteria	k__norank_d__Bacteria	p__Planctomycetes	c__Planctomycetacia	o__Gemmatales	f__Gemmataceae	g__norank_f__Gemmataceae	s__unclassified_g__norank_f__Gemmataceae	OTU2006	7	3	0	7	5	4	11	5	5	7	4	0	0	1	6	5	1	8	4	7	1	91
d__Bacteria	k__norank_d__Bacteria	p__Planctomycetes	c__Planctomycetacia	o__Gemmatales	f__Gemmataceae	g__norank_f__Gemmataceae	s__uncultured_bacterium_g__norank_f__Gemmataceae	OTU512	1	1	0	0	1	0	1	1	1	0	2	0	0	0	0	0	0	0	0	0	0	8
d__Bacteria	k__norank_d__Bacteria	p__Chloroflexi	c__Anaerolineae	o__SBR1031	f__norank_o__SBR1031	g__norank_f__norank_o__SBR1031	s__unclassified_g__norank_f__norank_o__SBR1031	OTU1196	0	0	0	0	0	0	0	0	0	2	0	0	0	0	0	0	0	0	0	0	0	2
d__Bacteria	k__norank_d__Bacteria	p__Acidobacteria	c__Subgroup_5	o__norank_c__Subgroup_5	f__norank_o__norank_c__Subgroup_5	g__norank_f__norank_o__norank_c__Subgroup_5	s__uncultured_Acidobacteriales_bacterium_g__norank_f__norank_o__norank	OTU82	5	0	0	0	7	11	2	3	0	6	1	4	13	1	9	6	0	6	9	14	11	108
d__Bacteria	k__norank_d__Bacteria	p__Actinobacteria	c__Actinobacteria	o__Propionibacteriales	f__Nocardioidaceae	g__Nocardioides	s__unclassified_g__Nocardioides	OTU1403	5	1	0	0	0	0	0	0	0	1	4	1	4	2	1	1	1	0	1	0	0	22
d__Bacteria	k__norank_d__Bacteria	p__Proteobacteria	c__Deltaproteobacteria	o__Myxococcales	f__Haliangiaceae	g__Haliangium	s__uncultured_Kofleria_sp.	OTU172	0	15	0	1	2	1	0	0	5	0	1	0	0	0	0	1	1	0	0	0	0	27
d__Bacteria	k__norank_d__Bacteria	p__Acidobacteria	c__FFCH5909	o__norank_c__FFCH5909	f__norank_o__norank_c__FFCH5909	g__norank_f__norank_o__norank_c__FFCH5909	s__uncultured_bacterium_g__norank_f__norank_o__norank_c__FFCH5909	OTU2117	3	4	0	0	2	2	0	0	0	0	0	0	1	0	0	3	2	0	0	1	0	18
d__Bacteria	k__norank_d__Bacteria	p__Proteobacteria	c__Alphaproteobacteria	o__norank_c__Alphaproteobacteria	f__norank_o__norank_c__Alphaproteobacteria	g__norank_f__norank_o__norank_c__Alphaproteobacteria	s__uncultured_bacterium_g__norank_f__norank_o__norank_c__Alphaproteobacteria	OTU1051	7	2	1	4	4	1	4	10	2	2	2	2	18	2	3	2	0	1	0	7	3	77
d__Bacteria	k__norank_d__Bacteria	p__Chloroflexi	c__Anaerolineae	o__SBR1031	f__A4b	g__norank_f__A4b	s__uncultured_soil_bacterium_g__norank_f__A4b	OTU2361	1	0	0	1	1	0	2	1	0	1	3	1	2	0	4	0	0	0	2	16	32	67
d__Bacteria	k__norank_d__Bacteria	p__Acidobacteria	c__Subgroup_6	o__norank_c__Subgroup_6	f__norank_o__norank_c__Subgroup_6	g__norank_f__norank_o__norank_c__Subgroup_6	s__unclassified_g__norank_f__norank_o__norank_c__Subgroup_6	OTU1882	62	1	0	37	12	37	12	60	5	25	8	31	117	17	55	32	23	31	81	63	67	776
d__Bacteria	k__norank_d__Bacteria	p__Chloroflexi	c__Chloroflexia	o__Thermomicrobiales	f__JG30-KF-CM45	g__norank_f__JG30-KF-CM45	s__unclassified_g__norank_f__JG30-KF-CM45	OTU759	5	0	0	12	6	0	1	1	0	1	1	0	1	0	0	0	0	4	0	0	0	32
d__Bacteria	k__norank_d__Bacteria	p__Actinobacteria	c__Actinobacteria	o__Solirubrobacterales	f__unclassified_o__Solirubrobacterales	g__unclassified_o__Solirubrobacterales	s__unclassified_o__Solirubrobacterales	OTU835	0	3	8	1	2	3	9	9	5	1	0	0	0	1	3	0	1	0	1	3	4	54
d__Bacteria	k__norank_d__Bacteria	p__Chloroflexi	c__Anaerolineae	o__Anaerolineales	f__Anaerolineaceae	g__norank_f__Anaerolineaceae	s__unclassified_g__norank_f__Anaerolineaceae	OTU2009	15	1	0	9	0	16	10	6	0	4	5	2	4	0	1	3	25	6	52	2	6	167
d__Bacteria	k__norank_d__Bacteria	p__Proteobacteria	c__Gammaproteobacteria	o__Gammaproteobacteria_Incertae_Sedis	f__unclassified_o__Gammaproteobacteria_Incertae_Sedis	g__Acidibacter	s__unclassified_g__Acidibacter	OTU414	3	0	0	0	0	0	1	0	0	0	2	3	0	0	0	2	6	3	2	3	2	27
d__Bacteria	k__norank_d__Bacteria	p__Firmicutes	c__Bacilli	o__Bacillales	f__Bacillaceae	g__Bacillus	s__unclassified_g__Bacillus	OTU769	0	1	1	0	0	0	38	1	0	0	0	0	0	0	0	0	2	0	0	0	0	43
d__Bacteria	k__norank_d__Bacteria	p__Planctomycetes	c__Phycisphaerae	o__Phycisphaerales	f__Phycisphaeraceae	g__AKYG587	s__uncultured_bacterium_g__AKYG587	OTU1656	0	0	0	0	0	0	0	0	0	0	0	0	0	6	12	0	0	0	0	1	0	19
d__Bacteria	k__norank_d__Bacteria	p__Chloroflexi	c__Anaerolineae	o__Ardenticatenales	f__norank_o__Ardenticatenales	g__norank_f__norank_o__Ardenticatenales	s__uncultured_prokaryote_g__norank_f__norank_o__Ardenticatenales	OTU854	0	0	0	5	1	0	0	1	0	1	0	1	0	0	0	0	0	1	1	0	0	11
d__Bacteria	k__norank_d__Bacteria	p__Chloroflexi	c__Chloroflexia	o__Thermomicrobiales	f__JG30-KF-CM45	g__norank_f__JG30-KF-CM45	s__unclassified_g__norank_f__JG30-KF-CM45	OTU2416	3	0	1	4	1	4	10	9	1	2	7	2	5	0	3	4	0	1	12	4	7	80
d__Bacteria	k__norank_d__Bacteria	p__Gemmatimonadetes	c__Gemmatimonadetes	o__Gemmatimonadales	f__Gemmatimonadaceae	g__Gemmatimonas	s__unclassified_g__Gemmatimonas	OTU1036	0	0	4	0	0	0	0	0	6	2	7	0	0	0	0	0	0	5	0	0	0	24
d__Bacteria	k__norank_d__Bacteria	p__Patescibacteria	c__Saccharimonadia	o__Saccharimonadales	f__norank_o__Saccharimonadales	g__norank_f__norank_o__Saccharimonadales	s__uncultured_bacterium_g__norank_f__norank_o__Saccharimonadales	OTU45	8	0	0	0	0	1	0	0	0	0	1	2	0	0	0	0	0	3	0	0	0	15
d__Bacteria	k__norank_d__Bacteria	p__Gemmatimonadetes	c__Gemmatimonadetes	o__Gemmatimonadales	f__Gemmatimonadaceae	g__Gemmatimonas	s__uncultured_bacterium_g__Gemmatimonas	OTU2054	8	3	3	7	6	7	7	17	2	9	10	7	4	10	32	5	19	9	16	6	10	197
d__Bacteria	k__norank_d__Bacteria	p__Proteobacteria	c__Alphaproteobacteria	o__Rhizobiales	f__Rhizobiaceae	g__Mesorhizobium	s__unclassified_g__Mesorhizobium	OTU1837	44	85	120	37	29	47	36	36	53	42	50	38	30	67	38	31	36	45	52	46	48	1010
d__Bacteria	k__norank_d__Bacteria	p__Chloroflexi	c__Anaerolineae	o__RBG-13-54-9	f__norank_o__RBG-13-54-9	g__norank_f__norank_o__RBG-13-54-9	s__unclassified_g__norank_f__norank_o__RBG-13-54-9	OTU2423	7	0	0	3	2	8	3	10	1	0	0	0	40	1	8	5	0	2	10	29	21	150
d__Bacteria	k__norank_d__Bacteria	p__Proteobacteria	c__Deltaproteobacteria	o__Myxococcales	f__Haliangiaceae	g__Haliangium	s__unclassified_g__Haliangium	OTU1549	0	0	0	1	0	0	0	0	0	0	0	0	1	0	0	0	0	1	0	3	3	9
d__Bacteria	k__norank_d__Bacteria	p__Actinobacteria	c__Actinobacteria	o__norank_c__Actinobacteria	f__norank_o__norank_c__Actinobacteria	g__norank_f__norank_o__norank_c__Actinobacteria	s__uncultured_bacterium_g__norank_f__norank_o__norank_c__Actinobacteria	OTU1433	13	0	0	20	22	13	24	44	1	3	5	5	7	2	4	6	3	4	31	16	27	250
d__Bacteria	k__norank_d__Bacteria	p__Chloroflexi	c__Chloroflexia	o__Chloroflexales	f__Roseiflexaceae	g__norank_f__Roseiflexaceae	s__uncultured_Chloroflexaceae_bacterium_g__norank_f__Roseiflexaceae	OTU1063	47	128	58	48	212	60	77	190	49	58	115	51	2	16	8	24	26	27	32	20	35	1283
d__Bacteria	k__norank_d__Bacteria	p__Bacteroidetes	c__Bacteroidia	o__Sphingobacteriales	f__KD3-93	g__norank_f__KD3-93	s__unclassified_g__norank_f__KD3-93	OTU963	0	0	1	0	0	2	3	1	18	0	3	2	2	0	4	1	2	0	8	2	4	53
d__Bacteria	k__norank_d__Bacteria	p__Acidobacteria	c__Subgroup_22	o__norank_c__Subgroup_22	f__norank_o__norank_c__Subgroup_22	g__norank_f__norank_o__norank_c__Subgroup_22	s__unclassified_g__norank_f__norank_o__norank_c__Subgroup_22	OTU2068	7	0	0	17	21	12	7	11	11	4	2	8	6	1	2	4	8	10	7	8	6	152
d__Bacteria	k__norank_d__Bacteria	p__Bacteroidetes	c__Bacteroidia	o__Chitinophagales	f__Saprospiraceae	g__norank_f__Saprospiraceae	s__uncultured_Haliscomenobacter_sp._g__norank_f__Saprospiraceae	OTU1452	0	0	0	0	0	3	0	0	0	0	0	1	32	0	4	1	0	0	4	7	5	57
d__Bacteria	k__norank_d__Bacteria	p__Acidobacteria	c__Subgroup_6	o__norank_c__Subgroup_6	f__norank_o__norank_c__Subgroup_6	g__norank_f__norank_o__norank_c__Subgroup_6	s__uncultivated_soil_bacterium_clone_C028	OTU1498	14	0	0	0	1	8	6	1	0	1	0	0	51	0	7	1	0	0	12	42	20	164
d__Bacteria	k__norank_d__Bacteria	p__Proteobacteria	c__Gammaproteobacteria	o__Betaproteobacteriales	f__Burkholderiaceae	g__unclassified_f__Burkholderiaceae	s__unclassified_f__Burkholderiaceae	OTU862	14	3	1	4	5	6	7	10	2	4	4	3	4	1	3	5	1	3	8	3	2	93
d__Bacteria	k__norank_d__Bacteria	p__Patescibacteria	c__Saccharimonadia	o__Saccharimonadales	f__norank_o__Saccharimonadales	g__norank_f__norank_o__Saccharimonadales	s__uncultured_soil_bacterium_g__norank_f__norank_o__Saccharimonadales	OTU269	0	10	2	2	0	0	0	0	0	0	0	0	1	0	0	0	0	0	0	0	0	15
d__Bacteria	k__norank_d__Bacteria	p__Chloroflexi	c__Ktedonobacteria	o__C0119	f__norank_o__C0119	g__norank_f__norank_o__C0119	s__uncultured_bacterium_g__norank_f__norank_o__C0119	OTU895	0	2	1	2	5	3	38	3	33	0	6	4	0	0	0	0	1	0	0	0	0	98
d__Bacteria	k__norank_d__Bacteria	p__Chloroflexi	c__Ktedonobacteria	o__C0119	f__norank_o__C0119	g__norank_f__norank_o__C0119	s__uncultured_bacterium_g__norank_f__norank_o__C0119	OTU896	0	0	2	1	0	0	0	2	8	8	3	0	0	0	0	0	2	1	0	0	0	27
d__Bacteria	k__norank_d__Bacteria	p__Proteobacteria	c__Alphaproteobacteria	o__norank_c__Alphaproteobacteria	f__norank_o__norank_c__Alphaproteobacteria	g__norank_f__norank_o__norank_c__Alphaproteobacteria	s__Rhodospirillaceae_bacterium_L34	OTU1171	0	0	4	0	0	0	1	0	1	1	1	1	0	0	1	0	0	0	1	0	0	11
d__Bacteria	k__norank_d__Bacteria	p__Patescibacteria	c__Saccharimonadia	o__Saccharimonadales	f__Saccharimonadaceae	g__norank_f__Saccharimonadaceae	s__unclassified_g__norank_f__Saccharimonadaceae	OTU1666	0	0	0	0	0	0	0	0	0	0	0	0	0	4	0	0	0	0	0	0	0	4
d__Bacteria	k__norank_d__Bacteria	p__Cyanobacteria	c__Oxyphotobacteria	o__Chloroplast	f__norank_o__Chloroplast	g__norank_f__norank_o__Chloroplast	s__unclassified_g__norank_f__norank_o__Chloroplast	OTU229	0	5	6	7	7	4	4	2	2	3	0	1	1	1	2	4	2	1	0	1	1	54
d__Bacteria	k__norank_d__Bacteria	p__Bacteroidetes	c__Bacteroidia	o__Sphingobacteriales	f__Sphingobacteriaceae	g__Pedobacter	s__unclassified_g__Pedobacter	OTU1302	0	0	2	0	0	0	1	0	0	0	5	0	0	0	0	0	0	0	0	0	0	8
d__Bacteria	k__norank_d__Bacteria	p__Chloroflexi	c__Chloroflexia	o__Chloroflexales	f__Roseiflexaceae	g__norank_f__Roseiflexaceae	s__unclassified_g__norank_f__Roseiflexaceae	OTU1001	15	6	6	1	2	2	6	5	59	0	9	3	0	1	1	1	2	11	12	4	7	153
d__Bacteria	k__norank_d__Bacteria	p__Proteobacteria	c__Alphaproteobacteria	o__Rhizobiales	f__Hyphomicrobiaceae	g__Pedomicrobium	s__uncultured_Hyphomicrobiaceae_bacterium_g__Pedomicrobium	OTU1096	46	13	7	26	30	23	37	22	14	54	35	53	15	11	43	37	27	62	31	38	51	675
d__Bacteria	k__norank_d__Bacteria	p__Armatimonadetes	c__norank_p__Armatimonadetes	o__norank_c__norank_p__Armatimonadetes	f__norank_o__norank_c__norank_p__Armatimonadetes	g__norank_f__norank_o__norank_c__norank_p__Armatimonadetes	s__unclassified_g__norank_f__norank_o__norank_c__norank_p__Armatimonadetes	OTU1868	0	0	1	0	0	0	0	2	1	0	0	0	1	0	3	0	0	1	1	2	0	12
d__Bacteria	k__norank_d__Bacteria	p__Chloroflexi	c__Anaerolineae	o__SBR1031	f__norank_o__SBR1031	g__norank_f__norank_o__SBR1031	s__uncultured_bacterium_g__norank_f__norank_o__SBR1031	OTU1767	2	0	0	9	45	10	0	1	0	0	0	0	3	0	42	1	0	0	0	0	2	115
d__Bacteria	k__norank_d__Bacteria	p__Proteobacteria	c__Deltaproteobacteria	o__Myxococcales	f__BIrii41	g__norank_f__BIrii41	s__uncultured_Sorangiineae_bacterium_g__norank	OTU1173	4	3	3	10	11	25	1	11	9	20	9	7	6	1	0	4	0	5	25	4	3	161
d__Bacteria	k__norank_d__Bacteria	p__Acidobacteria	c__Subgroup_6	o__norank_c__Subgroup_6	f__norank_o__norank_c__Subgroup_6	g__norank_f__norank_o__norank_c__Subgroup_6	s__unclassified_g__norank_f__norank_o__norank_c__Subgroup_6	OTU452	25	7	6	47	33	68	48	56	37	51	25	94	98	50	103	44	77	63	54	32	26	1044
d__Bacteria	k__norank_d__Bacteria	p__Gemmatimonadetes	c__Gemmatimonadetes	o__Gemmatimonadales	f__Gemmatimonadaceae	g__Gemmatimonas	s__metagenome_g__Gemmatimonas	OTU2072	3	0	0	7	0	5	3	8	9	9	23	2	0	0	2	4	3	5	4	0	1	88
d__Bacteria	k__norank_d__Bacteria	p__Chloroflexi	c__Chloroflexia	o__Chloroflexales	f__Roseiflexaceae	g__norank_f__Roseiflexaceae	s__uncultured_Chloroflexi_bacterium_g__norank_f__Roseiflexaceae	OTU2380	3	0	0	2	0	1	3	1	1	0	0	0	0	2	3	3	0	2	0	2	6	29
d__Bacteria	k__norank_d__Bacteria	p__Proteobacteria	c__Gammaproteobacteria	o__CCD24	f__norank_o__CCD24	g__norank_f__norank_o__CCD24	s__unclassified_g__norank_f__norank_o__CCD24	OTU487	15	2	1	3	10	11	4	2	3	4	4	3	23	1	8	10	3	7	16	7	11	148
d__Bacteria	k__norank_d__Bacteria	p__Rokubacteria	c__NC10	o__Rokubacteriales	f__norank_o__Rokubacteriales	g__norank_f__norank_o__Rokubacteriales	s__unclassified_g__norank_f__norank_o__Rokubacteriales	OTU1603	20	6	1	19	16	53	20	19	11	27	15	35	140	65	97	22	16	23	33	67	48	753
d__Bacteria	k__norank_d__Bacteria	p__Chloroflexi	c__Anaerolineae	o__Anaerolineales	f__Anaerolineaceae	g__norank_f__Anaerolineaceae	s__unclassified_g__norank_f__Anaerolineaceae	OTU2355	0	0	0	0	0	0	1	2	0	1	0	3	11	3	5	1	0	0	1	5	6	39
d__Bacteria	k__norank_d__Bacteria	p__Firmicutes	c__Bacilli	o__Bacillales	f__Bacillaceae	g__Bacillus	s__unclassified_g__Bacillus	OTU300	12	1	1	4	6	6	6	4	3	7	2	15	41	19	10	6	15	6	60	43	45	312
d__Bacteria	k__norank_d__Bacteria	p__Planctomycetes	c__Pla4_lineage	o__norank_c__Pla4_lineage	f__norank_o__norank_c__Pla4_lineage	g__norank_f__norank_o__norank_c__Pla4_lineage	s__unclassified_g__norank_f__norank_o__norank_c__Pla4_lineage	OTU2087	0	0	0	0	0	0	1	1	0	0	0	0	1	0	0	0	2	1	1	0	2	9
d__Bacteria	k__norank_d__Bacteria	p__Acidobacteria	c__Acidobacteriia	o__Solibacterales	f__Solibacteraceae_Subgroup_3	g__Bryobacter	s__unclassified_g__Bryobacter	OTU1073	11	12	9	6	6	5	3	3	5	6	2	20	3	4	4	1	1	11	1	1	0	114
d__Bacteria	k__norank_d__Bacteria	p__Armatimonadetes	c__norank_p__Armatimonadetes	o__norank_c__norank_p__Armatimonadetes	f__norank_o__norank_c__norank_p__Armatimonadetes	g__norank_f__norank_o__norank_c__norank_p__Armatimonadetes	s__unclassified_g__norank_f__norank_o__norank_c__norank_p__Armatimonadetes	OTU791	0	0	0	0	0	1	1	1	0	0	0	0	0	0	0	0	0	0	0	0	0	3
d__Bacteria	k__norank_d__Bacteria	p__Bacteroidetes	c__Ignavibacteria	o__Kryptoniales	f__BSV26	g__norank_f__BSV26	s__uncultured_bacterium_g__norank_f__BSV26	OTU1607	0	0	0	0	0	0	0	0	0	0	0	0	11	0	0	0	0	0	0	4	4	19
d__Bacteria	k__norank_d__Bacteria	p__Gemmatimonadetes	c__Gemmatimonadetes	o__Gemmatimonadales	f__Gemmatimonadaceae	g__norank_f__Gemmatimonadaceae	s__unclassified_g__norank_f__Gemmatimonadaceae	OTU32	4	1	0	1	3	1	3	2	0	0	0	1	0	1	2	0	0	1	3	0	1	24
d__Bacteria	k__norank_d__Bacteria	p__Bacteroidetes	c__Bacteroidia	o__Sphingobacteriales	f__env.OPS_17	g__norank_f__env.OPS_17	s__uncultured_bacterium_g__norank_f__env.OPS_17	OTU875	0	0	0	0	0	0	0	1	4	0	0	0	0	0	0	0	0	2	0	0	0	7
d__Bacteria	k__norank_d__Bacteria	p__Gemmatimonadetes	c__Gemmatimonadetes	o__Gemmatimonadales	f__Gemmatimonadaceae	g__norank_f__Gemmatimonadaceae	s__unclassified_g__norank_f__Gemmatimonadaceae	OTU30	7	7	1	1	1	0	2	3	3	3	4	3	1	3	4	1	15	2	2	1	0	64
d__Bacteria	k__norank_d__Bacteria	p__Chloroflexi	c__Ktedonobacteria	o__C0119	f__norank_o__C0119	g__norank_f__norank_o__C0119	s__uncultured_soil_bacterium_g__norank_f__norank_o__C0119	OTU2328	0	0	0	0	0	0	0	0	0	0	0	0	1	0	0	0	0	0	0	5	2	8
d__Bacteria	k__norank_d__Bacteria	p__Proteobacteria	c__Gammaproteobacteria	o__Xanthomonadales	f__Rhodanobacteraceae	g__norank_f__Rhodanobacteraceae	s__uncultured_bacterium_g__norank_f__Rhodanobacteraceae	OTU637	2	0	0	0	4	18	5	1	0	4	0	1	8	3	6	0	0	0	13	1	1	67
d__Bacteria	k__norank_d__Bacteria	p__Chloroflexi	c__Anaerolineae	o__SBR1031	f__A4b	g__norank_f__A4b	s__uncultured_soil_bacterium_g__norank_f__A4b	OTU1328	0	0	1	0	0	2	0	0	1	0	1	3	0	0	0	0	1	0	0	0	0	9
d__Bacteria	k__norank_d__Bacteria	p__Acidobacteria	c__Subgroup_17	o__norank_c__Subgroup_17	f__norank_o__norank_c__Subgroup_17	g__norank_f__norank_o__norank_c__Subgroup_17	s__uncultured_bacterium_g__norank_f__norank_o__norank_c__Subgroup_17	OTU2028	2	1	0	1	0	3	1	0	0	0	0	0	1	0	0	2	2	7	6	4	3	33
d__Bacteria	k__norank_d__Bacteria	p__Dependentiae	c__Babeliae	o__Babeliales	f__Vermiphilaceae	g__norank_f__Vermiphilaceae	s__uncultured_bacterium_g__norank_f__Vermiphilaceae	OTU220	0	4	1	0	0	0	0	0	0	1	0	0	0	0	0	0	0	0	0	0	0	6
d__Bacteria	k__norank_d__Bacteria	p__Patescibacteria	c__Saccharimonadia	o__Saccharimonadales	f__norank_o__Saccharimonadales	g__norank_f__norank_o__Saccharimonadales	s__unclassified_g__norank_f__norank_o__Saccharimonadales	OTU166	0	38	0	0	0	0	0	0	0	0	3	0	0	2	0	0	1	0	0	0	0	44
d__Bacteria	k__norank_d__Bacteria	p__Chloroflexi	c__Ktedonobacteria	o__Ktedonobacterales	f__Ktedonobacteraceae	g__Thermosporothrix	s__uncultured_bacterium_g__Thermosporothrix	OTU654	0	0	0	0	0	5	0	0	0	0	0	0	0	0	0	0	0	0	0	0	0	5
d__Bacteria	k__norank_d__Bacteria	p__Chloroflexi	c__Anaerolineae	o__SBR1031	f__A4b	g__norank_f__A4b	s__uncultured_bacterium_g__norank_f__A4b	OTU2406	2	0	0	0	0	0	0	0	0	0	0	0	0	3	1	0	0	0	0	1	13	20
d__Bacteria	k__norank_d__Bacteria	p__Bacteroidetes	c__Bacteroidia	o__Sphingobacteriales	f__Sphingobacteriaceae	g__Pedobacter	s__uncultured_Bacteroidetes_bacterium_g__Pedobacter	OTU2278	0	0	0	0	0	0	1	0	0	0	0	0	0	0	0	0	0	0	2	0	0	3
d__Bacteria	k__norank_d__Bacteria	p__Proteobacteria	c__Gammaproteobacteria	o__Betaproteobacteriales	f__Burkholderiaceae	g__Pseudoduganella	s__uncultured_bacterium_g__Pseudoduganella	OTU347	34	243	323	2	7	9	149	65	43	1	8	80	3	36	7	27	15	147	35	2	5	1241
d__Bacteria	k__norank_d__Bacteria	p__Proteobacteria	c__Gammaproteobacteria	o__Enterobacteriales	f__Enterobacteriaceae	g__Escherichia-Shigella	s__unclassified_g__Escherichia-Shigella	OTU2470	0	0	0	0	0	0	1	1	0	1	0	0	0	0	0	3	0	1	5	3	42	57
d__Bacteria	k__norank_d__Bacteria	p__Proteobacteria	c__Gammaproteobacteria	o__Xanthomonadales	f__Xanthomonadaceae	g__Stenotrophomonas	s__unclassified_g__Stenotrophomonas	OTU2284	0	0	0	0	0	6	1	32	1	10	3	36	1	2	1	1	6	0	49	1	3	153
d__Bacteria	k__norank_d__Bacteria	p__unclassified_k__norank_d__Bacteria	c__unclassified_k__norank_d__Bacteria	o__unclassified_k__norank_d__Bacteria	f__unclassified_k__norank_d__Bacteria	g__unclassified_k__norank_d__Bacteria	s__unclassified_k__norank_d__Bacteria	OTU2327	0	0	0	0	2	3	1	0	0	1	0	0	1	0	3	0	0	0	12	21	8	52
d__Bacteria	k__norank_d__Bacteria	p__Actinobacteria	c__Actinobacteria	o__Propionibacteriales	f__Nocardioidaceae	g__Nocardioides	s__uncultured_organism_g__Nocardioides	OTU663	18	3	1	17	12	7	17	32	11	33	30	36	6	9	10	15	3	20	11	19	24	334
d__Bacteria	k__norank_d__Bacteria	p__Proteobacteria	c__Alphaproteobacteria	o__Sphingomonadales	f__Sphingomonadaceae	g__Altererythrobacter	s__unclassified_g__Altererythrobacter	OTU1225	24	3	1	1	10	9	20	1	15	18	9	4	7	1	16	3	4	1	36	13	18	214
d__Bacteria	k__norank_d__Bacteria	p__Elusimicrobia	c__Elusimicrobia	o__norank_c__Elusimicrobia	f__norank_o__norank_c__Elusimicrobia	g__norank_f__norank_o__norank_c__Elusimicrobia	s__unclassified_g__norank_f__norank_o__norank_c__Elusimicrobia	OTU271	0	0	4	0	0	0	0	0	0	0	0	0	0	0	0	0	0	0	0	0	0	4
d__Bacteria	k__norank_d__Bacteria	p__Proteobacteria	c__Deltaproteobacteria	o__Desulfuromonadales	f__Desulfuromonadaceae	g__Desulfuromonas	s__unclassified_g__Desulfuromonas	OTU475	0	0	0	5	0	0	0	0	0	0	0	0	0	1	0	0	0	0	0	0	0	6
d__Bacteria	k__norank_d__Bacteria	p__Proteobacteria	c__Gammaproteobacteria	o__Betaproteobacteriales	f__Burkholderiaceae	g__Roseateles	s__unclassified_g__Roseateles	OTU922	0	0	3	0	1	0	0	1	1	0	0	8	2	0	0	1	1	1	2	0	0	21
d__Bacteria	k__norank_d__Bacteria	p__Proteobacteria	c__Deltaproteobacteria	o__Desulfarculales	f__Desulfarculaceae	g__norank_f__Desulfarculaceae	s__delta_proteobacterium_WX81	OTU59	11	10	7	1	7	8	3	4	7	13	5	12	8	7	12	7	7	14	14	2	7	166
d__Bacteria	k__norank_d__Bacteria	p__Patescibacteria	c__Microgenomatia	o__Candidatus_Pacebacteria	f__norank_o__Candidatus_Pacebacteria	g__norank_f__norank_o__Candidatus_Pacebacteria	s__unclassified_g__norank_f__norank_o__Candidatus_Pacebacteria	OTU2162	0	0	0	0	0	0	0	0	0	0	0	0	0	0	0	0	0	6	0	0	0	6
d__Bacteria	k__norank_d__Bacteria	p__Proteobacteria	c__Deltaproteobacteria	o__Myxococcales	f__Polyangiaceae	g__Pajaroellobacter	s__uncultured_Polyangiaceae_bacterium_g__Pajaroellobacter	OTU1287	1	6	11	0	0	4	0	1	12	3	10	2	0	0	0	0	0	0	0	0	0	50
d__Bacteria	k__norank_d__Bacteria	p__Proteobacteria	c__Deltaproteobacteria	o__unclassified_c__Deltaproteobacteria	f__unclassified_c__Deltaproteobacteria	g__unclassified_c__Deltaproteobacteria	s__unclassified_c__Deltaproteobacteria	OTU2044	5	1	1	4	2	7	1	1	1	2	3	3	21	6	22	3	20	5	8	14	13	143
d__Bacteria	k__norank_d__Bacteria	p__Acidobacteria	c__Subgroup_6	o__norank_c__Subgroup_6	f__norank_o__norank_c__Subgroup_6	g__norank_f__norank_o__norank_c__Subgroup_6	s__unclassified_g__norank_f__norank_o__norank_c__Subgroup_6	OTU124	8	7	0	11	7	4	1	3	0	4	2	1	1	0	2	7	1	6	1	0	0	66
d__Bacteria	k__norank_d__Bacteria	p__Gemmatimonadetes	c__Gemmatimonadetes	o__Gemmatimonadales	f__Gemmatimonadaceae	g__norank_f__Gemmatimonadaceae	s__unclassified_g__norank_f__Gemmatimonadaceae	OTU990	0	1	0	0	1	1	0	1	8	0	0	0	0	2	5	0	0	0	0	0	0	19
d__Bacteria	k__norank_d__Bacteria	p__Chloroflexi	c__Anaerolineae	o__SBR1031	f__norank_o__SBR1031	g__norank_f__norank_o__SBR1031	s__uncultured_bacterium_g__norank_f__norank_o__SBR1031	OTU2451	0	0	0	0	0	0	2	0	0	0	0	0	2	0	1	0	0	0	22	35	48	110
d__Bacteria	k__norank_d__Bacteria	p__Chloroflexi	c__Chloroflexia	o__Chloroflexales	f__Roseiflexaceae	g__norank_f__Roseiflexaceae	s__uncultured_bacterium_g__norank_f__Roseiflexaceae	OTU1003	18	5	13	10	7	5	19	17	15	9	9	7	0	0	0	7	7	4	1	4	2	159
d__Bacteria	k__norank_d__Bacteria	p__Bacteroidetes	c__Bacteroidia	o__Sphingobacteriales	f__AKYH767	g__norank_f__AKYH767	s__unclassified_g__norank_f__AKYH767	OTU1265	1	0	0	0	0	0	0	0	0	0	11	0	0	0	0	0	1	0	0	0	0	13
d__Bacteria	k__norank_d__Bacteria	p__Actinobacteria	c__Actinobacteria	o__Corynebacteriales	f__Mycobacteriaceae	g__Mycobacterium	s__Mycobacterium_sp._JS623	OTU660	23	19	23	16	14	14	35	29	43	13	28	6	10	16	25	26	6	12	26	27	27	438
d__Bacteria	k__norank_d__Bacteria	p__Proteobacteria	c__Alphaproteobacteria	o__Rhizobiales	f__Rhizobiales_Incertae_Sedis	g__Nordella	s__unclassified_g__Nordella	OTU1893	20	7	1	12	21	11	13	10	1	10	6	17	8	13	9	13	10	13	24	25	19	263
d__Bacteria	k__norank_d__Bacteria	p__Actinobacteria	c__Actinobacteria	o__Gaiellales	f__norank_o__Gaiellales	g__norank_f__norank_o__Gaiellales	s__uncultured_actinobacterium_g__norank_f__norank_o__Gaiellales	OTU1354	92	7	1	20	25	32	23	34	2	33	8	22	196	17	95	28	20	37	110	289	219	1310
d__Bacteria	k__norank_d__Bacteria	p__Chloroflexi	c__Chloroflexia	o__Chloroflexales	f__Chloroflexaceae	g__FFCH7168	s__uncultured_bacterium_g__FFCH7168	OTU224	0	2	0	1	0	0	0	1	3	0	0	2	0	0	0	0	0	0	0	0	0	9
d__Bacteria	k__norank_d__Bacteria	p__Latescibacteria	c__Latescibacteria	o__norank_c__Latescibacteria	f__norank_o__norank_c__Latescibacteria	g__norank_f__norank_o__norank_c__Latescibacteria	s__uncultured_soil_bacterium_g__norank_f__norank_o__norank_c__Latescibacteria	OTU2064	0	0	0	1	1	2	0	2	0	2	0	4	2	0	0	3	6	0	0	2	1	26
d__Bacteria	k__norank_d__Bacteria	p__Acidobacteria	c__Subgroup_25	o__norank_c__Subgroup_25	f__norank_o__norank_c__Subgroup_25	g__norank_f__norank_o__norank_c__Subgroup_25	s__uncultured_bacterium_g__norank_f__norank_o__norank_c__Subgroup_25	OTU1384	0	0	0	0	0	0	0	0	0	8	6	4	0	2	2	0	0	0	0	0	0	22
d__Bacteria	k__norank_d__Bacteria	p__unclassified_k__norank_d__Bacteria	c__unclassified_k__norank_d__Bacteria	o__unclassified_k__norank_d__Bacteria	f__unclassified_k__norank_d__Bacteria	g__unclassified_k__norank_d__Bacteria	s__unclassified_k__norank_d__Bacteria	OTU642	0	0	0	1	1	1	0	0	0	0	0	0	0	0	0	0	0	0	0	0	0	3
d__Bacteria	k__norank_d__Bacteria	p__Firmicutes	c__Bacilli	o__Bacillales	f__Paenibacillaceae	g__Ammoniphilus	s__uncultured_bacterium_g__Ammoniphilus	OTU31	1	1	0	0	1	0	3	0	1	1	0	3	1	1	0	1	1	1	4	1	1	22
d__Bacteria	k__norank_d__Bacteria	p__Gemmatimonadetes	c__Gemmatimonadetes	o__norank_c__Gemmatimonadetes	f__norank_o__norank_c__Gemmatimonadetes	g__norank_f__norank_o__norank_c__Gemmatimonadetes	s__uncultured_soil_bacterium_g__norank_f__norank_o__norank_c__Gemmatimonadetes	OTU2426	4	0	0	1	0	1	4	1	0	1	0	0	16	0	1	1	0	0	13	29	16	88
d__Bacteria	k__norank_d__Bacteria	p__Planctomycetes	c__BD7-11	o__norank_c__BD7-11	f__norank_o__norank_c__BD7-11	g__norank_f__norank_o__norank_c__BD7-11	s__uncultured_planctomycete_g__norank_f__norank_o__norank_c__BD7-11	OTU1586	1	0	0	0	0	2	1	3	0	2	0	0	3	0	1	4	1	2	1	10	7	38
d__Bacteria	k__norank_d__Bacteria	p__Proteobacteria	c__Gammaproteobacteria	o__Betaproteobacteriales	f__Rhodocyclaceae	g__unclassified_f__Rhodocyclaceae	s__unclassified_f__Rhodocyclaceae	OTU458	22	0	1	13	10	14	2	8	0	3	0	3	5	3	5	5	1	4	3	19	8	129
d__Bacteria	k__norank_d__Bacteria	p__Acidobacteria	c__Subgroup_6	o__norank_c__Subgroup_6	f__norank_o__norank_c__Subgroup_6	g__norank_f__norank_o__norank_c__Subgroup_6	s__unclassified_g__norank_f__norank_o__norank_c__Subgroup_6	OTU2444	0	0	0	0	0	0	0	1	0	0	0	0	6	0	0	0	0	0	2	17	14	40
d__Bacteria	k__norank_d__Bacteria	p__Chloroflexi	c__Chloroflexia	o__Chloroflexales	f__Roseiflexaceae	g__norank_f__Roseiflexaceae	s__uncultured_bacterium_g__norank_f__Roseiflexaceae	OTU1044	0	9	5	0	2	0	4	6	3	2	1	0	0	10	0	0	0	0	0	0	0	42
d__Bacteria	k__norank_d__Bacteria	p__Proteobacteria	c__Deltaproteobacteria	o__Myxococcales	f__Polyangiaceae	g__unclassified_f__Polyangiaceae	s__unclassified_f__Polyangiaceae	OTU367	6	16	9	3	6	9	1	10	18	12	12	15	7	9	11	15	6	63	6	3	3	240
d__Bacteria	k__norank_d__Bacteria	p__Chlamydiae	c__Chlamydiae	o__Chlamydiales	f__Simkaniaceae	g__norank_f__Simkaniaceae	s__unclassified_g__norank_f__Simkaniaceae	OTU2245	1	0	0	1	0	0	0	0	0	2	0	0	1	1	1	0	0	0	6	4	3	20
d__Bacteria	k__norank_d__Bacteria	p__Chloroflexi	c__Chloroflexia	o__Thermomicrobiales	f__JG30-KF-CM45	g__norank_f__JG30-KF-CM45	s__uncultured_Chloroflexi_bacterium_g__norank_f__JG30-KF-CM45	OTU883	0	0	1	0	0	0	0	0	8	0	0	0	0	0	0	0	0	0	0	0	0	9
d__Bacteria	k__norank_d__Bacteria	p__Actinobacteria	c__Actinobacteria	o__unclassified_c__Actinobacteria	f__unclassified_c__Actinobacteria	g__unclassified_c__Actinobacteria	s__unclassified_c__Actinobacteria	OTU656	3	26	86	109	30	50	28	28	9	21	22	12	0	11	4	12	41	9	6	1	1	509
d__Bacteria	k__norank_d__Bacteria	p__Chloroflexi	c__Anaerolineae	o__SBR1031	f__A4b	g__norank_f__A4b	s__uncultured_bacterium_g__norank_f__A4b	OTU1535	0	0	0	0	5	9	0	0	0	0	0	0	6	0	11	0	0	0	9	0	1	41
d__Bacteria	k__norank_d__Bacteria	p__Patescibacteria	c__Saccharimonadia	o__Saccharimonadales	f__norank_o__Saccharimonadales	g__norank_f__norank_o__Saccharimonadales	s__unclassified_g__norank_f__norank_o__Saccharimonadales	OTU605	0	0	0	0	18	3	8	0	0	0	0	0	2	0	0	0	5	0	4	6	5	51
d__Bacteria	k__norank_d__Bacteria	p__Acidobacteria	c__Subgroup_6	o__norank_c__Subgroup_6	f__norank_o__norank_c__Subgroup_6	g__norank_f__norank_o__norank_c__Subgroup_6	s__Acidobacteria_bacterium_CB_286339	OTU1730	33	0	0	6	4	17	16	17	0	9	0	0	21	2	11	5	0	2	21	9	13	186
d__Bacteria	k__norank_d__Bacteria	p__Proteobacteria	c__Deltaproteobacteria	o__unclassified_c__Deltaproteobacteria	f__unclassified_c__Deltaproteobacteria	g__unclassified_c__Deltaproteobacteria	s__unclassified_c__Deltaproteobacteria	OTU2472	5	0	0	4	2	18	1	2	0	2	0	0	19	1	5	2	2	0	12	23	24	122
d__Bacteria	k__norank_d__Bacteria	p__Chloroflexi	c__Chloroflexia	o__Chloroflexales	f__Roseiflexaceae	g__norank_f__Roseiflexaceae	s__uncultured_bacterium_g__norank_f__Roseiflexaceae	OTU336	2	8	4	0	0	0	0	4	0	1	1	0	0	0	0	0	1	1	0	0	0	22
d__Bacteria	k__norank_d__Bacteria	p__Chloroflexi	c__Chloroflexia	o__Chloroflexales	f__Roseiflexaceae	g__norank_f__Roseiflexaceae	s__uncultured_bacterium_g__norank_f__Roseiflexaceae	OTU334	21	123	20	13	12	11	4	21	0	16	21	25	0	1	0	20	20	9	0	0	0	337
d__Bacteria	k__norank_d__Bacteria	p__Actinobacteria	c__Actinobacteria	o__Solirubrobacterales	f__Solirubrobacteraceae	g__Conexibacter	s__uncultured_bacterium_g__Conexibacter	OTU412	9	24	25	6	6	3	31	16	26	7	24	14	0	3	7	3	3	4	1	0	3	215
d__Bacteria	k__norank_d__Bacteria	p__Acidobacteria	c__Subgroup_17	o__norank_c__Subgroup_17	f__norank_o__norank_c__Subgroup_17	g__norank_f__norank_o__norank_c__Subgroup_17	s__unclassified_g__norank_f__norank_o__norank_c__Subgroup_17	OTU1551	21	0	0	27	21	13	14	8	0	16	4	12	62	9	37	22	20	14	64	55	57	476
d__Bacteria	k__norank_d__Bacteria	p__Actinobacteria	c__Actinobacteria	o__Frankiales	f__unclassified_o__Frankiales	g__unclassified_o__Frankiales	s__unclassified_o__Frankiales	OTU648	31	111	20	79	57	57	4	64	5	27	21	22	7	22	44	84	78	52	7	20	18	830
d__Bacteria	k__norank_d__Bacteria	p__Actinobacteria	c__Actinobacteria	o__norank_c__Actinobacteria	f__norank_o__norank_c__Actinobacteria	g__norank_f__norank_o__norank_c__Actinobacteria	s__uncultured_Acidimicrobidae_bacterium_g__norank_f__norank	OTU1264	6	5	33	7	7	7	2	7	6	1	8	10	8	2	1	5	0	7	7	5	3	137
d__Bacteria	k__norank_d__Bacteria	p__Bacteroidetes	c__Bacteroidia	o__Cytophagales	f__Spirosomaceae	g__Dyadobacter	s__Dyadobacter_fermentans	OTU1037	0	0	1	0	2	1	1	4	0	9	0	0	0	1	1	2	0	0	2	0	1	25
d__Bacteria	k__norank_d__Bacteria	p__Proteobacteria	c__Deltaproteobacteria	o__Myxococcales	f__bacteriap25	g__norank_f__bacteriap25	s__unclassified_g__norank_f__bacteriap25	OTU2143	0	0	0	0	0	0	0	0	0	0	0	0	0	0	0	0	1	0	1	0	0	2
d__Bacteria	k__norank_d__Bacteria	p__Actinobacteria	c__Actinobacteria	o__Gaiellales	f__Gaiellaceae	g__Gaiella	s__uncultured_bacterium_g__Gaiella	OTU1134	3	0	0	0	0	0	1	2	0	1	0	0	0	0	1	1	0	0	2	5	2	18
d__Bacteria	k__norank_d__Bacteria	p__Actinobacteria	c__Actinobacteria	o__Gaiellales	f__norank_o__Gaiellales	g__norank_f__norank_o__Gaiellales	s__uncultured_Solirubrobacter_sp._g__norank	OTU1430	9	0	0	0	0	3	0	0	0	1	1	0	0	0	3	0	0	1	0	0	1	19
d__Bacteria	k__norank_d__Bacteria	p__Proteobacteria	c__Deltaproteobacteria	o__Myxococcales	f__norank_o__Myxococcales	g__norank_f__norank_o__Myxococcales	s__uncultured_bacterium_g__norank_f__norank_o__Myxococcales	OTU1698	2	0	0	2	2	4	0	2	1	2	0	2	8	15	10	0	1	0	10	6	8	75
d__Bacteria	k__norank_d__Bacteria	p__Verrucomicrobia	c__Verrucomicrobiae	o__Pedosphaerales	f__Pedosphaeraceae	g__ADurb.Bin063-1	s__unclassified_g__ADurb.Bin063-1	OTU2031	2	1	3	0	2	1	3	3	16	5	17	2	1	0	3	5	5	5	1	0	1	76
d__Bacteria	k__norank_d__Bacteria	p__Proteobacteria	c__Deltaproteobacteria	o__Myxococcales	f__norank_o__Myxococcales	g__norank_f__norank_o__Myxococcales	s__uncultured_bacterium_g__norank_f__norank_o__Myxococcales	OTU1697	1	3	4	0	0	1	4	0	4	0	0	1	0	12	0	0	1	0	1	0	0	32
d__Bacteria	k__norank_d__Bacteria	p__Acidobacteria	c__Subgroup_6	o__unclassified	f__unclassified_o__unclassified	g__Vicinamibacter	s__uncultured_bacterium_g__Vicinamibacter	OTU2402	1	0	1	1	3	1	4	1	0	1	0	0	7	7	4	3	4	3	12	5	6	64
d__Bacteria	k__norank_d__Bacteria	p__Proteobacteria	c__Deltaproteobacteria	o__Myxococcales	f__unclassified_o__Myxococcales	g__unclassified_o__Myxococcales	s__unclassified_o__Myxococcales	OTU1746	0	0	0	0	3	1	2	1	1	0	0	1	2	3	3	0	1	0	2	0	1	21
d__Bacteria	k__norank_d__Bacteria	p__Verrucomicrobia	c__Verrucomicrobiae	o__UA11	f__norank_o__UA11	g__norank_f__norank_o__UA11	s__uncultured_bacterium_g__norank_f__norank_o__UA11	OTU99	1	0	0	0	0	0	0	0	1	0	0	0	0	0	0	0	0	0	0	0	0	2
d__Bacteria	k__norank_d__Bacteria	p__Proteobacteria	c__Gammaproteobacteria	o__Aeromonadales	f__Aeromonadaceae	g__Aeromonas	s__Aeromonas_hydrophila_YL17	OTU2269	0	0	0	1	0	0	1	1	0	0	2	3	0	0	0	0	0	0	1	0	0	9
d__Bacteria	k__norank_d__Bacteria	p__Proteobacteria	c__Alphaproteobacteria	o__Dongiales	f__Dongiaceae	g__Dongia	s__unclassified_g__Dongia	OTU1285	0	2	3	5	1	6	1	0	23	0	1	3	2	0	1	1	2	4	2	0	3	60
d__Bacteria	k__norank_d__Bacteria	p__Chloroflexi	c__Anaerolineae	o__Ardenticatenales	f__norank_o__Ardenticatenales	g__norank_f__norank_o__Ardenticatenales	s__unclassified_g__norank_f__norank_o__Ardenticatenales	OTU1202	0	0	0	0	1	1	0	3	1	1	0	0	0	1	1	0	0	0	0	0	0	9
d__Bacteria	k__norank_d__Bacteria	p__Actinobacteria	c__Actinobacteria	o__Frankiales	f__Acidothermaceae	g__Acidothermus	s__uncultured_bacterium_g__Acidothermus	OTU1026	2	6	71	3	5	5	57	13	40	6	20	6	0	7	0	1	3	3	0	0	0	248
d__Bacteria	k__norank_d__Bacteria	p__Chloroflexi	c__Anaerolineae	o__SBR1031	f__norank_o__SBR1031	g__norank_f__norank_o__SBR1031	s__unclassified_g__norank_f__norank_o__SBR1031	OTU2420	0	0	0	0	0	0	0	4	0	0	0	0	116	1	55	1	0	0	18	44	113	352
d__Bacteria	k__norank_d__Bacteria	p__Acidobacteria	c__unclassified_p__Acidobacteria	o__unclassified_p__Acidobacteria	f__unclassified_p__Acidobacteria	g__unclassified_p__Acidobacteria	s__unclassified_p__Acidobacteria	OTU225	13	19	2	7	4	3	0	0	11	6	3	4	0	2	1	1	0	7	3	0	1	87
d__Bacteria	k__norank_d__Bacteria	p__Actinobacteria	c__Actinobacteria	o__Microtrichales	f__Ilumatobacteraceae	g__norank_f__Ilumatobacteraceae	s__unclassified_g__norank_f__Ilumatobacteraceae	OTU1308	33	2	2	0	3	15	3	1	18	30	24	21	10	7	10	3	3	4	38	16	18	261
d__Bacteria	k__norank_d__Bacteria	p__Chloroflexi	c__Anaerolineae	o__SBR1031	f__norank_o__SBR1031	g__norank_f__norank_o__SBR1031	s__unclassified_g__norank_f__norank_o__SBR1031	OTU1721	0	0	0	0	0	0	0	0	0	0	0	0	0	4	4	0	0	0	0	0	0	8
d__Bacteria	k__norank_d__Bacteria	p__Actinobacteria	c__Actinobacteria	o__Gaiellales	f__norank_o__Gaiellales	g__norank_f__norank_o__Gaiellales	s__uncultured_soil_bacterium_g__norank_f__norank_o__Gaiellales	OTU1779	6	12	8	4	7	3	12	6	21	19	16	15	0	1	2	1	0	1	3	0	2	139
d__Bacteria	k__norank_d__Bacteria	p__Patescibacteria	c__Berkelbacteria	o__norank_c__Berkelbacteria	f__norank_o__norank_c__Berkelbacteria	g__norank_f__norank_o__norank_c__Berkelbacteria	s__uncultured_bacterium_g__norank_f__norank_o__norank_c__Berkelbacteria	OTU711	0	0	0	0	0	0	3	2	0	0	0	0	0	1	0	0	0	0	0	0	0	6
d__Bacteria	k__norank_d__Bacteria	p__Proteobacteria	c__Deltaproteobacteria	o__Myxococcales	f__Haliangiaceae	g__Haliangium	s__unclassified_g__Haliangium	OTU908	1	4	2	1	0	0	0	1	24	0	4	0	0	0	0	0	4	1	0	0	0	42
d__Bacteria	k__norank_d__Bacteria	p__Planctomycetes	c__Phycisphaerae	o__Phycisphaerales	f__Phycisphaeraceae	g__AKYG587	s__uncultured_planctomycete_g__AKYG587	OTU1457	13	0	0	0	0	1	8	0	0	2	0	0	52	0	13	14	2	1	14	59	33	212
d__Bacteria	k__norank_d__Bacteria	p__Planctomycetes	c__Pla4_lineage	o__norank_c__Pla4_lineage	f__norank_o__norank_c__Pla4_lineage	g__norank_f__norank_o__norank_c__Pla4_lineage	s__uncultured_bacterium_g__norank_f__norank_o__norank_c__Pla4_lineage	OTU1892	0	0	0	0	0	0	0	2	0	0	0	0	2	1	1	2	0	0	1	1	1	11
d__Bacteria	k__norank_d__Bacteria	p__Proteobacteria	c__Alphaproteobacteria	o__Rhizobiales	f__Hyphomicrobiaceae	g__Hyphomicrobium	s__unclassified_g__Hyphomicrobium	OTU1981	8	1	0	6	4	2	7	5	1	9	8	10	8	7	20	1	8	7	6	4	11	133
d__Bacteria	k__norank_d__Bacteria	p__Actinobacteria	c__Actinobacteria	o__Micromonosporales	f__Micromonosporaceae	g__Micromonospora	s__unclassified_g__Micromonospora	OTU1865	21	82	25	81	82	68	42	35	11	106	102	113	21	291	65	190	168	61	19	27	33	1643
d__Bacteria	k__norank_d__Bacteria	p__Proteobacteria	c__Gammaproteobacteria	o__Betaproteobacteriales	f__Burkholderiaceae	g__norank_f__Burkholderiaceae	s__beta_proteobacterium_WX163	OTU1608	10	0	0	9	2	7	3	4	4	1	1	2	27	1	14	1	2	1	11	12	8	120
d__Bacteria	k__norank_d__Bacteria	p__Proteobacteria	c__Gammaproteobacteria	o__Betaproteobacteriales	f__Burkholderiaceae	g__Massilia	s__unclassified_g__Massilia	OTU921	0	0	1	0	0	0	0	0	9	0	0	0	0	0	0	0	0	0	0	0	0	10
d__Bacteria	k__norank_d__Bacteria	p__Verrucomicrobia	c__Verrucomicrobiae	o__Chthoniobacterales	f__Chthoniobacteraceae	g__Candidatus_Udaeobacter	s__uncultured_Prosthecobacter_sp._g__Candidatus_Udaeobacter	OTU1427	17	71	27	13	26	32	41	21	82	17	47	5	1	22	33	25	20	16	26	22	24	588
d__Bacteria	k__norank_d__Bacteria	p__Acidobacteria	c__Subgroup_17	o__norank_c__Subgroup_17	f__norank_o__norank_c__Subgroup_17	g__norank_f__norank_o__norank_c__Subgroup_17	s__unclassified_g__norank_f__norank_o__norank_c__Subgroup_17	OTU2512	25	0	0	14	21	37	38	12	2	15	2	3	119	6	61	14	3	8	87	105	69	641
d__Bacteria	k__norank_d__Bacteria	p__Actinobacteria	c__Actinobacteria	o__IMCC26256	f__norank_o__IMCC26256	g__norank_f__norank_o__IMCC26256	s__uncultured_Acidothermaceae_bacterium	OTU1979	0	1	5	19	7	7	2	3	1	1	0	2	4	5	1	1	11	0	1	0	0	71
d__Bacteria	k__norank_d__Bacteria	p__Verrucomicrobia	c__Verrucomicrobiae	o__Chthoniobacterales	f__Chthoniobacteraceae	g__Candidatus_Udaeobacter	s__Verrucomicrobia_bacterium_OR-59	OTU137	5	0	0	1	1	5	5	0	1	1	3	0	2	3	5	16	0	4	1	2	3	58
d__Bacteria	k__norank_d__Bacteria	p__Chloroflexi	c__unclassified_p__Chloroflexi	o__unclassified_p__Chloroflexi	f__unclassified_p__Chloroflexi	g__unclassified_p__Chloroflexi	s__unclassified_p__Chloroflexi	OTU333	0	28	23	11	6	3	1	3	0	0	0	0	0	0	0	0	0	0	0	0	0	75
d__Bacteria	k__norank_d__Bacteria	p__Bacteroidetes	c__Bacteroidia	o__Flavobacteriales	f__NS9_marine_group	g__norank_f__NS9_marine_group	s__metagenome_g__norank_f__NS9_marine_group	OTU143	7	0	0	2	3	4	6	0	2	0	4	0	7	2	8	2	10	8	5	2	3	75
d__Bacteria	k__norank_d__Bacteria	p__Latescibacteria	c__Latescibacteria	o__norank_c__Latescibacteria	f__norank_o__norank_c__Latescibacteria	g__norank_f__norank_o__norank_c__Latescibacteria	s__unclassified_g__norank_f__norank_o__norank_c__Latescibacteria	OTU567	1	1	0	0	2	1	0	2	0	1	0	1	0	4	1	0	0	0	0	0	0	14
d__Bacteria	k__norank_d__Bacteria	p__Patescibacteria	c__ABY1	o__Candidatus_Kuenenbacteria	f__norank_o__Candidatus_Kuenenbacteria	g__norank_f__norank_o__Candidatus_Kuenenbacteria	s__uncultured_bacterium_g__norank_f__norank_o__Candidatus_Kuenenbacteria	OTU1627	0	0	0	0	0	0	0	0	0	0	0	0	0	2	0	0	0	0	2	0	2	6
d__Bacteria	k__norank_d__Bacteria	p__Patescibacteria	c__Saccharimonadia	o__Saccharimonadales	f__norank_o__Saccharimonadales	g__norank_f__norank_o__Saccharimonadales	s__uncultured_bacterium_g__norank_f__norank_o__Saccharimonadales	OTU320	0	0	5	0	0	0	0	0	0	0	0	0	0	1	0	0	0	0	0	0	0	6
d__Bacteria	k__norank_d__Bacteria	p__Patescibacteria	c__Saccharimonadia	o__Saccharimonadales	f__norank_o__Saccharimonadales	g__norank_f__norank_o__Saccharimonadales	s__uncultured_bacterium_g__norank_f__norank_o__Saccharimonadales	OTU321	0	0	26	0	0	0	0	0	0	0	0	0	0	0	0	0	0	0	0	0	0	26
d__Bacteria	k__norank_d__Bacteria	p__Acidobacteria	c__Subgroup_18	o__norank_c__Subgroup_18	f__norank_o__norank_c__Subgroup_18	g__norank_f__norank_o__norank_c__Subgroup_18	s__uncultured_bacterium_g__norank_f__norank_o__norank_c__Subgroup_18	OTU2483	0	6	2	1	0	0	3	1	0	4	5	0	1	6	0	0	2	2	0	2	2	37
d__Bacteria	k__norank_d__Bacteria	p__Acidobacteria	c__Blastocatellia_Subgroup_4	o__11-24	f__norank_o__11-24	g__norank_f__norank_o__11-24	s__uncultured_Acidobacterium_sp._g__norank_f__norank_o__11-24	OTU2257	1	0	0	1	1	4	0	0	0	1	0	0	4	0	2	0	0	0	4	1	0	19
d__Bacteria	k__norank_d__Bacteria	p__Chloroflexi	c__Anaerolineae	o__SBR1031	f__norank_o__SBR1031	g__norank_f__norank_o__SBR1031	s__unclassified_g__norank_f__norank_o__SBR1031	OTU1856	0	0	0	0	0	1	0	0	0	0	0	0	1	0	0	4	0	0	0	0	0	6
d__Bacteria	k__norank_d__Bacteria	p__Latescibacteria	c__Latescibacteria	o__norank_c__Latescibacteria	f__norank_o__norank_c__Latescibacteria	g__norank_f__norank_o__norank_c__Latescibacteria	s__uncultured_soil_bacterium_g__norank_f__norank_o__norank_c__Latescibacteria	OTU1499	1	0	0	0	0	0	0	1	0	0	0	4	7	3	0	0	1	1	4	5	3	30
d__Bacteria	k__norank_d__Bacteria	p__Planctomycetes	c__Planctomycetacia	o__Isosphaerales	f__Isosphaeraceae	g__norank_f__Isosphaeraceae	s__unclassified_g__norank_f__Isosphaeraceae	OTU722	0	3	2	2	0	2	3	2	2	0	1	0	0	1	0	0	0	0	0	0	0	18
d__Bacteria	k__norank_d__Bacteria	p__Acidobacteria	c__Acidobacteriia	o__Solibacterales	f__Solibacteraceae_Subgroup_3	g__Candidatus_Solibacter	s__uncultured_soil_bacterium_g__Candidatus_Solibacter	OTU1215	0	0	1	0	0	0	0	0	5	0	1	0	0	0	0	0	0	3	0	0	0	10
d__Bacteria	k__norank_d__Bacteria	p__Gemmatimonadetes	c__Gemmatimonadetes	o__Gemmatimonadales	f__Gemmatimonadaceae	g__norank_f__Gemmatimonadaceae	s__unclassified_g__norank_f__Gemmatimonadaceae	OTU1696	0	1	0	0	2	0	0	0	0	1	0	1	0	9	3	0	0	0	0	0	0	17
d__Bacteria	k__norank_d__Bacteria	p__Acidobacteria	c__Blastocatellia_Subgroup_4	o__Pyrinomonadales	f__Pyrinomonadaceae	g__RB41	s__unclassified_g__RB41	OTU1957	102	45	60	91	139	69	48	64	96	62	44	83	38	65	60	127	233	166	76	63	55	1786
d__Bacteria	k__norank_d__Bacteria	p__Nitrospirae	c__Nitrospira	o__norank_c__Nitrospira	f__norank_o__norank_c__Nitrospira	g__Nitrospira	s__uncultured_soil_bacterium_g__Nitrospira	OTU1636	3	3	8	2	2	1	4	2	2	0	0	0	0	2	0	0	0	0	0	0	0	29
d__Bacteria	k__norank_d__Bacteria	p__Chloroflexi	c__Chloroflexia	o__Chloroflexales	f__Roseiflexaceae	g__norank_f__Roseiflexaceae	s__uncultured_bacterium_g__norank_f__Roseiflexaceae	OTU438	24	3	2	6	6	4	0	3	0	1	2	2	0	2	1	1	7	4	2	6	7	83
d__Bacteria	k__norank_d__Bacteria	p__Chloroflexi	c__Anaerolineae	o__Anaerolineales	f__Anaerolineaceae	g__norank_f__Anaerolineaceae	s__unclassified_g__norank_f__Anaerolineaceae	OTU16	6	8	24	1	0	0	15	3	36	1	17	9	0	0	0	0	0	4	0	0	0	124
d__Bacteria	k__norank_d__Bacteria	p__Chloroflexi	c__Anaerolineae	o__SBR1031	f__norank_o__SBR1031	g__norank_f__norank_o__SBR1031	s__uncultured_bacterium_g__norank_f__norank_o__SBR1031	OTU1530	0	0	0	1	1	2	1	0	0	0	0	1	14	0	0	0	0	0	2	2	6	30
d__Bacteria	k__norank_d__Bacteria	p__Acidobacteria	c__Thermoanaerobaculia	o__Thermoanaerobaculales	f__Thermoanaerobaculaceae	g__Subgroup_10	s__unclassified_g__Subgroup_10	OTU477	28	0	0	16	10	25	6	12	0	17	6	15	68	16	33	13	0	6	34	27	59	391
d__Bacteria	k__norank_d__Bacteria	p__Chloroflexi	c__Anaerolineae	o__Caldilineales	f__Caldilineaceae	g__Litorilinea	s__uncultured_bacterium_g__Litorilinea	OTU503	0	0	0	1	0	1	1	0	0	4	0	0	0	0	0	1	0	1	0	2	2	13
d__Bacteria	k__norank_d__Bacteria	p__Chloroflexi	c__Dehalococcoidia	o__S085	f__norank_o__S085	g__norank_f__norank_o__S085	s__uncultured_bacterium_g__norank_f__norank_o__S085	OTU2353	0	0	0	0	0	1	1	1	0	0	1	0	0	20	3	0	0	0	1	22	9	59
d__Bacteria	k__norank_d__Bacteria	p__Chloroflexi	c__Anaerolineae	o__RBG-13-54-9	f__norank_o__RBG-13-54-9	g__norank_f__norank_o__RBG-13-54-9	s__unclassified_g__norank_f__norank_o__RBG-13-54-9	OTU287	0	4	20	0	0	0	0	0	1	0	6	0	0	0	0	0	0	0	0	0	0	31
d__Bacteria	k__norank_d__Bacteria	p__Chloroflexi	c__Chloroflexia	o__Thermomicrobiales	f__JG30-KF-CM45	g__norank_f__JG30-KF-CM45	s__unclassified_g__norank_f__JG30-KF-CM45	OTU2356	0	0	0	0	1	0	0	0	0	0	2	0	3	0	2	0	0	0	1	4	0	13
d__Bacteria	k__norank_d__Bacteria	p__Proteobacteria	c__Alphaproteobacteria	o__Rhizobiales	f__Rhodomicrobiaceae	g__Rhodomicrobium	s__uncultured_bacterium_g__Rhodomicrobium	OTU2102	0	0	1	0	10	2	0	0	0	4	2	0	0	1	0	1	3	2	3	2	3	34
d__Bacteria	k__norank_d__Bacteria	p__Firmicutes	c__Bacilli	o__Bacillales	f__Paenibacillaceae	g__Paenibacillus	s__unclassified_g__Paenibacillus	OTU1971	0	0	0	2	0	0	0	0	1	0	0	0	3	1	0	0	2	0	2	1	7	19
d__Bacteria	k__norank_d__Bacteria	p__Rokubacteria	c__NC10	o__Rokubacteriales	f__norank_o__Rokubacteriales	g__norank_f__norank_o__Rokubacteriales	s__uncultured_bacterium_g__norank_f__norank_o__Rokubacteriales	OTU2334	7	1	1	1	2	5	1	3	1	1	1	5	13	2	8	5	1	3	12	11	10	94
d__Bacteria	k__norank_d__Bacteria	p__Bacteroidetes	c__Bacteroidia	o__Sphingobacteriales	f__NS11-12_marine_group	g__norank_f__NS11-12_marine_group	s__unclassified_g__norank_f__NS11-12_marine_group	OTU653	0	0	0	0	0	2	0	0	0	0	0	0	0	0	0	0	0	0	0	0	0	2
d__Bacteria	k__norank_d__Bacteria	p__Actinobacteria	c__Actinobacteria	o__Micrococcales	f__Intrasporangiaceae	g__unclassified_f__Intrasporangiaceae	s__unclassified_f__Intrasporangiaceae	OTU219	377	598	367	202	296	250	337	418	480	276	449	234	87	106	145	117	27	106	325	254	270	5721
d__Bacteria	k__norank_d__Bacteria	p__Chloroflexi	c__unclassified_p__Chloroflexi	o__unclassified_p__Chloroflexi	f__unclassified_p__Chloroflexi	g__unclassified_p__Chloroflexi	s__unclassified_p__Chloroflexi	OTU2345	0	0	0	0	0	0	0	0	0	0	0	0	0	0	0	0	0	0	1	2	1	4
d__Bacteria	k__norank_d__Bacteria	p__Planctomycetes	c__Phycisphaerae	o__Phycisphaerales	f__Phycisphaeraceae	g__SM1A02	s__unclassified_g__SM1A02	OTU1580	0	0	0	0	0	0	0	0	0	0	0	0	3	0	0	0	0	0	0	1	0	4
d__Bacteria	k__norank_d__Bacteria	p__Bacteroidetes	c__Bacteroidia	o__Sphingobacteriales	f__KD3-93	g__norank_f__KD3-93	s__uncultured_bacterium_g__norank_f__KD3-93	OTU1014	0	0	0	0	0	0	0	0	202	0	0	0	0	0	0	0	0	0	0	0	0	202
d__Bacteria	k__norank_d__Bacteria	p__Chloroflexi	c__Anaerolineae	o__SBR1031	f__A4b	g__norank_f__A4b	s__uncultured_sludge_bacterium_H8	OTU2419	7	0	1	7	7	4	6	4	1	3	2	2	4	2	20	11	6	18	14	19	21	159
d__Bacteria	k__norank_d__Bacteria	p__Bacteroidetes	c__Bacteroidia	o__Chitinophagales	f__Chitinophagaceae	g__norank_f__Chitinophagaceae	s__unclassified_g__norank_f__Chitinophagaceae	OTU153	3	0	0	0	0	0	0	0	0	0	0	1	0	1	0	1	0	0	3	0	3	12
d__Bacteria	k__norank_d__Bacteria	p__Bacteroidetes	c__Bacteroidia	o__Chitinophagales	f__Chitinophagaceae	g__norank_f__Chitinophagaceae	s__unclassified_g__norank_f__Chitinophagaceae	OTU152	2	0	0	1	1	1	1	0	5	1	1	0	0	0	1	0	0	0	7	2	3	26
d__Bacteria	k__norank_d__Bacteria	p__Actinobacteria	c__Actinobacteria	o__Micromonosporales	f__Micromonosporaceae	g__Micromonospora	s__Micromonospora_chersina	OTU2459	81	149	136	287	267	220	131	123	219	293	263	356	76	1365	340	250	336	74	71	61	69	5167
d__Bacteria	k__norank_d__Bacteria	p__Bacteroidetes	c__Bacteroidia	o__Sphingobacteriales	f__env.OPS_17	g__norank_f__env.OPS_17	s__uncultured_bacterium_g__norank_f__env.OPS_17	OTU130	6	0	0	0	0	0	0	0	0	0	0	0	0	0	0	0	0	0	0	0	0	6
d__Bacteria	k__norank_d__Bacteria	p__Patescibacteria	c__Saccharimonadia	o__Saccharimonadales	f__norank_o__Saccharimonadales	g__norank_f__norank_o__Saccharimonadales	s__unclassified_g__norank_f__norank_o__Saccharimonadales	OTU2343	0	0	0	0	0	1	1	0	5	0	1	0	0	0	0	0	0	0	1	3	3	15
d__Bacteria	k__norank_d__Bacteria	p__Proteobacteria	c__Alphaproteobacteria	o__Rhizobiales	f__Amb-16S-1323	g__norank_f__Amb-16S-1323	s__uncultured_bacterium_g__norank_f__Amb-16S-1323	OTU1159	1	0	3	0	1	0	5	2	2	4	1	0	2	0	2	2	0	0	1	2	3	31
d__Bacteria	k__norank_d__Bacteria	p__Proteobacteria	c__Alphaproteobacteria	o__Elsterales	f__norank_o__Elsterales	g__norank_f__norank_o__Elsterales	s__uncultured_bacterium_g__norank_f__norank_o__Elsterales	OTU712	0	0	0	4	2	1	11	2	7	1	1	1	0	0	0	2	0	0	1	0	1	34
d__Bacteria	k__norank_d__Bacteria	p__Proteobacteria	c__Deltaproteobacteria	o__Myxococcales	f__Haliangiaceae	g__Haliangium	s__unclassified_g__Haliangium	OTU1404	34	6	4	18	28	15	32	46	42	27	9	87	31	15	16	38	110	33	31	33	29	684
d__Bacteria	k__norank_d__Bacteria	p__Acidobacteria	c__Subgroup_6	o__norank_c__Subgroup_6	f__norank_o__norank_c__Subgroup_6	g__norank_f__norank_o__norank_c__Subgroup_6	s__unclassified_g__norank_f__norank_o__norank_c__Subgroup_6	OTU1572	1	0	0	2	0	1	5	0	0	0	0	0	29	0	1	0	0	0	7	16	12	74
d__Bacteria	k__norank_d__Bacteria	p__Acidobacteria	c__Subgroup_6	o__norank_c__Subgroup_6	f__norank_o__norank_c__Subgroup_6	g__norank_f__norank_o__norank_c__Subgroup_6	s__unclassified_g__norank_f__norank_o__norank_c__Subgroup_6	OTU2130	38	47	10	18	36	24	15	40	13	15	11	13	21	7	26	24	14	39	12	20	27	470
d__Bacteria	k__norank_d__Bacteria	p__Actinobacteria	c__Actinobacteria	o__Solirubrobacterales	f__67-14	g__norank_f__67-14	s__metagenome_g__norank_f__67-14	OTU1248	11	0	0	3	3	3	1	8	4	8	9	5	0	0	4	1	1	3	6	3	4	77
d__Bacteria	k__norank_d__Bacteria	p__Chloroflexi	c__Anaerolineae	o__RBG-13-54-9	f__norank_o__RBG-13-54-9	g__norank_f__norank_o__RBG-13-54-9	s__unclassified_g__norank_f__norank_o__RBG-13-54-9	OTU514	0	0	0	0	1	1	0	0	0	2	3	3	0	4	1	0	0	0	0	0	0	15
d__Bacteria	k__norank_d__Bacteria	p__Gemmatimonadetes	c__Gemmatimonadetes	o__Gemmatimonadales	f__Gemmatimonadaceae	g__norank_f__Gemmatimonadaceae	s__Gemmatimonadetes_bacterium_WWH5	OTU776	4	0	0	5	3	4	2	2	0	1	0	0	12	0	1	3	2	0	9	5	8	61
d__Bacteria	k__norank_d__Bacteria	p__Gemmatimonadetes	c__Gemmatimonadetes	o__Gemmatimonadales	f__Gemmatimonadaceae	g__norank_f__Gemmatimonadaceae	s__unclassified_g__norank_f__Gemmatimonadaceae	OTU1275	0	0	0	0	3	0	0	3	1	2	4	1	0	0	0	0	0	0	0	0	0	14
d__Bacteria	k__norank_d__Bacteria	p__Acidobacteria	c__Subgroup_6	o__norank_c__Subgroup_6	f__norank_o__norank_c__Subgroup_6	g__norank_f__norank_o__norank_c__Subgroup_6	s__unclassified_g__norank_f__norank_o__norank_c__Subgroup_6	OTU195	4	14	23	6	10	9	30	9	8	3	7	8	0	11	6	2	5	1	0	0	0	156
d__Bacteria	k__norank_d__Bacteria	p__Acidobacteria	c__Subgroup_6	o__norank_c__Subgroup_6	f__norank_o__norank_c__Subgroup_6	g__norank_f__norank_o__norank_c__Subgroup_6	s__unclassified_g__norank_f__norank_o__norank_c__Subgroup_6	OTU196	6	1	0	0	0	4	3	1	3	2	2	1	4	0	6	0	0	0	1	2	0	36
d__Bacteria	k__norank_d__Bacteria	p__Acidobacteria	c__Subgroup_6	o__norank_c__Subgroup_6	f__norank_o__norank_c__Subgroup_6	g__norank_f__norank_o__norank_c__Subgroup_6	s__unclassified_g__norank_f__norank_o__norank_c__Subgroup_6	OTU197	1	1	0	5	2	2	0	1	0	0	0	0	0	1	0	0	1	0	0	0	0	14
d__Bacteria	k__norank_d__Bacteria	p__Proteobacteria	c__Alphaproteobacteria	o__Caulobacterales	f__Hyphomonadaceae	g__SWB02	s__unclassified_g__SWB02	OTU1925	5	1	0	27	7	30	8	7	15	11	12	10	23	8	25	35	3	13	20	31	31	322
d__Bacteria	k__norank_d__Bacteria	p__Proteobacteria	c__Alphaproteobacteria	o__Azospirillales	f__norank_o__Azospirillales	g__norank_f__norank_o__Azospirillales	s__uncultured_bacterium_g__norank_f__norank_o__Azospirillales	OTU2490	32	4	4	34	28	18	38	25	41	19	14	13	42	11	18	11	23	19	33	33	23	483
d__Bacteria	k__norank_d__Bacteria	p__Bacteroidetes	c__Bacteroidia	o__Sphingobacteriales	f__KD3-93	g__norank_f__KD3-93	s__unclassified_g__norank_f__KD3-93	OTU888	0	0	0	0	2	0	0	0	8	0	0	0	0	0	0	0	0	0	0	0	0	10
d__Bacteria	k__norank_d__Bacteria	p__Proteobacteria	c__Alphaproteobacteria	o__Rhizobiales	f__norank_o__Rhizobiales	g__norank_f__norank_o__Rhizobiales	s__uncultured_proteobacterium_g__norank_f__norank_o__Rhizobiales	OTU1859	1	0	0	1	0	0	0	1	0	0	0	0	0	0	2	2	0	2	0	0	0	9
d__Bacteria	k__norank_d__Bacteria	p__Planctomycetes	c__Planctomycetacia	o__Gemmatales	f__Gemmataceae	g__norank_f__Gemmataceae	s__unclassified_g__norank_f__Gemmataceae	OTU864	0	0	2	0	0	0	0	1	1	0	1	0	0	0	0	0	0	0	0	0	0	5
d__Bacteria	k__norank_d__Bacteria	p__Chloroflexi	c__Chloroflexia	o__Chloroflexales	f__Roseiflexaceae	g__norank_f__Roseiflexaceae	s__uncultured_bacterium_g__norank_f__Roseiflexaceae	OTU1061	31	19	2	2	0	0	20	65	14	25	17	38	0	1	3	3	2	0	0	0	0	242
d__Bacteria	k__norank_d__Bacteria	p__Latescibacteria	c__Latescibacteria	o__norank_c__Latescibacteria	f__norank_o__norank_c__Latescibacteria	g__norank_f__norank_o__norank_c__Latescibacteria	s__unclassified_g__norank_f__norank_o__norank_c__Latescibacteria	OTU1941	0	0	0	1	0	1	2	0	1	0	1	0	4	1	1	4	0	1	0	0	0	17
d__Bacteria	k__norank_d__Bacteria	p__Chloroflexi	c__Anaerolineae	o__SBR1031	f__A4b	g__norank_f__A4b	s__uncultured_bacterium_g__norank_f__A4b	OTU369	0	1	0	1	0	1	0	0	0	0	0	0	0	8	0	0	0	0	0	0	0	11
d__Bacteria	k__norank_d__Bacteria	p__Planctomycetes	c__Phycisphaerae	o__Phycisphaerales	f__Phycisphaeraceae	g__norank_f__Phycisphaeraceae	s__unclassified_g__norank_f__Phycisphaeraceae	OTU608	0	0	0	10	3	3	1	0	0	0	1	0	0	0	0	0	1	0	0	0	0	19
d__Bacteria	k__norank_d__Bacteria	p__Firmicutes	c__Clostridia	o__Clostridiales	f__Clostridiaceae_1	g__unclassified_f__Clostridiaceae_1	s__unclassified_f__Clostridiaceae_1	OTU101	2	0	0	0	1	1	0	0	0	0	0	2	1	10	0	0	0	0	0	1	0	18
d__Bacteria	k__norank_d__Bacteria	p__Bacteroidetes	c__Ignavibacteria	o__OPB56	f__norank_o__OPB56	g__norank_f__norank_o__OPB56	s__unclassified_g__norank_f__norank_o__OPB56	OTU131	2	0	0	0	0	0	0	0	0	0	0	0	0	0	0	0	0	1	0	0	0	3
d__Bacteria	k__norank_d__Bacteria	p__Proteobacteria	c__Gammaproteobacteria	o__Betaproteobacteriales	f__Burkholderiaceae	g__Polaromonas	s__unclassified_g__Polaromonas	OTU1144	4	17	0	0	3	0	8	5	0	1	0	3	1	13	0	2	7	1	3	1	3	72
d__Bacteria	k__norank_d__Bacteria	p__Actinobacteria	c__Actinobacteria	o__norank_c__Actinobacteria	f__norank_o__norank_c__Actinobacteria	g__norank_f__norank_o__norank_c__Actinobacteria	s__unclassified_g__norank_f__norank_o__norank_c__Actinobacteria	OTU997	13	4	6	8	8	8	4	8	48	7	14	1	2	3	3	3	0	4	8	5	2	159
d__Bacteria	k__norank_d__Bacteria	p__Proteobacteria	c__Gammaproteobacteria	o__Betaproteobacteriales	f__SC-I-84	g__norank_f__SC-I-84	s__unclassified_g__norank_f__SC-I-84	OTU2166	13	2	0	6	2	11	1	5	2	12	6	23	7	1	17	4	0	6	9	1	4	132
d__Bacteria	k__norank_d__Bacteria	p__Actinobacteria	c__Actinobacteria	o__Catenulisporales	f__Actinospicaceae	g__Actinospica	s__unclassified_g__Actinospica	OTU1294	0	0	0	0	0	0	0	0	0	0	12	0	0	0	0	0	0	0	0	0	0	12
d__Bacteria	k__norank_d__Bacteria	p__Chloroflexi	c__Chloroflexia	o__Chloroflexales	f__Roseiflexaceae	g__norank_f__Roseiflexaceae	s__uncultured_bacterium_g__norank_f__Roseiflexaceae	OTU1220	0	2	0	1	0	0	0	1	0	1	4	1	0	0	0	0	1	1	0	0	0	12
d__Bacteria	k__norank_d__Bacteria	p__Proteobacteria	c__Deltaproteobacteria	o__Myxococcales	f__bacteriap25	g__norank_f__bacteriap25	s__uncultured_Syntrophobacterales_bacterium_g__norank	OTU49	3	0	0	5	0	1	0	0	0	2	1	1	1	0	0	3	0	0	2	1	0	20
d__Bacteria	k__norank_d__Bacteria	p__Proteobacteria	c__Deltaproteobacteria	o__Myxococcales	f__unclassified_o__Myxococcales	g__unclassified_o__Myxococcales	s__unclassified_o__Myxococcales	OTU872	0	0	1	4	2	4	1	5	7	4	3	0	0	0	0	1	0	2	2	0	1	37
d__Bacteria	k__norank_d__Bacteria	p__Firmicutes	c__Clostridia	o__Clostridiales	f__Family_XVIII	g__norank_f__Family_XVIII	s__unclassified_g__norank_f__Family_XVIII	OTU382	0	0	0	3	0	0	0	0	0	0	0	0	0	0	0	0	0	0	0	0	0	3
d__Bacteria	k__norank_d__Bacteria	p__Gemmatimonadetes	c__Gemmatimonadetes	o__Gemmatimonadales	f__Gemmatimonadaceae	g__Gemmatimonas	s__unclassified_g__Gemmatimonas	OTU509	0	0	1	0	1	0	0	1	0	0	0	0	0	0	0	0	0	0	0	0	0	3
d__Bacteria	k__norank_d__Bacteria	p__Actinobacteria	c__Actinobacteria	o__Gaiellales	f__norank_o__Gaiellales	g__norank_f__norank_o__Gaiellales	s__unclassified_g__norank_f__norank_o__Gaiellales	OTU177	4	38	10	10	13	15	17	13	9	18	17	11	2	22	8	12	15	14	0	4	3	255
d__Bacteria	k__norank_d__Bacteria	p__Chloroflexi	c__Chloroflexia	o__Chloroflexales	f__Roseiflexaceae	g__norank_f__Roseiflexaceae	s__uncultured_bacterium_g__norank_f__Roseiflexaceae	OTU523	0	0	1	0	2	0	0	1	1	0	0	0	0	0	0	0	0	0	0	0	0	5
d__Bacteria	k__norank_d__Bacteria	p__Acidobacteria	c__Subgroup_6	o__norank_c__Subgroup_6	f__norank_o__norank_c__Subgroup_6	g__norank_f__norank_o__norank_c__Subgroup_6	s__unclassified_g__norank_f__norank_o__norank_c__Subgroup_6	OTU1273	7	5	6	0	0	1	0	0	5	2	17	2	0	2	1	0	0	0	3	0	2	53
d__Bacteria	k__norank_d__Bacteria	p__Latescibacteria	c__Latescibacteria	o__norank_c__Latescibacteria	f__norank_o__norank_c__Latescibacteria	g__norank_f__norank_o__norank_c__Latescibacteria	s__uncultured_Fibrobacteres_bacterium_g__norank	OTU2392	3	0	0	1	0	0	0	1	0	0	0	0	10	1	4	1	0	2	4	9	8	44
d__Bacteria	k__norank_d__Bacteria	p__Planctomycetes	c__OM190	o__norank_c__OM190	f__norank_o__norank_c__OM190	g__norank_f__norank_o__norank_c__OM190	s__unclassified_g__norank_f__norank_o__norank_c__OM190	OTU394	2	0	0	0	1	1	0	0	0	0	0	0	0	1	0	0	0	0	0	1	1	7
d__Bacteria	k__norank_d__Bacteria	p__Planctomycetes	c__OM190	o__norank_c__OM190	f__norank_o__norank_c__OM190	g__norank_f__norank_o__norank_c__OM190	s__uncultured_Planctomyces_sp._g__norank_f__norank	OTU2175	10	3	0	5	5	6	1	1	0	2	1	4	1	1	5	12	10	28	4	6	4	109
d__Bacteria	k__norank_d__Bacteria	p__Actinobacteria	c__Actinobacteria	o__Micromonosporales	f__Micromonosporaceae	g__norank_f__Micromonosporaceae	s__uncultured_actinobacterium_g__norank_f__Micromonosporaceae	OTU1373	4	0	1	7	8	6	2	12	0	2	4	6	0	0	5	4	9	2	0	3	0	75
d__Bacteria	k__norank_d__Bacteria	p__Chloroflexi	c__Anaerolineae	o__SBR1031	f__norank_o__SBR1031	g__norank_f__norank_o__SBR1031	s__unclassified_g__norank_f__norank_o__SBR1031	OTU315	4	0	1	0	0	0	0	0	0	1	1	0	1	0	2	0	15	2	2	0	0	29
d__Bacteria	k__norank_d__Bacteria	p__Acidobacteria	c__Subgroup_6	o__norank_c__Subgroup_6	f__norank_o__norank_c__Subgroup_6	g__norank_f__norank_o__norank_c__Subgroup_6	s__unclassified_g__norank_f__norank_o__norank_c__Subgroup_6	OTU38	6	0	1	4	3	8	1	4	0	1	0	3	9	2	1	3	0	6	3	7	1	63
d__Bacteria	k__norank_d__Bacteria	p__Actinobacteria	c__Actinobacteria	o__Gaiellales	f__norank_o__Gaiellales	g__norank_f__norank_o__Gaiellales	s__bacterium_Ellin6517	OTU754	3	4	34	1	2	0	17	0	18	0	3	0	0	0	1	0	0	1	0	0	0	84
d__Bacteria	k__norank_d__Bacteria	p__Actinobacteria	c__Actinobacteria	o__Gaiellales	f__Gaiellaceae	g__Gaiella	s__uncultured_actinobacterium_g__Gaiella	OTU2429	10	0	0	4	3	14	5	4	0	4	0	5	61	27	50	1	0	2	20	94	56	360
d__Bacteria	k__norank_d__Bacteria	p__Proteobacteria	c__Gammaproteobacteria	o__Betaproteobacteriales	f__Nitrosomonadaceae	g__Ellin6067	s__uncultured_bacterium_g__Ellin6067	OTU573	55	0	3	27	13	24	13	2	24	43	12	12	9	2	14	4	2	9	21	5	11	305
d__Bacteria	k__norank_d__Bacteria	p__Chloroflexi	c__Anaerolineae	o__Ardenticatenales	f__norank_o__Ardenticatenales	g__norank_f__norank_o__Ardenticatenales	s__unclassified_g__norank_f__norank_o__Ardenticatenales	OTU1863	0	0	0	3	4	1	0	0	0	0	0	0	1	0	0	1	0	9	0	0	0	19
d__Bacteria	k__norank_d__Bacteria	p__Patescibacteria	c__Saccharimonadia	o__Saccharimonadales	f__norank_o__Saccharimonadales	g__norank_f__norank_o__Saccharimonadales	s__unclassified_g__norank_f__norank_o__Saccharimonadales	OTU1180	3	1	1	1	3	0	0	1	3	3	2	4	0	0	0	0	0	1	3	0	1	27
d__Bacteria	k__norank_d__Bacteria	p__Firmicutes	c__Bacilli	o__Bacillales	f__Paenibacillaceae	g__Paenibacillus	s__unclassified_g__Paenibacillus	OTU2084	0	0	1	4	0	0	0	1	0	7	0	1	0	0	0	1	19	2	0	1	1	38
d__Bacteria	k__norank_d__Bacteria	p__Bacteroidetes	c__Bacteroidia	o__Cytophagales	f__Microscillaceae	g__Ohtaekwangia	s__uncultured_bacterium_g__Ohtaekwangia	OTU1537	8	1	0	3	1	3	6	2	6	4	0	1	11	0	5	2	0	2	3	1	1	60
d__Bacteria	k__norank_d__Bacteria	p__Acidobacteria	c__Acidobacteriia	o__Solibacterales	f__Solibacteraceae_Subgroup_3	g__Bryobacter	s__uncultured_bacterium_g__Bryobacter	OTU1736	0	0	0	0	0	1	3	0	0	0	0	0	3	0	3	0	0	0	2	3	4	19
d__Bacteria	k__norank_d__Bacteria	p__Chloroflexi	c__Anaerolineae	o__SBR1031	f__norank_o__SBR1031	g__norank_f__norank_o__SBR1031	s__unclassified_g__norank_f__norank_o__SBR1031	OTU1725	0	0	0	0	0	0	0	0	0	0	0	0	0	0	7	0	0	0	0	0	0	7
d__Bacteria	k__norank_d__Bacteria	p__Acidobacteria	c__Subgroup_25	o__norank_c__Subgroup_25	f__norank_o__norank_c__Subgroup_25	g__norank_f__norank_o__norank_c__Subgroup_25	s__uncultured_bacterium_g__norank_f__norank_o__norank_c__Subgroup_25	OTU1390	0	0	0	0	2	0	1	0	0	0	0	1	2	0	1	0	0	0	0	13	4	24
d__Bacteria	k__norank_d__Bacteria	p__Chloroflexi	c__Chloroflexia	o__Chloroflexales	f__Chloroflexaceae	g__FFCH7168	s__uncultured_bacterium_g__FFCH7168	OTU1966	0	1	0	0	0	0	0	0	1	3	0	0	0	0	0	0	0	0	0	1	0	6
d__Bacteria	k__norank_d__Bacteria	p__Acidobacteria	c__Acidobacteriia	o__Solibacterales	f__Solibacteraceae_Subgroup_3	g__Bryobacter	s__uncultured_bacterium_g__Bryobacter	OTU629	0	0	0	3	3	1	1	1	0	0	0	0	0	0	0	0	3	1	0	1	0	14
d__Bacteria	k__norank_d__Bacteria	p__Actinobacteria	c__Actinobacteria	o__Propionibacteriales	f__Nocardioidaceae	g__Nocardioides	s__unclassified_g__Nocardioides	OTU2312	2	0	0	1	1	1	1	1	0	1	1	1	3	0	1	3	0	0	3	3	3	26
d__Bacteria	k__norank_d__Bacteria	p__Planctomycetes	c__OM190	o__norank_c__OM190	f__norank_o__norank_c__OM190	g__norank_f__norank_o__norank_c__OM190	s__uncultured_bacterium_g__norank_f__norank_o__norank_c__OM190	OTU1234	3	0	0	1	4	3	0	2	4	4	14	1	1	1	1	2	0	1	1	0	1	44
d__Bacteria	k__norank_d__Bacteria	p__Verrucomicrobia	c__Verrucomicrobiae	o__Verrucomicrobiales	f__Rubritaleaceae	g__Luteolibacter	s__unclassified_g__Luteolibacter	OTU723	0	0	0	0	0	1	9	0	1	0	2	0	0	0	2	2	0	0	1	3	0	21
d__Bacteria	k__norank_d__Bacteria	p__Chloroflexi	c__Anaerolineae	o__SBR1031	f__A4b	g__norank_f__A4b	s__unclassified_g__norank_f__A4b	OTU1310	0	1	4	0	0	0	0	0	0	1	5	1	0	0	1	0	0	2	0	0	3	18
d__Bacteria	k__norank_d__Bacteria	p__Gemmatimonadetes	c__Gemmatimonadetes	o__Gemmatimonadales	f__Gemmatimonadaceae	g__unclassified_f__Gemmatimonadaceae	s__unclassified_f__Gemmatimonadaceae	OTU1855	30	82	8	118	100	57	18	43	6	31	17	34	0	3	0	63	214	71	0	0	1	896
d__Bacteria	k__norank_d__Bacteria	p__Proteobacteria	c__Deltaproteobacteria	o__NB1-j	f__norank_o__NB1-j	g__norank_f__norank_o__NB1-j	s__uncultured_bacterium_g__norank_f__norank_o__NB1-j	OTU2542	40	0	0	33	18	47	8	16	3	22	7	27	96	53	107	68	3	11	17	73	50	699
d__Bacteria	k__norank_d__Bacteria	p__Actinobacteria	c__Actinobacteria	o__norank_c__Actinobacteria	f__norank_o__norank_c__Actinobacteria	g__norank_f__norank_o__norank_c__Actinobacteria	s__unclassified_g__norank_f__norank_o__norank_c__Actinobacteria	OTU293	0	3	31	0	0	0	0	0	1	1	0	1	0	0	0	0	0	0	0	0	0	37
d__Bacteria	k__norank_d__Bacteria	p__Planctomycetes	c__Planctomycetacia	o__Gemmatales	f__Gemmataceae	g__norank_f__Gemmataceae	s__uncultured_bacterium_g__norank_f__Gemmataceae	OTU373	0	0	0	2	1	0	0	0	1	0	0	0	0	1	0	0	1	0	0	0	0	6
d__Bacteria	k__norank_d__Bacteria	p__Actinobacteria	c__Actinobacteria	o__Gaiellales	f__norank_o__Gaiellales	g__norank_f__norank_o__Gaiellales	s__metagenome_g__norank_f__norank_o__Gaiellales	OTU1142	11	1	1	4	0	3	1	3	6	13	4	4	6	1	6	3	1	4	8	4	5	89
d__Bacteria	k__norank_d__Bacteria	p__Bacteroidetes	c__Bacteroidia	o__Sphingobacteriales	f__Sphingobacteriaceae	g__Solitalea	s__unclassified_g__Solitalea	OTU1503	2	0	0	0	0	0	2	0	0	0	0	0	13	0	3	1	0	0	3	5	4	33
d__Bacteria	k__norank_d__Bacteria	p__Acidobacteria	c__Subgroup_17	o__norank_c__Subgroup_17	f__norank_o__norank_c__Subgroup_17	g__norank_f__norank_o__norank_c__Subgroup_17	s__unclassified_g__norank_f__norank_o__norank_c__Subgroup_17	OTU2369	2	1	1	3	1	4	6	0	0	2	1	0	4	0	3	0	10	2	3	2	2	47
d__Bacteria	k__norank_d__Bacteria	p__Chloroflexi	c__Anaerolineae	o__SBR1031	f__A4b	g__norank_f__A4b	s__uncultured_bacterium_g__norank_f__A4b	OTU1188	0	0	0	0	0	0	0	2	1	7	0	1	0	0	5	0	0	0	0	0	0	16
d__Bacteria	k__norank_d__Bacteria	p__Proteobacteria	c__Gammaproteobacteria	o__Xanthomonadales	f__Xanthomonadaceae	g__Lysobacter	s__unclassified_g__Lysobacter	OTU1143	83	4	8	16	13	64	107	22	3	65	7	48	189	43	81	169	6	55	70	132	138	1323
d__Bacteria	k__norank_d__Bacteria	p__Patescibacteria	c__Parcubacteria	o__Candidatus_Kaiserbacteria	f__norank_o__Candidatus_Kaiserbacteria	g__norank_f__norank_o__Candidatus_Kaiserbacteria	s__uncultured_bacterium_g__norank_f__norank_o__Candidatus_Kaiserbacteria	OTU2507	0	0	0	0	0	0	0	0	0	0	0	0	0	0	0	0	0	0	1	1	0	2
d__Bacteria	k__norank_d__Bacteria	p__Chloroflexi	c__Chloroflexia	o__Thermomicrobiales	f__JG30-KF-CM45	g__norank_f__JG30-KF-CM45	s__uncultured_bacterium_g__norank_f__JG30-KF-CM45	OTU1706	0	0	0	0	1	0	3	0	0	0	0	0	0	0	1	0	0	0	0	1	3	9
d__Bacteria	k__norank_d__Bacteria	p__Proteobacteria	c__Gammaproteobacteria	o__Betaproteobacteriales	f__Burkholderiaceae	g__Ramlibacter	s__unclassified_g__Ramlibacter	OTU1541	123	5	2	12	4	18	66	15	30	9	7	30	96	9	27	13	6	8	49	50	25	604
d__Bacteria	k__norank_d__Bacteria	p__Actinobacteria	c__Actinobacteria	o__OPB41	f__norank_o__OPB41	g__norank_f__norank_o__OPB41	s__uncultured_soil_bacterium_g__norank_f__norank_o__OPB41	OTU1600	0	0	0	0	0	0	1	0	0	0	0	0	2	1	1	0	0	0	6	0	2	13
d__Bacteria	k__norank_d__Bacteria	p__Chloroflexi	c__Anaerolineae	o__SBR1031	f__norank_o__SBR1031	g__norank_f__norank_o__SBR1031	s__unclassified_g__norank_f__norank_o__SBR1031	OTU2366	3	0	0	2	1	3	2	0	0	0	0	3	8	1	5	0	6	0	23	25	18	100
d__Bacteria	k__norank_d__Bacteria	p__Acidobacteria	c__Blastocatellia_Subgroup_4	o__11-24	f__norank_o__11-24	g__norank_f__norank_o__11-24	s__uncultured_Acidobacteriales_bacterium_g__norank_f__norank_o__11-24	OTU991	1	8	0	1	5	9	6	8	38	2	0	6	28	19	48	2	0	1	3	18	19	222
d__Bacteria	k__norank_d__Bacteria	p__Latescibacteria	c__Latescibacteria	o__norank_c__Latescibacteria	f__norank_o__norank_c__Latescibacteria	g__norank_f__norank_o__norank_c__Latescibacteria	s__uncultured_bacterium_g__norank_f__norank_o__norank_c__Latescibacteria	OTU68	3	1	0	23	2	3	2	2	0	3	7	3	0	1	1	9	3	4	0	0	1	68
d__Bacteria	k__norank_d__Bacteria	p__Chloroflexi	c__Anaerolineae	o__Ardenticatenales	f__norank_o__Ardenticatenales	g__norank_f__norank_o__Ardenticatenales	s__unclassified_g__norank_f__norank_o__Ardenticatenales	OTU1832	0	0	0	6	0	0	0	0	0	0	0	0	1	0	8	2	0	0	0	7	6	30
d__Bacteria	k__norank_d__Bacteria	p__Proteobacteria	c__Deltaproteobacteria	o__Myxococcales	f__mle1-27	g__norank_f__mle1-27	s__unclassified_g__norank_f__mle1-27	OTU1083	1	2	0	0	0	0	0	0	2	1	3	3	0	0	0	0	0	0	0	1	0	13
d__Bacteria	k__norank_d__Bacteria	p__Planctomycetes	c__Planctomycetacia	o__Gemmatales	f__Gemmataceae	g__norank_f__Gemmataceae	s__uncultured_bacterium_g__norank_f__Gemmataceae	OTU1099	3	0	1	3	1	0	1	0	1	4	5	0	2	1	4	5	0	1	4	3	4	43
d__Bacteria	k__norank_d__Bacteria	p__Firmicutes	c__Clostridia	o__Clostridiales	f__Clostridiaceae_1	g__Clostridium_sensu_stricto_10	s__uncultured_bacterium_g__Clostridium_sensu_stricto_10	OTU1646	0	0	0	0	1	0	0	0	0	0	0	4	1	10	0	0	0	0	1	1	1	19
d__Bacteria	k__norank_d__Bacteria	p__Planctomycetes	c__OM190	o__norank_c__OM190	f__norank_o__norank_c__OM190	g__norank_f__norank_o__norank_c__OM190	s__uncultured_bacterium_g__norank_f__norank_o__norank_c__OM190	OTU2217	3	0	2	1	0	2	0	1	0	0	0	0	2	0	3	0	0	1	11	18	23	67
d__Bacteria	k__norank_d__Bacteria	p__Bacteroidetes	c__Bacteroidia	o__Chitinophagales	f__Chitinophagaceae	g__Dinghuibacter	s__uncultured_bacterium_g__Dinghuibacter	OTU120	3	0	0	1	1	3	4	0	0	3	1	1	3	2	1	0	0	0	13	4	1	41
d__Bacteria	k__norank_d__Bacteria	p__Chloroflexi	c__Chloroflexia	o__Chloroflexales	f__Roseiflexaceae	g__norank_f__Roseiflexaceae	s__uncultured_soil_bacterium_g__norank_f__Roseiflexaceae	OTU999	2	4	1	0	0	0	9	11	43	1	2	0	1	0	1	1	3	1	0	0	1	81
d__Bacteria	k__norank_d__Bacteria	p__Chloroflexi	c__Ktedonobacteria	o__Ktedonobacterales	f__Ktedonobacteraceae	g__norank_f__Ktedonobacteraceae	s__uncultured_bacterium_g__norank_f__Ktedonobacteraceae	OTU428	0	2	3	5	12	2	0	0	0	0	1	0	0	0	0	4	0	0	0	0	0	29
d__Bacteria	k__norank_d__Bacteria	p__Proteobacteria	c__Alphaproteobacteria	o__Rhizobiales	f__Methyloligellaceae	g__norank_f__Methyloligellaceae	s__uncultured_Bauldia_sp.	OTU1160	76	42	15	20	32	36	21	44	46	52	36	32	39	19	62	23	41	31	37	70	55	829
d__Bacteria	k__norank_d__Bacteria	p__Acidobacteria	c__Holophagae	o__Subgroup_7	f__norank_o__Subgroup_7	g__norank_f__norank_o__Subgroup_7	s__uncultured_bacterium_g__norank_f__norank_o__Subgroup_7	OTU2476	8	9	10	7	6	10	17	10	38	6	17	13	23	19	26	6	3	5	9	12	10	264
d__Bacteria	k__norank_d__Bacteria	p__Actinobacteria	c__Actinobacteria	o__Solirubrobacterales	f__Solirubrobacteraceae	g__Solirubrobacter	s__uncultured_Solirubrobacter_sp._g__Solirubrobacter	OTU1680	2	4	0	7	14	5	5	9	4	10	5	5	1	2	1	6	4	7	9	8	10	118
d__Bacteria	k__norank_d__Bacteria	p__unclassified_k__norank_d__Bacteria	c__unclassified_k__norank_d__Bacteria	o__unclassified_k__norank_d__Bacteria	f__unclassified_k__norank_d__Bacteria	g__unclassified_k__norank_d__Bacteria	s__unclassified_k__norank_d__Bacteria	OTU679	0	1	1	1	0	1	0	0	0	0	0	0	0	0	0	0	0	0	0	0	0	4
d__Bacteria	k__norank_d__Bacteria	p__Proteobacteria	c__Deltaproteobacteria	o__Myxococcales	f__Archangiaceae	g__Anaeromyxobacter	s__uncultured_Anaeromyxobacter_sp._g__Anaeromyxobacter	OTU2548	6	2	4	16	42	18	1	19	2	12	20	54	11	23	23	1	0	1	94	8	26	383
d__Bacteria	k__norank_d__Bacteria	p__Proteobacteria	c__Deltaproteobacteria	o__Myxococcales	f__Haliangiaceae	g__Haliangium	s__uncultured_bacterium_g__Haliangium	OTU1435	3	0	0	1	0	1	1	0	0	9	3	6	8	2	1	1	2	2	4	2	3	49
d__Bacteria	k__norank_d__Bacteria	p__Chloroflexi	c__Anaerolineae	o__Caldilineales	f__Caldilineaceae	g__Litorilinea	s__uncultured_soil_bacterium_g__Litorilinea	OTU1191	0	0	1	1	0	0	0	0	0	0	0	0	0	2	0	1	1	0	0	0	0	6
d__Bacteria	k__norank_d__Bacteria	p__Actinobacteria	c__Actinobacteria	o__Microtrichales	f__Iamiaceae	g__Iamia	s__unclassified_g__Iamia	OTU2487	18	0	0	2	4	8	17	4	3	11	0	2	18	4	12	2	0	1	26	31	34	197
d__Bacteria	k__norank_d__Bacteria	p__Patescibacteria	c__Saccharimonadia	o__Saccharimonadales	f__norank_o__Saccharimonadales	g__norank_f__norank_o__Saccharimonadales	s__uncultured_bacterium_g__norank_f__norank_o__Saccharimonadales	OTU1251	0	0	0	2	0	0	0	0	0	4	2	0	0	0	0	0	0	0	0	0	0	8
d__Bacteria	k__norank_d__Bacteria	p__Chloroflexi	c__Anaerolineae	o__SBR1031	f__norank_o__SBR1031	g__norank_f__norank_o__SBR1031	s__unclassified_g__norank_f__norank_o__SBR1031	OTU1505	0	0	0	0	0	0	0	0	0	0	0	0	4	0	0	0	0	0	0	0	1	5
d__Bacteria	k__norank_d__Bacteria	p__Planctomycetes	c__Planctomycetacia	o__Gemmatales	f__Gemmataceae	g__norank_f__Gemmataceae	s__uncultured_bacterium_g__norank_f__Gemmataceae	OTU911	1	1	0	0	2	0	1	3	5	0	4	0	0	0	0	1	0	0	0	0	0	18
d__Bacteria	k__norank_d__Bacteria	p__Chloroflexi	c__unclassified_p__Chloroflexi	o__unclassified_p__Chloroflexi	f__unclassified_p__Chloroflexi	g__unclassified_p__Chloroflexi	s__unclassified_p__Chloroflexi	OTU1661	0	0	0	0	0	0	0	0	0	0	11	0	0	1	0	0	0	0	0	0	0	12
d__Bacteria	k__norank_d__Bacteria	p__Chloroflexi	c__Chloroflexia	o__Chloroflexales	f__Roseiflexaceae	g__norank_f__Roseiflexaceae	s__uncultured_bacterium_g__norank_f__Roseiflexaceae	OTU619	0	2	1	6	48	7	0	3	4	0	0	2	0	1	3	2	0	0	0	0	0	79
d__Bacteria	k__norank_d__Bacteria	p__Acidobacteria	c__Thermoanaerobaculia	o__Thermoanaerobaculales	f__Thermoanaerobaculaceae	g__Subgroup_10	s__unclassified_g__Subgroup_10	OTU691	1	0	0	0	1	2	1	0	0	0	0	5	0	0	0	0	1	2	1	0	0	14
d__Bacteria	k__norank_d__Bacteria	p__Chloroflexi	c__Anaerolineae	o__RBG-13-54-9	f__norank_o__RBG-13-54-9	g__norank_f__norank_o__RBG-13-54-9	s__uncultured_Caldilineaceae_bacterium_g__norank_f__norank_o__RBG-13-54-9	OTU1567	0	0	0	0	0	1	0	0	0	0	0	0	7	0	2	0	0	0	0	3	1	14
d__Bacteria	k__norank_d__Bacteria	p__Proteobacteria	c__Deltaproteobacteria	o__Bdellovibrionales	f__Bdellovibrionaceae	g__OM27_clade	s__uncultured_bacterium_g__OM27_clade	OTU2250	16	0	0	7	1	9	2	11	6	5	3	4	0	7	10	1	2	4	14	10	4	116
d__Bacteria	k__norank_d__Bacteria	p__Chloroflexi	c__Chloroflexia	o__Chloroflexales	f__Roseiflexaceae	g__norank_f__Roseiflexaceae	s__uncultured_bacterium_g__norank_f__Roseiflexaceae	OTU611	1	1	0	1	3	0	1	1	0	0	4	4	0	0	0	0	0	0	0	0	0	16
d__Bacteria	k__norank_d__Bacteria	p__Actinobacteria	c__Actinobacteria	o__Catenulisporales	f__Actinospicaceae	g__Actinospica	s__uncultured_bacterium_g__Actinospica	OTU965	0	15	4	0	0	0	0	0	70	0	0	0	0	0	0	0	0	0	0	0	0	89
d__Bacteria	k__norank_d__Bacteria	p__Actinobacteria	c__Actinobacteria	o__Gaiellales	f__Gaiellaceae	g__Gaiella	s__unclassified_g__Gaiella	OTU380	28	106	44	42	55	27	57	64	17	14	29	19	3	10	10	29	39	30	2	4	4	633
d__Bacteria	k__norank_d__Bacteria	p__Actinobacteria	c__Actinobacteria	o__Catenulisporales	f__Actinospicaceae	g__Actinospica	s__unclassified_g__Actinospica	OTU277	0	0	30	0	0	0	0	0	1	0	0	0	0	0	0	0	0	0	0	0	0	31
d__Bacteria	k__norank_d__Bacteria	p__Acidobacteria	c__Subgroup_5	o__norank_c__Subgroup_5	f__norank_o__norank_c__Subgroup_5	g__norank_f__norank_o__norank_c__Subgroup_5	s__uncultured_Acidobacteriales_bacterium_g__norank_f__norank_o__norank	OTU1521	4	0	0	1	4	15	2	5	1	6	1	13	15	5	15	6	1	5	20	9	11	139
d__Bacteria	k__norank_d__Bacteria	p__Proteobacteria	c__Deltaproteobacteria	o__MBNT15	f__norank_o__MBNT15	g__norank_f__norank_o__MBNT15	s__unclassified_g__norank_f__norank_o__MBNT15	OTU915	0	2	0	0	2	0	0	0	2	0	1	1	0	0	0	0	0	0	0	0	0	8
d__Bacteria	k__norank_d__Bacteria	p__Chloroflexi	c__Chloroflexia	o__Chloroflexales	f__Roseiflexaceae	g__unclassified_f__Roseiflexaceae	s__unclassified_f__Roseiflexaceae	OTU799	0	0	0	0	0	0	2	3	0	1	0	0	0	0	1	0	2	2	0	0	2	13
d__Bacteria	k__norank_d__Bacteria	p__Cyanobacteria	c__Oxyphotobacteria	o__Chloroplast	f__norank_o__Chloroplast	g__norank_f__norank_o__Chloroplast	s__unclassified_g__norank_f__norank_o__Chloroplast	OTU36	5	1	0	1	0	0	5	0	1	2	1	1	1	1	0	1	0	0	0	0	0	20
d__Bacteria	k__norank_d__Bacteria	p__Actinobacteria	c__Actinobacteria	o__Micromonosporales	f__Micromonosporaceae	g__unclassified_f__Micromonosporaceae	s__unclassified_f__Micromonosporaceae	OTU659	16	11	21	17	17	5	11	16	7	7	12	11	11	4	8	14	20	16	4	7	2	237
d__Bacteria	k__norank_d__Bacteria	p__Acidobacteria	c__Acidobacteriia	o__Solibacterales	f__Solibacteraceae_Subgroup_3	g__Bryobacter	s__uncultured_Acidobacteria_bacterium_g__Bryobacter	OTU2165	3	6	3	4	3	4	1	5	7	3	6	5	2	0	0	0	0	16	0	0	0	68
d__Bacteria	k__norank_d__Bacteria	p__Patescibacteria	c__Parcubacteria	o__unclassified_c__Parcubacteria	f__unclassified_c__Parcubacteria	g__unclassified_c__Parcubacteria	s__unclassified_c__Parcubacteria	OTU2219	0	0	0	0	1	0	4	0	0	0	0	0	0	0	0	0	0	0	9	0	0	14
d__Bacteria	k__norank_d__Bacteria	p__Bacteroidetes	c__Bacteroidia	o__Sphingobacteriales	f__Sphingobacteriaceae	g__Mucilaginibacter	s__unclassified_g__Mucilaginibacter	OTU312	0	3	59	0	0	0	0	1	7	0	0	0	0	0	0	0	0	0	0	0	0	70
d__Bacteria	k__norank_d__Bacteria	p__Firmicutes	c__Bacilli	o__Bacillales	f__Bacillaceae	g__Bacillus	s__unclassified_g__Bacillus	OTU1468	3	0	0	1	2	1	0	0	2	2	0	1	12	9	12	0	6	1	8	6	2	68
d__Bacteria	k__norank_d__Bacteria	p__Proteobacteria	c__Deltaproteobacteria	o__NB1-j	f__norank_o__NB1-j	g__norank_f__norank_o__NB1-j	s__uncultured_bacterium_g__norank_f__norank_o__NB1-j	OTU558	22	0	0	13	2	15	7	1	2	7	7	13	23	7	14	12	3	5	15	17	10	195
d__Bacteria	k__norank_d__Bacteria	p__Chloroflexi	c__Chloroflexia	o__Chloroflexales	f__Roseiflexaceae	g__norank_f__Roseiflexaceae	s__uncultured_bacterium_g__norank_f__Roseiflexaceae	OTU2346	2	0	0	0	0	0	0	1	0	0	0	0	0	0	0	0	1	2	3	4	4	17
d__Bacteria	k__norank_d__Bacteria	p__Chloroflexi	c__Chloroflexia	o__Chloroflexales	f__Roseiflexaceae	g__norank_f__Roseiflexaceae	s__uncultured_bacterium_g__norank_f__Roseiflexaceae	OTU981	4	2	1	10	18	6	4	2	5	3	1	2	0	2	0	2	4	6	1	0	2	75
d__Bacteria	k__norank_d__Bacteria	p__Rokubacteria	c__NC10	o__Rokubacteriales	f__norank_o__Rokubacteriales	g__norank_f__norank_o__Rokubacteriales	s__uncultured_bacterium_g__norank_f__norank_o__Rokubacteriales	OTU1563	4	0	10	1	4	4	15	12	16	3	5	5	31	9	24	1	0	0	0	7	7	158
d__Bacteria	k__norank_d__Bacteria	p__Chloroflexi	c__Chloroflexia	o__Chloroflexales	f__Roseiflexaceae	g__norank_f__Roseiflexaceae	s__uncultured_bacterium_g__norank_f__Roseiflexaceae	OTU983	0	0	0	0	0	0	0	0	10	0	0	0	0	0	0	0	0	0	0	0	0	10
d__Bacteria	k__norank_d__Bacteria	p__Chloroflexi	c__Ktedonobacteria	o__Ktedonobacterales	f__JG30-KF-AS9	g__norank_f__JG30-KF-AS9	s__uncultured_bacterium_g__norank_f__JG30-KF-AS9	OTU932	0	0	0	0	0	0	0	0	27	0	0	0	0	0	0	0	0	0	0	0	0	27
d__Bacteria	k__norank_d__Bacteria	p__BRC1	c__norank_p__BRC1	o__norank_c__norank	f__norank_o__norank	g__norank_f__norank	s__uncultured_Acidobacteria_bacterium_g__norank	OTU869	1	0	0	0	0	2	7	1	3	1	0	0	0	0	2	0	0	1	0	1	0	19
d__Bacteria	k__norank_d__Bacteria	p__Planctomycetes	c__OM190	o__norank_c__OM190	f__norank_o__norank_c__OM190	g__norank_f__norank_o__norank_c__OM190	s__uncultured_bacterium_g__norank_f__norank_o__norank_c__OM190	OTU1184	2	0	0	0	1	3	1	3	0	2	0	1	0	6	3	1	2	1	2	3	1	32
d__Bacteria	k__norank_d__Bacteria	p__Proteobacteria	c__Gammaproteobacteria	o__Betaproteobacteriales	f__Burkholderiaceae	g__Pelomonas	s__unclassified_g__Pelomonas	OTU432	6	11	7	6	16	20	7	4	14	21	11	5	6	6	4	13	22	27	18	18	9	251
d__Bacteria	k__norank_d__Bacteria	p__Proteobacteria	c__Deltaproteobacteria	o__Myxococcales	f__norank_o__Myxococcales	g__norank_f__norank_o__Myxococcales	s__uncultured_bacterium_g__norank_f__norank_o__Myxococcales	OTU85	11	1	0	1	2	0	6	6	6	6	0	0	3	0	1	2	2	1	3	1	4	56
d__Bacteria	k__norank_d__Bacteria	p__Actinobacteria	c__Actinobacteria	o__Gaiellales	f__norank_o__Gaiellales	g__norank_f__norank_o__Gaiellales	s__unclassified_g__norank_f__norank_o__Gaiellales	OTU434	43	53	20	39	28	36	19	60	24	42	32	34	22	14	24	32	34	21	48	36	30	691
d__Bacteria	k__norank_d__Bacteria	p__Chloroflexi	c__Anaerolineae	o__SBR1031	f__norank_o__SBR1031	g__norank_f__norank_o__SBR1031	s__uncultured_Caldilineaceae_bacterium_g__norank_f__norank_o__SBR1031	OTU408	1	5	1	3	1	0	0	0	0	0	1	0	0	0	0	2	1	2	0	0	0	17
d__Bacteria	k__norank_d__Bacteria	p__Proteobacteria	c__Gammaproteobacteria	o__Gammaproteobacteria_Incertae_Sedis	f__unclassified_o__Gammaproteobacteria_Incertae_Sedis	g__Candidatus_Berkiella	s__uncultured_bacterium_g__Candidatus_Berkiella	OTU1714	0	0	1	0	0	0	0	0	0	0	0	1	0	0	5	0	0	0	0	0	0	7
d__Bacteria	k__norank_d__Bacteria	p__Zixibacteria	c__norank_p__Zixibacteria	o__norank_c__norank_p__Zixibacteria	f__norank_o__norank_c__norank_p__Zixibacteria	g__norank_f__norank_o__norank_c__norank_p__Zixibacteria	s__uncultured_bacterium_g__norank_f__norank_o__norank_c__norank_p__Zixibacteria	OTU2294	0	0	0	0	0	0	0	0	0	0	0	0	0	0	0	0	0	0	11	0	0	11
d__Bacteria	k__norank_d__Bacteria	p__Acidobacteria	c__Subgroup_25	o__norank_c__Subgroup_25	f__norank_o__norank_c__Subgroup_25	g__norank_f__norank_o__norank_c__Subgroup_25	s__unclassified_g__norank_f__norank_o__norank_c__Subgroup_25	OTU119	13	0	0	1	0	0	3	1	0	1	0	2	0	0	7	1	0	0	2	4	2	37
d__Bacteria	k__norank_d__Bacteria	p__Acidobacteria	c__Subgroup_6	o__norank_c__Subgroup_6	f__norank_o__norank_c__Subgroup_6	g__norank_f__norank_o__norank_c__Subgroup_6	s__unclassified_g__norank_f__norank_o__norank_c__Subgroup_6	OTU1526	1	0	1	0	0	0	0	0	0	0	0	0	12	0	0	0	0	0	3	16	6	39
d__Bacteria	k__norank_d__Bacteria	p__Acidobacteria	c__Subgroup_6	o__norank_c__Subgroup_6	f__norank_o__norank_c__Subgroup_6	g__norank_f__norank_o__norank_c__Subgroup_6	s__unclassified_g__norank_f__norank_o__norank_c__Subgroup_6	OTU925	19	12	6	7	8	22	11	21	131	27	5	19	21	3	21	12	12	16	11	15	17	416
d__Bacteria	k__norank_d__Bacteria	p__Actinobacteria	c__Actinobacteria	o__Microtrichales	f__Ilumatobacteraceae	g__CL500-29_marine_group	s__metagenome_g__CL500-29_marine_group	OTU472	9	0	3	1	8	8	6	6	8	17	17	10	5	3	6	2	1	7	14	4	7	142
d__Bacteria	k__norank_d__Bacteria	p__Proteobacteria	c__Gammaproteobacteria	o__Betaproteobacteriales	f__SC-I-84	g__norank_f__SC-I-84	s__unclassified_g__norank_f__SC-I-84	OTU2173	3	1	0	0	2	1	4	2	6	0	8	3	0	1	2	1	0	5	2	1	0	42
d__Bacteria	k__norank_d__Bacteria	p__Rokubacteria	c__NC10	o__Rokubacteriales	f__norank_o__Rokubacteriales	g__norank_f__norank_o__Rokubacteriales	s__uncultured_bacterium_g__norank_f__norank_o__Rokubacteriales	OTU2324	0	0	0	0	0	0	0	0	0	0	0	0	3	0	0	0	0	0	0	2	2	7
d__Bacteria	k__norank_d__Bacteria	p__Planctomycetes	c__vadinHA49	o__norank_c__vadinHA49	f__norank_o__norank_c__vadinHA49	g__norank_f__norank_o__norank_c__vadinHA49	s__uncultured_Planctomycetales_bacterium_g__norank_f__norank_o__norank_c__vadinHA49	OTU1000	0	0	0	0	0	0	0	1	114	0	2	0	0	0	0	0	0	0	0	0	0	117
d__Bacteria	k__norank_d__Bacteria	p__Planctomycetes	c__OM190	o__norank_c__OM190	f__norank_o__norank_c__OM190	g__norank_f__norank_o__norank_c__OM190	s__planctomycete_A-2	OTU1707	4	0	0	0	5	11	2	1	0	3	0	0	13	1	17	2	0	0	5	5	5	74
d__Bacteria	k__norank_d__Bacteria	p__Actinobacteria	c__Actinobacteria	o__Gaiellales	f__norank_o__Gaiellales	g__norank_f__norank_o__Gaiellales	s__unclassified_g__norank_f__norank_o__Gaiellales	OTU785	24	46	148	11	10	15	107	12	90	21	23	20	28	12	33	12	24	12	35	69	53	805
d__Bacteria	k__norank_d__Bacteria	p__Actinobacteria	c__Actinobacteria	o__Actinomarinales	f__norank_o__Actinomarinales	g__norank_f__norank_o__Actinomarinales	s__unclassified_g__norank_f__norank_o__Actinomarinales	OTU1527	0	0	0	0	0	1	0	0	0	0	0	0	22	0	8	0	0	0	1	1	2	35
d__Bacteria	k__norank_d__Bacteria	p__Gemmatimonadetes	c__Gemmatimonadetes	o__Gemmatimonadales	f__Gemmatimonadaceae	g__norank_f__Gemmatimonadaceae	s__Gemmatimonadetes_bacterium_LX87	OTU1380	19	12	1	1	0	2	5	8	2	21	5	25	0	5	14	10	7	10	1	1	1	150
d__Bacteria	k__norank_d__Bacteria	p__Acidobacteria	c__Subgroup_22	o__norank_c__Subgroup_22	f__norank_o__norank_c__Subgroup_22	g__norank_f__norank_o__norank_c__Subgroup_22	s__uncultured_bacterium_g__norank_f__norank_o__norank_c__Subgroup_22	OTU1907	1	1	0	1	0	0	0	0	0	2	0	1	0	0	1	4	1	3	0	0	0	15
d__Bacteria	k__norank_d__Bacteria	p__Actinobacteria	c__Actinobacteria	o__Propionibacteriales	f__Nocardioidaceae	g__Nocardioides	s__unclassified_g__Nocardioides	OTU852	2	5	1	2	0	3	2	10	6	3	6	1	0	0	0	2	0	1	3	1	2	50
d__Bacteria	k__norank_d__Bacteria	p__Proteobacteria	c__Alphaproteobacteria	o__Rhizobiales	f__Beijerinckiaceae	g__Microvirga	s__unclassified_g__Microvirga	OTU737	1	1	2	6	5	2	3	4	2	0	4	4	1	0	4	3	0	11	7	1	3	64
d__Bacteria	k__norank_d__Bacteria	p__Bacteroidetes	c__Bacteroidia	o__Sphingobacteriales	f__Sphingobacteriaceae	g__Mucilaginibacter	s__uncultured_bacterium_g__Mucilaginibacter	OTU281	0	0	26	0	0	0	0	0	0	0	2	0	0	0	0	0	0	0	0	0	0	28
d__Bacteria	k__norank_d__Bacteria	p__Proteobacteria	c__Deltaproteobacteria	o__Myxococcales	f__Haliangiaceae	g__Haliangium	s__uncultured_bacterium_g__Haliangium	OTU505	4	0	0	2	2	2	1	5	3	2	3	3	4	2	5	0	0	1	6	6	6	57
d__Bacteria	k__norank_d__Bacteria	p__Gemmatimonadetes	c__Gemmatimonadetes	o__Gemmatimonadales	f__Gemmatimonadaceae	g__norank_f__Gemmatimonadaceae	s__uncultured_bacterium_g__norank_f__Gemmatimonadaceae	OTU550	0	2	0	5	35	3	3	7	0	0	6	3	0	10	2	0	2	2	1	2	3	86
d__Bacteria	k__norank_d__Bacteria	p__Proteobacteria	c__Alphaproteobacteria	o__Rhizobiales	f__Hyphomicrobiaceae	g__Hyphomicrobium	s__metagenome_g__Hyphomicrobium	OTU1319	0	1	0	0	0	0	2	0	1	2	2	2	0	0	1	3	1	0	0	2	0	17
d__Bacteria	k__norank_d__Bacteria	p__Actinobacteria	c__Actinobacteria	o__Microtrichales	f__norank_o__Microtrichales	g__norank_f__norank_o__Microtrichales	s__uncultured_bacterium_g__norank_f__norank_o__Microtrichales	OTU162	16	3	2	10	16	12	6	11	4	10	6	20	3	9	9	12	13	17	15	13	10	217
d__Bacteria	k__norank_d__Bacteria	p__Actinobacteria	c__Actinobacteria	o__IMCC26256	f__norank_o__IMCC26256	g__norank_f__norank_o__IMCC26256	s__uncultured_Actinomycetales_bacterium_g__norank_f__norank_o__IMCC26256	OTU78	1	0	0	4	9	2	5	9	0	1	1	1	1	0	1	0	0	2	2	2	5	46
d__Bacteria	k__norank_d__Bacteria	p__Proteobacteria	c__Gammaproteobacteria	o__Pseudomonadales	f__Moraxellaceae	g__norank_f__Moraxellaceae	s__unclassified_g__norank_f__Moraxellaceae	OTU2304	0	0	0	0	0	0	0	1	0	0	0	0	0	0	0	2	0	0	16	0	0	19
d__Bacteria	k__norank_d__Bacteria	p__Acidobacteria	c__Subgroup_6	o__norank_c__Subgroup_6	f__norank_o__norank_c__Subgroup_6	g__norank_f__norank_o__norank_c__Subgroup_6	s__unclassified_g__norank_f__norank_o__norank_c__Subgroup_6	OTU2037	61	21	31	48	36	105	57	56	69	97	74	128	56	68	134	93	115	89	46	23	32	1439
d__Bacteria	k__norank_d__Bacteria	p__Bacteroidetes	c__Bacteroidia	o__Sphingobacteriales	f__AKYH767	g__norank_f__AKYH767	s__unclassified_g__norank_f__AKYH767	OTU683	0	0	0	0	2	3	0	0	0	0	0	0	11	0	0	0	0	0	0	0	0	16
d__Bacteria	k__norank_d__Bacteria	p__Actinobacteria	c__Actinobacteria	o__Propionibacteriales	f__Propionibacteriaceae	g__Microlunatus	s__uncultured_bacterium_g__Microlunatus	OTU111	49	23	4	13	55	13	29	17	9	44	16	26	19	1	19	26	13	49	20	19	17	481
d__Bacteria	k__norank_d__Bacteria	p__Acidobacteria	c__Acidobacteriia	o__Acidobacteriales	f__Koribacteraceae	g__Candidatus_Koribacter	s__unclassified_g__Candidatus_Koribacter	OTU468	1	1	0	0	0	1	0	0	0	0	0	0	0	0	0	0	1	0	0	0	0	4
d__Bacteria	k__norank_d__Bacteria	p__Chloroflexi	c__P2-11E	o__norank_c__P2-11E	f__norank_o__norank_c__P2-11E	g__norank_f__norank_o__norank_c__P2-11E	s__uncultured_bacterium_g__norank_f__norank_o__norank_c__P2-11E	OTU184	1	9	8	0	2	2	3	0	2	1	0	0	0	1	0	0	0	2	2	2	0	35
d__Bacteria	k__norank_d__Bacteria	p__Chloroflexi	c__JG30-KF-CM66	o__norank_c__JG30-KF-CM66	f__norank_o__norank_c__JG30-KF-CM66	g__norank_f__norank_o__norank_c__JG30-KF-CM66	s__metagenome_g__norank_f__norank_o__norank_c__JG30-KF-CM66	OTU1395	10	1	0	3	2	6	1	0	2	4	3	6	0	0	3	1	2	11	3	1	0	59
d__Bacteria	k__norank_d__Bacteria	p__Chloroflexi	c__Chloroflexia	o__Thermomicrobiales	f__JG30-KF-CM45	g__norank_f__JG30-KF-CM45	s__uncultured_soil_bacterium_g__norank_f__JG30-KF-CM45	OTU918	0	0	0	0	0	0	0	0	1	0	0	0	0	0	0	0	0	0	0	0	1	2
d__Bacteria	k__norank_d__Bacteria	p__Actinobacteria	c__Actinobacteria	o__IMCC26256	f__norank_o__IMCC26256	g__norank_f__norank_o__IMCC26256	s__metagenome_g__norank_f__norank_o__IMCC26256	OTU1	25	13	25	12	4	6	8	13	26	16	21	17	8	8	13	5	12	12	12	8	4	268
d__Bacteria	k__norank_d__Bacteria	p__Proteobacteria	c__Alphaproteobacteria	o__Reyranellales	f__Reyranellaceae	g__norank_f__Reyranellaceae	s__metagenome_g__norank_f__Reyranellaceae	OTU1105	0	0	0	0	1	2	0	0	0	5	1	1	0	0	0	0	0	0	1	0	0	11
d__Bacteria	k__norank_d__Bacteria	p__Proteobacteria	c__Deltaproteobacteria	o__Desulfuromonadales	f__Geobacteraceae	g__Geobacter	s__uncultured_Desulfuromonadales_bacterium_g__Geobacter	OTU18	20	0	2	6	1	8	0	6	0	1	3	0	2	4	7	0	0	0	10	4	2	76
d__Bacteria	k__norank_d__Bacteria	p__Acidobacteria	c__Holophagae	o__Subgroup_7	f__norank_o__Subgroup_7	g__norank_f__norank_o__Subgroup_7	s__uncultured_bacterium_g__norank_f__norank_o__Subgroup_7	OTU1963	2	11	5	0	10	4	4	6	1	13	3	28	3	7	8	6	5	0	15	6	16	153
d__Bacteria	k__norank_d__Bacteria	p__Chloroflexi	c__Anaerolineae	o__Anaerolineales	f__Anaerolineaceae	g__norank_f__Anaerolineaceae	s__unclassified_g__norank_f__Anaerolineaceae	OTU2480	0	0	0	0	0	0	4	0	0	0	0	0	19	0	2	0	0	0	1	26	16	68
d__Bacteria	k__norank_d__Bacteria	p__Chloroflexi	c__Ktedonobacteria	o__Ktedonobacterales	f__JG30-KF-AS9	g__norank_f__JG30-KF-AS9	s__uncultured_Thermosporothrix_sp._g__norank_f__JG30-KF-AS9	OTU747	0	0	0	0	0	0	3	0	7	0	0	0	0	0	0	0	0	0	0	0	0	10
d__Bacteria	k__norank_d__Bacteria	p__Acidobacteria	c__Subgroup_17	o__norank_c__Subgroup_17	f__norank_o__norank_c__Subgroup_17	g__norank_f__norank_o__norank_c__Subgroup_17	s__uncultured_Acidobacteria_bacterium_g__norank_f__norank_o__norank_c__Subgroup_17	OTU1816	3	0	0	2	2	4	2	1	0	1	1	1	7	7	7	3	0	0	9	11	12	73
d__Bacteria	k__norank_d__Bacteria	p__Chloroflexi	c__Chloroflexia	o__Chloroflexales	f__Roseiflexaceae	g__norank_f__Roseiflexaceae	s__uncultured_Chloroflexi_bacterium_g__norank_f__Roseiflexaceae	OTU2351	15	1	1	8	4	1	8	4	2	5	5	11	2	4	33	19	0	11	17	47	32	230
d__Bacteria	k__norank_d__Bacteria	p__Bacteroidetes	c__Ignavibacteria	o__OPB56	f__norank_o__OPB56	g__norank_f__norank_o__OPB56	s__uncultured_Chlorobiales_bacterium_g__norank_f__norank	OTU222	1	1	0	0	0	0	0	0	0	0	2	0	0	0	0	0	0	1	0	0	0	5
d__Bacteria	k__norank_d__Bacteria	p__Verrucomicrobia	c__Verrucomicrobiae	o__Chthoniobacterales	f__Chthoniobacteraceae	g__Candidatus_Udaeobacter	s__unclassified_g__Candidatus_Udaeobacter	OTU1100	0	0	0	0	0	2	0	0	0	0	0	1	0	0	1	1	0	0	1	0	0	6
d__Bacteria	k__norank_d__Bacteria	p__Chloroflexi	c__Chloroflexia	o__Chloroflexales	f__Roseiflexaceae	g__unclassified_f__Roseiflexaceae	s__unclassified_f__Roseiflexaceae	OTU2092	0	0	0	2	0	1	3	6	2	0	1	0	0	0	0	0	4	3	2	0	1	25
d__Bacteria	k__norank_d__Bacteria	p__Actinobacteria	c__Actinobacteria	o__IMCC26256	f__norank_o__IMCC26256	g__norank_f__norank_o__IMCC26256	s__unclassified_g__norank_f__norank_o__IMCC26256	OTU1406	23	37	18	29	20	22	15	20	52	35	51	25	6	11	25	8	4	11	18	9	20	459
d__Bacteria	k__norank_d__Bacteria	p__Actinobacteria	c__Actinobacteria	o__Solirubrobacterales	f__67-14	g__norank_f__67-14	s__unclassified_g__norank_f__67-14	OTU456	0	0	0	3	4	1	1	2	0	3	1	4	0	0	2	3	1	4	2	1	1	33
d__Bacteria	k__norank_d__Bacteria	p__Proteobacteria	c__Alphaproteobacteria	o__Caulobacterales	f__Hyphomonadaceae	g__SWB02	s__uncultured_bacterium_g__SWB02	OTU800	2	0	0	8	3	3	3	1	4	6	4	9	0	0	0	1	0	11	3	1	2	61
d__Bacteria	k__norank_d__Bacteria	p__Proteobacteria	c__Alphaproteobacteria	o__Dongiales	f__Dongiaceae	g__Dongia	s__unclassified_g__Dongia	OTU627	0	1	0	0	7	20	2	0	3	1	1	1	7	0	0	0	0	1	3	6	7	60
d__Bacteria	k__norank_d__Bacteria	p__Bacteroidetes	c__Bacteroidia	o__Chitinophagales	f__Chitinophagaceae	g__Sediminibacterium	s__uncultured_organism_g__Sediminibacterium	OTU961	0	0	2	1	1	2	1	0	8	4	7	2	0	1	0	0	1	1	3	0	1	35
d__Bacteria	k__norank_d__Bacteria	p__Chloroflexi	c__Anaerolineae	o__SBR1031	f__A4b	g__norank_f__A4b	s__uncultured_bacterium_g__norank_f__A4b	OTU1543	0	0	0	0	0	1	0	0	0	0	0	0	10	0	0	0	0	0	1	4	1	17
d__Bacteria	k__norank_d__Bacteria	p__Actinobacteria	c__Actinobacteria	o__Solirubrobacterales	f__67-14	g__norank_f__67-14	s__uncultured_actinobacterium_g__norank_f__67-14	OTU1062	6	7	1	6	7	6	11	19	3	8	6	3	2	3	6	11	10	10	5	10	12	152
d__Bacteria	k__norank_d__Bacteria	p__Actinobacteria	c__Actinobacteria	o__Propionibacteriales	f__Nocardioidaceae	g__Nocardioides	s__unclassified_g__Nocardioides	OTU489	10	2	0	4	4	6	6	1	22	1	16	2	2	4	1	3	0	5	10	0	1	100
d__Bacteria	k__norank_d__Bacteria	p__Actinobacteria	c__Actinobacteria	o__Solirubrobacterales	f__Solirubrobacteraceae	g__unclassified_f__Solirubrobacteraceae	s__unclassified_f__Solirubrobacteraceae	OTU366	4	2	3	4	10	4	16	14	14	5	7	5	0	2	2	2	2	0	0	4	5	105
d__Bacteria	k__norank_d__Bacteria	p__Patescibacteria	c__WS6_Dojkabacteria	o__norank_c__WS6_Dojkabacteria	f__norank_o__norank_c__WS6_Dojkabacteria	g__norank_f__norank_o__norank_c__WS6_Dojkabacteria	s__uncultured_bacterium_g__norank_f__norank_o__norank_c__WS6_Dojkabacteria	OTU2537	0	0	0	0	0	0	1	0	0	0	0	0	0	0	0	0	0	0	2	2	2	7
d__Bacteria	k__norank_d__Bacteria	p__Planctomycetes	c__Phycisphaerae	o__Phycisphaerales	f__Phycisphaeraceae	g__SM1A02	s__uncultured_planctomycete_g__SM1A02	OTU1921	0	0	0	0	0	2	0	0	0	0	0	0	1	3	1	2	1	0	3	0	3	16
d__Bacteria	k__norank_d__Bacteria	p__Bacteroidetes	c__Bacteroidia	o__Chitinophagales	f__Chitinophagaceae	g__UTBCD1	s__uncultured_bacterium_g__UTBCD1	OTU2067	1	2	2	10	4	8	3	1	5	5	10	9	0	2	0	9	11	2	0	0	1	85
d__Bacteria	k__norank_d__Bacteria	p__Planctomycetes	c__OM190	o__norank_c__OM190	f__norank_o__norank_c__OM190	g__norank_f__norank_o__norank_c__OM190	s__unclassified_g__norank_f__norank_o__norank_c__OM190	OTU179	0	8	0	1	0	0	0	0	0	0	1	0	0	0	0	1	2	0	1	0	0	14
d__Bacteria	k__norank_d__Bacteria	p__Acidobacteria	c__Subgroup_6	o__norank_c__Subgroup_6	f__norank_o__norank_c__Subgroup_6	g__norank_f__norank_o__norank_c__Subgroup_6	s__uncultured_bacterium_g__norank_f__norank_o__norank_c__Subgroup_6	OTU2107	6	0	1	10	13	14	2	6	0	5	1	8	6	2	2	20	12	9	3	8	5	133
d__Bacteria	k__norank_d__Bacteria	p__Chloroflexi	c__TK10	o__norank_c__TK10	f__norank_o__norank_c__TK10	g__norank_f__norank_o__norank_c__TK10	s__bacterium_Ellin6543	OTU267	0	0	12	1	0	0	2	0	1	0	4	1	0	1	0	0	0	0	0	0	1	23
d__Bacteria	k__norank_d__Bacteria	p__Bacteroidetes	c__Bacteroidia	o__Chitinophagales	f__Chitinophagaceae	g__norank_f__Chitinophagaceae	s__bacterium_g__norank_f__Chitinophagaceae	OTU83	4	0	1	0	0	2	0	0	3	1	1	1	3	0	1	0	0	1	1	1	4	24
d__Bacteria	k__norank_d__Bacteria	p__Chloroflexi	c__JG30-KF-CM66	o__norank_c__JG30-KF-CM66	f__norank_o__norank_c__JG30-KF-CM66	g__norank_f__norank_o__norank_c__JG30-KF-CM66	s__uncultured_bacterium_g__norank_f__norank_o__norank_c__JG30-KF-CM66	OTU1345	1	16	10	6	10	6	6	4	0	1	4	5	4	7	2	1	6	0	12	1	3	105
d__Bacteria	k__norank_d__Bacteria	p__Proteobacteria	c__Alphaproteobacteria	o__Rhizobiales	f__Beijerinckiaceae	g__Rhodoblastus	s__uncultured_bacterium_g__Rhodoblastus	OTU2207	0	0	0	6	0	1	0	0	0	4	20	0	0	0	0	0	0	0	13	0	0	44
d__Bacteria	k__norank_d__Bacteria	p__Verrucomicrobia	c__Verrucomicrobiae	o__Pedosphaerales	f__Pedosphaeraceae	g__unclassified_f__Pedosphaeraceae	s__unclassified_f__Pedosphaeraceae	OTU436	0	0	0	3	2	3	0	0	0	2	0	3	0	4	1	1	0	1	6	0	0	26
d__Bacteria	k__norank_d__Bacteria	p__Proteobacteria	c__Deltaproteobacteria	o__Myxococcales	f__Archangiaceae	g__Anaeromyxobacter	s__unclassified_g__Anaeromyxobacter	OTU1786	0	1	0	0	0	0	0	0	0	0	0	0	0	2	29	0	0	0	1	6	3	42
d__Bacteria	k__norank_d__Bacteria	p__Acidobacteria	c__Acidobacteriia	o__Solibacterales	f__Solibacteraceae_Subgroup_3	g__unclassified_f__Solibacteraceae_Subgroup_3	s__unclassified_f__Solibacteraceae_Subgroup_3	OTU2097	0	1	0	4	1	3	0	1	0	1	0	0	0	0	0	0	1	0	1	0	0	13
d__Bacteria	k__norank_d__Bacteria	p__Planctomycetes	c__Planctomycetacia	o__Gemmatales	f__Gemmataceae	g__norank_f__Gemmataceae	s__uncultured_bacterium_g__norank_f__Gemmataceae	OTU1659	0	0	0	0	0	0	0	0	0	0	0	0	0	2	2	1	1	0	0	0	0	6
d__Bacteria	k__norank_d__Bacteria	p__Chloroflexi	c__OLB14	o__norank_c__OLB14	f__norank_o__norank_c__OLB14	g__norank_f__norank_o__norank_c__OLB14	s__uncultured_bacterium_g__norank_f__norank_o__norank_c__OLB14	OTU761	0	1	1	1	0	0	1	3	0	0	0	6	0	0	0	0	0	0	0	0	0	13
d__Bacteria	k__norank_d__Bacteria	p__Actinobacteria	c__Actinobacteria	o__Corynebacteriales	f__Nocardiaceae	g__Nocardia	s__Nocardia_niigatensis	OTU1641	1	3	3	2	0	10	0	0	9	0	2	1	0	8	0	0	0	0	1	0	1	41
d__Bacteria	k__norank_d__Bacteria	p__Planctomycetes	c__Planctomycetacia	o__Isosphaerales	f__Isosphaeraceae	g__Aquisphaera	s__uncultured_planctomycete_g__Aquisphaera	OTU1653	1	0	4	1	1	0	5	0	7	2	1	0	0	4	6	0	3	0	2	0	2	39
d__Bacteria	k__norank_d__Bacteria	p__Dependentiae	c__Babeliae	o__Babeliales	f__Vermiphilaceae	g__norank_f__Vermiphilaceae	s__unclassified_g__norank_f__Vermiphilaceae	OTU1581	1	0	0	0	0	0	0	0	0	0	0	0	4	0	0	0	0	0	0	0	3	8
d__Bacteria	k__norank_d__Bacteria	p__Bacteroidetes	c__Bacteroidia	o__Chitinophagales	f__Chitinophagaceae	g__norank_f__Chitinophagaceae	s__unclassified_g__norank_f__Chitinophagaceae	OTU256	0	1	22	0	3	0	0	0	0	0	0	0	0	0	0	0	0	0	0	0	0	26
d__Bacteria	k__norank_d__Bacteria	p__Acidobacteria	c__Subgroup_17	o__norank_c__Subgroup_17	f__norank_o__norank_c__Subgroup_17	g__norank_f__norank_o__norank_c__Subgroup_17	s__unclassified_g__norank_f__norank_o__norank_c__Subgroup_17	OTU1577	5	0	2	10	6	5	6	3	0	2	1	1	23	1	5	4	2	11	7	15	10	119
d__Bacteria	k__norank_d__Bacteria	p__Bacteroidetes	c__Bacteroidia	o__Sphingobacteriales	f__env.OPS_17	g__norank_f__env.OPS_17	s__unclassified_g__norank_f__env.OPS_17	OTU116	5	3	8	0	2	2	2	0	0	5	5	3	0	0	1	0	5	0	7	4	0	52
d__Bacteria	k__norank_d__Bacteria	p__Proteobacteria	c__Deltaproteobacteria	o__Myxococcales	f__Polyangiaceae	g__Pajaroellobacter	s__uncultured_bacterium_g__Pajaroellobacter	OTU247	2	7	2	10	4	3	0	5	10	3	11	0	0	0	1	1	0	9	0	1	1	70
d__Bacteria	k__norank_d__Bacteria	p__Proteobacteria	c__Alphaproteobacteria	o__Caulobacterales	f__Hyphomonadaceae	g__SWB02	s__metagenome_g__SWB02	OTU1048	0	0	0	0	1	1	0	1	0	1	0	0	0	0	0	0	0	0	5	0	1	10
d__Bacteria	k__norank_d__Bacteria	p__Chloroflexi	c__Chloroflexia	o__Chloroflexales	f__Roseiflexaceae	g__norank_f__Roseiflexaceae	s__uncultured_bacterium_g__norank_f__Roseiflexaceae	OTU1853	3	41	11	3	10	4	3	6	0	5	6	15	0	0	0	7	11	8	0	0	0	133
d__Bacteria	k__norank_d__Bacteria	p__Verrucomicrobia	c__Verrucomicrobiae	o__Methylacidiphilales	f__Methylacidiphilaceae	g__norank_f__Methylacidiphilaceae	s__metagenome_g__norank_f__Methylacidiphilaceae	OTU2342	0	0	0	0	1	0	4	0	0	0	0	0	0	0	0	0	2	0	0	4	0	11
d__Bacteria	k__norank_d__Bacteria	p__Bacteroidetes	c__Bacteroidia	o__Chitinophagales	f__Chitinophagaceae	g__norank_f__Chitinophagaceae	s__uncultured_Bacteroidetes_bacterium_g__norank_f__Chitinophagaceae	OTU2152	1	0	1	1	1	0	0	0	4	2	3	4	2	0	1	0	21	4	0	0	2	47
d__Bacteria	k__norank_d__Bacteria	p__Planctomycetes	c__Planctomycetacia	o__Gemmatales	f__Gemmataceae	g__norank_f__Gemmataceae	s__uncultured_bacterium_g__norank_f__Gemmataceae	OTU795	1	1	1	0	2	1	2	0	3	2	0	1	0	0	0	0	0	2	0	0	0	16
d__Bacteria	k__norank_d__Bacteria	p__Acidobacteria	c__Blastocatellia_Subgroup_4	o__11-24	f__norank_o__11-24	g__norank_f__norank_o__11-24	s__unclassified_g__norank_f__norank_o__11-24	OTU198	0	9	7	0	3	1	4	0	7	2	0	3	0	0	0	2	0	2	0	0	0	40
d__Bacteria	k__norank_d__Bacteria	p__Actinobacteria	c__Actinobacteria	o__Corynebacteriales	f__Mycobacteriaceae	g__Mycobacterium	s__unclassified_g__Mycobacterium	OTU1657	4	1	2	2	1	1	4	5	0	2	5	1	0	4	3	0	0	0	2	0	1	38
d__Bacteria	k__norank_d__Bacteria	p__Firmicutes	c__Bacilli	o__Bacillales	f__Paenibacillaceae	g__Paenibacillus	s__unclassified_g__Paenibacillus	OTU493	0	2	0	7	3	2	0	0	0	5	4	6	0	0	0	5	26	3	0	0	0	63
d__Bacteria	k__norank_d__Bacteria	p__Bacteroidetes	c__Bacteroidia	o__Chitinophagales	f__Chitinophagaceae	g__Ferruginibacter	s__unclassified_g__Ferruginibacter	OTU71	5	2	3	0	0	3	4	0	1	11	1	0	0	1	1	1	0	0	3	6	3	45
d__Bacteria	k__norank_d__Bacteria	p__Proteobacteria	c__Deltaproteobacteria	o__Desulfuromonadales	f__Geobacteraceae	g__Geobacter	s__unclassified_g__Geobacter	OTU2237	2	0	0	4	0	5	0	0	0	1	0	0	0	2	2	0	0	0	7	0	0	23
d__Bacteria	k__norank_d__Bacteria	p__Latescibacteria	c__Latescibacteria	o__norank_c__Latescibacteria	f__norank_o__norank_c__Latescibacteria	g__norank_f__norank_o__norank_c__Latescibacteria	s__unclassified_g__norank_f__norank_o__norank_c__Latescibacteria	OTU231	1	13	0	3	4	0	1	2	0	0	2	0	0	1	0	0	0	0	0	0	0	27
d__Bacteria	k__norank_d__Bacteria	p__Acidobacteria	c__Blastocatellia_Subgroup_4	o__11-24	f__norank_o__11-24	g__norank_f__norank_o__11-24	s__uncultured_Acidobacteriales_bacterium_g__norank_f__norank_o__11-24	OTU987	0	4	2	0	0	0	0	0	1	1	1	1	0	0	0	0	0	2	0	0	0	12
d__Bacteria	k__norank_d__Bacteria	p__Bacteroidetes	c__Bacteroidia	o__Flavobacteriales	f__Flavobacteriaceae	g__Flavobacterium	s__unclassified_g__Flavobacterium	OTU233	10	3	2	1	2	1	8	0	0	43	4	13	1	15	11	4	0	4	102	3	17	244
d__Bacteria	k__norank_d__Bacteria	p__Firmicutes	c__Bacilli	o__Bacillales	f__Paenibacillaceae	g__Paenibacillus	s__Paenibacillus_pectinilyticus	OTU1993	1	5	3	23	14	3	0	1	3	6	9	2	0	6	3	4	9	4	1	1	0	98
d__Bacteria	k__norank_d__Bacteria	p__Chloroflexi	c__Chloroflexia	o__Chloroflexales	f__Roseiflexaceae	g__norank_f__Roseiflexaceae	s__uncultured_bacterium_g__norank_f__Roseiflexaceae	OTU993	0	1	0	1	5	0	1	2	3	0	1	2	0	3	2	1	0	2	0	0	0	24
d__Bacteria	k__norank_d__Bacteria	p__Chloroflexi	c__Chloroflexia	o__Chloroflexales	f__Roseiflexaceae	g__norank_f__Roseiflexaceae	s__uncultured_bacterium_g__norank_f__Roseiflexaceae	OTU774	1	0	0	3	2	0	30	4	11	9	3	4	0	0	2	1	6	9	9	1	5	100
d__Bacteria	k__norank_d__Bacteria	p__Firmicutes	c__Clostridia	o__Clostridiales	f__Clostridiaceae_1	g__Clostridium_sensu_stricto_1	s__unclassified_g__Clostridium_sensu_stricto_1	OTU2232	0	3	2	0	2	0	0	0	2	0	0	2	0	4	1	1	1	0	4	0	0	22
d__Bacteria	k__norank_d__Bacteria	p__Bacteroidetes	c__Bacteroidia	o__Sphingobacteriales	f__env.OPS_17	g__norank_f__env.OPS_17	s__unclassified_g__norank_f__env.OPS_17	OTU74	3	1	0	0	2	4	0	0	3	0	0	1	4	0	0	0	0	0	3	0	1	22
d__Bacteria	k__norank_d__Bacteria	p__Latescibacteria	c__Latescibacteria	o__norank_c__Latescibacteria	f__norank_o__norank_c__Latescibacteria	g__norank_f__norank_o__norank_c__Latescibacteria	s__uncultured_bacterium_g__norank_f__norank_o__norank_c__Latescibacteria	OTU1491	0	0	0	0	0	0	0	0	0	0	0	0	9	0	0	0	0	0	0	0	0	9
d__Bacteria	k__norank_d__Bacteria	p__Planctomycetes	c__Phycisphaerae	o__Phycisphaerales	f__Phycisphaeraceae	g__SM1A02	s__metagenome_g__SM1A02	OTU100	5	2	0	1	0	1	4	2	0	1	2	1	0	0	0	2	3	6	3	1	2	36
d__Bacteria	k__norank_d__Bacteria	p__Actinobacteria	c__Actinobacteria	o__Gaiellales	f__norank_o__Gaiellales	g__norank_f__norank_o__Gaiellales	s__unclassified_g__norank_f__norank_o__Gaiellales	OTU891	1	2	2	2	1	1	3	1	2	1	0	1	2	0	1	0	1	2	0	0	0	23
d__Bacteria	k__norank_d__Bacteria	p__Chloroflexi	c__Chloroflexia	o__Chloroflexales	f__Roseiflexaceae	g__norank_f__Roseiflexaceae	s__unclassified_g__norank_f__Roseiflexaceae	OTU337	0	10	9	2	3	1	0	0	4	0	0	0	0	0	5	0	0	2	0	0	0	36
d__Bacteria	k__norank_d__Bacteria	p__Planctomycetes	c__Planctomycetacia	o__Gemmatales	f__Gemmataceae	g__norank_f__Gemmataceae	s__uncultured_bacterium_g__norank_f__Gemmataceae	OTU314	5	0	1	5	4	6	4	7	3	0	6	1	8	2	12	1	2	1	6	6	4	84
d__Bacteria	k__norank_d__Bacteria	p__Proteobacteria	c__Gammaproteobacteria	o__Steroidobacterales	f__Steroidobacteraceae	g__norank_f__Steroidobacteraceae	s__unclassified_g__norank_f__Steroidobacteraceae	OTU1336	1	5	0	0	0	0	1	0	0	1	0	2	0	0	0	0	0	0	1	1	1	13
d__Bacteria	k__norank_d__Bacteria	p__Proteobacteria	c__Deltaproteobacteria	o__MBNT15	f__norank_o__MBNT15	g__norank_f__norank_o__MBNT15	s__uncultured_proteobacterium_g__norank_f__norank_o__MBNT15	OTU1631	0	0	0	0	0	0	0	0	0	1	0	1	0	4	1	1	0	0	0	0	1	9
d__Bacteria	k__norank_d__Bacteria	p__Chloroflexi	c__Chloroflexia	o__Chloroflexales	f__Roseiflexaceae	g__norank_f__Roseiflexaceae	s__uncultured_bacterium_g__norank_f__Roseiflexaceae	OTU801	0	1	0	1	3	1	5	2	4	2	0	1	0	0	0	0	0	0	0	0	0	20
d__Bacteria	k__norank_d__Bacteria	p__Chlamydiae	c__Chlamydiae	o__Chlamydiales	f__Parachlamydiaceae	g__Neochlamydia	s__uncultured_bacterium_g__Neochlamydia	OTU1358	0	0	0	0	0	2	0	0	0	0	1	5	0	1	0	0	0	0	0	0	0	9
d__Bacteria	k__norank_d__Bacteria	p__Planctomycetes	c__OM190	o__norank_c__OM190	f__norank_o__norank_c__OM190	g__norank_f__norank_o__norank_c__OM190	s__uncultured_bacterium_g__norank_f__norank_o__norank_c__OM190	OTU2208	6	0	0	1	1	2	0	1	0	1	0	0	0	0	0	3	0	3	1	1	3	23
d__Bacteria	k__norank_d__Bacteria	p__unclassified_k__norank_d__Bacteria	c__unclassified_k__norank_d__Bacteria	o__unclassified_k__norank_d__Bacteria	f__unclassified_k__norank_d__Bacteria	g__unclassified_k__norank_d__Bacteria	s__unclassified_k__norank_d__Bacteria	OTU2238	0	0	0	0	0	0	0	0	0	0	0	0	2	0	0	0	0	0	2	0	3	7
d__Bacteria	k__norank_d__Bacteria	p__Proteobacteria	c__Deltaproteobacteria	o__Myxococcales	f__Sandaracinaceae	g__norank_f__Sandaracinaceae	s__unclassified_g__norank_f__Sandaracinaceae	OTU402	2	0	0	0	1	2	0	0	0	0	5	0	0	0	0	0	0	0	2	1	1	14
d__Bacteria	k__norank_d__Bacteria	p__Latescibacteria	c__Latescibacteria	o__norank_c__Latescibacteria	f__norank_o__norank_c__Latescibacteria	g__norank_f__norank_o__norank_c__Latescibacteria	s__uncultured_soil_bacterium_g__norank_f__norank_o__norank_c__Latescibacteria	OTU522	8	2	3	6	21	5	3	10	11	1	1	11	0	0	2	2	4	7	10	17	7	131
d__Bacteria	k__norank_d__Bacteria	p__Proteobacteria	c__Alphaproteobacteria	o__Caulobacterales	f__Caulobacteraceae	g__Phenylobacterium	s__unclassified_g__Phenylobacterium	OTU260	34	3	16	12	8	11	29	52	52	39	37	18	12	13	7	38	23	46	31	19	12	512
d__Bacteria	k__norank_d__Bacteria	p__Patescibacteria	c__Saccharimonadia	o__Saccharimonadales	f__norank_o__Saccharimonadales	g__norank_f__norank_o__Saccharimonadales	s__unclassified_g__norank_f__norank_o__Saccharimonadales	OTU1200	0	0	0	0	0	0	0	0	0	10	3	1	0	1	0	0	0	0	13	0	0	28
d__Bacteria	k__norank_d__Bacteria	p__Proteobacteria	c__Alphaproteobacteria	o__Rhizobiales	f__Hyphomicrobiaceae	g__Pedomicrobium	s__unclassified_g__Pedomicrobium	OTU1819	62	27	21	42	51	46	43	54	29	84	40	57	98	35	139	48	77	42	61	145	144	1345
d__Bacteria	k__norank_d__Bacteria	p__Proteobacteria	c__Deltaproteobacteria	o__Myxococcales	f__Haliangiaceae	g__Haliangium	s__unclassified_g__Haliangium	OTU107	4	0	0	4	3	3	1	0	0	1	0	0	5	2	0	2	3	4	0	2	2	36
d__Bacteria	k__norank_d__Bacteria	p__Planctomycetes	c__Planctomycetacia	o__Isosphaerales	f__Isosphaeraceae	g__Singulisphaera	s__unclassified_g__Singulisphaera	OTU2204	8	1	2	2	1	2	2	5	12	2	4	1	0	0	4	3	0	5	5	6	2	67
d__Bacteria	k__norank_d__Bacteria	p__Acidobacteria	c__Subgroup_6	o__norank_c__Subgroup_6	f__norank_o__norank_c__Subgroup_6	g__norank_f__norank_o__norank_c__Subgroup_6	s__uncultured_Acidobacteriales_bacterium_g__norank_f__norank_o__norank_c__Subgroup_6	OTU2421	53	14	20	17	56	33	53	49	56	63	58	54	4	17	36	45	21	86	46	26	25	832
d__Bacteria	k__norank_d__Bacteria	p__Chloroflexi	c__Anaerolineae	o__SBR1031	f__A4b	g__norank_f__A4b	s__uncultured_bacterium_g__norank_f__A4b	OTU23	2	0	0	0	0	1	2	0	0	3	0	1	2	0	0	0	2	4	9	3	8	37
d__Bacteria	k__norank_d__Bacteria	p__Chloroflexi	c__Chloroflexia	o__Thermomicrobiales	f__JG30-KF-CM45	g__norank_f__JG30-KF-CM45	s__bacterium_Ellin6537	OTU2169	2	1	2	0	0	0	0	2	2	0	2	2	0	0	0	0	2	4	0	0	0	19
d__Bacteria	k__norank_d__Bacteria	p__Verrucomicrobia	c__Verrucomicrobiae	o__Opitutales	f__Opitutaceae	g__Opitutus	s__unclassified_g__Opitutus	OTU2011	6	5	7	7	5	7	5	4	9	7	3	2	2	1	4	9	11	11	7	1	2	115
d__Bacteria	k__norank_d__Bacteria	p__Bacteroidetes	c__Bacteroidia	o__Sphingobacteriales	f__NS11-12_marine_group	g__norank_f__NS11-12_marine_group	s__metagenome_g__norank_f__NS11-12_marine_group	OTU1021	2	0	0	0	0	0	0	2	6	4	6	3	0	2	0	1	0	1	3	0	0	30
d__Bacteria	k__norank_d__Bacteria	p__Latescibacteria	c__Latescibacteria	o__norank_c__Latescibacteria	f__norank_o__norank_c__Latescibacteria	g__norank_f__norank_o__norank_c__Latescibacteria	s__uncultured_bacterium_g__norank_f__norank_o__norank_c__Latescibacteria	OTU22	11	3	8	1	2	0	29	11	4	2	4	13	0	4	1	3	1	0	0	0	0	97
d__Bacteria	k__norank_d__Bacteria	p__Proteobacteria	c__Alphaproteobacteria	o__Sphingomonadales	f__Sphingomonadaceae	g__Sphingomonas	s__Sphingomonas_leidyi	OTU2089	11	3	6	13	47	16	17	8	15	11	19	10	30	2	22	9	15	17	28	14	25	338
d__Bacteria	k__norank_d__Bacteria	p__Proteobacteria	c__Deltaproteobacteria	o__Myxococcales	f__Haliangiaceae	g__Haliangium	s__unclassified_g__Haliangium	OTU2030	2	0	0	1	5	6	3	9	1	9	1	6	3	2	5	6	20	38	13	7	9	146
d__Bacteria	k__norank_d__Bacteria	p__Chloroflexi	c__KD4-96	o__norank_c__KD4-96	f__norank_o__norank_c__KD4-96	g__norank_f__norank_o__norank_c__KD4-96	s__uncultured_Chloroflexi_bacterium_g__norank_f__norank_o__norank_c__KD4-96	OTU420	2	0	0	4	1	7	13	6	0	0	1	4	0	2	5	1	2	2	4	3	3	60
d__Bacteria	k__norank_d__Bacteria	p__Chloroflexi	c__TK10	o__norank_c__TK10	f__norank_o__norank_c__TK10	g__norank_f__norank_o__norank_c__TK10	s__uncultured_bacterium_g__norank_f__norank_o__norank_c__TK10	OTU2313	2	0	1	0	0	2	0	4	0	0	0	0	1	0	0	0	3	0	0	3	2	18
d__Bacteria	k__norank_d__Bacteria	p__Actinobacteria	c__Actinobacteria	o__Micromonosporales	f__Micromonosporaceae	g__norank_f__Micromonosporaceae	s__unclassified_g__norank_f__Micromonosporaceae	OTU1425	4	9	5	1	0	0	2	0	0	1	0	5	0	5	1	2	1	0	0	1	3	40
d__Bacteria	k__norank_d__Bacteria	p__Chlamydiae	c__Chlamydiae	o__Chlamydiales	f__Parachlamydiaceae	g__Neochlamydia	s__uncultured_bacterium_g__Neochlamydia	OTU612	0	0	0	0	5	2	0	1	0	0	0	1	0	1	1	0	0	3	0	0	0	14
d__Bacteria	k__norank_d__Bacteria	p__Chloroflexi	c__Anaerolineae	o__RBG-13-54-9	f__norank_o__RBG-13-54-9	g__norank_f__norank_o__RBG-13-54-9	s__unclassified_g__norank_f__norank_o__RBG-13-54-9	OTU1570	0	0	0	0	0	0	0	0	0	0	0	0	33	0	0	0	0	0	1	6	11	51
d__Bacteria	k__norank_d__Bacteria	p__Proteobacteria	c__Gammaproteobacteria	o__Pseudomonadales	f__Moraxellaceae	g__norank_f__Moraxellaceae	s__metagenome_g__norank_f__Moraxellaceae	OTU1720	0	5	6	1	0	0	0	0	0	0	1	0	0	0	17	0	0	0	0	0	0	30
d__Bacteria	k__norank_d__Bacteria	p__Proteobacteria	c__Deltaproteobacteria	o__Myxococcales	f__Haliangiaceae	g__Haliangium	s__uncultured_Myxococcales_bacterium_g__Haliangium	OTU1013	0	1	1	0	0	0	0	0	17	0	0	0	0	0	0	0	1	0	0	0	0	20
d__Bacteria	k__norank_d__Bacteria	p__Chloroflexi	c__Anaerolineae	o__RBG-13-54-9	f__norank_o__RBG-13-54-9	g__norank_f__norank_o__RBG-13-54-9	s__unclassified_g__norank_f__norank_o__RBG-13-54-9	OTU2377	1	0	0	0	0	1	0	0	0	0	0	0	2	0	2	0	0	0	0	3	2	11
d__Bacteria	k__norank_d__Bacteria	p__Chloroflexi	c__Anaerolineae	o__RBG-13-54-9	f__norank_o__RBG-13-54-9	g__norank_f__norank_o__RBG-13-54-9	s__uncultured_Chloroflexi_bacterium_g__norank_f__norank_o__RBG-13-54-9	OTU2386	0	0	0	0	0	0	0	0	0	0	0	0	0	0	0	0	0	0	10	6	1	17
d__Bacteria	k__norank_d__Bacteria	p__Chloroflexi	c__Anaerolineae	o__RBG-13-54-9	f__norank_o__RBG-13-54-9	g__norank_f__norank_o__RBG-13-54-9	s__unclassified_g__norank_f__norank_o__RBG-13-54-9	OTU2374	0	0	0	0	0	0	1	0	0	0	0	0	22	0	2	0	0	0	2	21	11	59
d__Bacteria	k__norank_d__Bacteria	p__Chloroflexi	c__Chloroflexia	o__Chloroflexales	f__Chloroflexaceae	g__FFCH7168	s__uncultured_bacterium_g__FFCH7168	OTU1815	3	0	0	6	1	1	2	4	1	0	0	0	0	2	19	3	0	4	0	1	5	52
d__Bacteria	k__norank_d__Bacteria	p__Firmicutes	c__Bacilli	o__Bacillales	f__Paenibacillaceae	g__Paenibacillus	s__unclassified_g__Paenibacillus	OTU1960	0	0	0	0	2	0	0	0	0	0	0	0	0	0	0	0	10	1	0	0	0	13
d__Bacteria	k__norank_d__Bacteria	p__Chloroflexi	c__Anaerolineae	o__SBR1031	f__norank_o__SBR1031	g__norank_f__norank_o__SBR1031	s__uncultured_Caldilineaceae_bacterium_g__norank_f__norank_o__SBR1031	OTU623	0	0	0	1	2	1	0	0	0	0	1	0	0	0	0	0	0	0	0	0	1	6
d__Bacteria	k__norank_d__Bacteria	p__Firmicutes	c__Negativicutes	o__Selenomonadales	f__Veillonellaceae	g__Sporomusa	s__uncultured_bacterium_g__Sporomusa	OTU1678	2	0	0	0	2	1	3	0	1	0	0	16	0	16	0	0	1	0	3	0	0	45
d__Bacteria	k__norank_d__Bacteria	p__Verrucomicrobia	c__Verrucomicrobiae	o__Chthoniobacterales	f__Chthoniobacteraceae	g__Chthoniobacter	s__metagenome_g__Chthoniobacter	OTU702	1	0	0	0	0	1	3	0	0	0	0	0	0	0	0	0	0	0	0	1	1	7
d__Bacteria	k__norank_d__Bacteria	p__Proteobacteria	c__Gammaproteobacteria	o__Diplorickettsiales	f__Diplorickettsiaceae	g__Aquicella	s__unclassified_g__Aquicella	OTU1655	0	0	0	0	0	0	0	2	0	0	0	0	0	1	0	0	0	0	0	0	0	3
d__Bacteria	k__norank_d__Bacteria	p__Proteobacteria	c__Gammaproteobacteria	o__Betaproteobacteriales	f__SC-I-84	g__norank_f__SC-I-84	s__uncultured_bacterium_g__norank_f__SC-I-84	OTU1748	1	0	0	3	4	11	1	1	1	7	1	0	1	0	15	2	0	2	43	4	7	104
d__Bacteria	k__norank_d__Bacteria	p__Actinobacteria	c__Actinobacteria	o__IMCC26256	f__norank_o__IMCC26256	g__norank_f__norank_o__IMCC26256	s__uncultured_bacterium_g__norank_f__norank_o__IMCC26256	OTU924	4	5	3	1	0	4	3	4	14	1	9	5	0	1	1	1	0	4	2	0	1	63
d__Bacteria	k__norank_d__Bacteria	p__Chloroflexi	c__Anaerolineae	o__SBR1031	f__A4b	g__norank_f__A4b	s__unclassified_g__norank_f__A4b	OTU1324	3	2	4	4	16	3	3	11	5	19	36	12	0	5	13	6	3	6	0	0	2	153
d__Bacteria	k__norank_d__Bacteria	p__Chloroflexi	c__Anaerolineae	o__SBR1031	f__norank_o__SBR1031	g__norank_f__norank_o__SBR1031	s__unclassified_g__norank_f__norank_o__SBR1031	OTU894	0	0	0	0	0	0	1	1	6	0	0	0	0	0	0	0	0	0	0	0	0	8
d__Bacteria	k__norank_d__Bacteria	p__Chloroflexi	c__Anaerolineae	o__RBG-13-54-9	f__norank_o__RBG-13-54-9	g__norank_f__norank_o__RBG-13-54-9	s__uncultured_bacterium_g__norank_f__norank_o__RBG-13-54-9	OTU1920	3	12	0	3	4	4	9	8	4	6	10	3	0	4	10	5	5	3	0	1	0	94
d__Bacteria	k__norank_d__Bacteria	p__Patescibacteria	c__Saccharimonadia	o__Saccharimonadales	f__norank_o__Saccharimonadales	g__norank_f__norank_o__Saccharimonadales	s__unclassified_g__norank_f__norank_o__Saccharimonadales	OTU1347	0	0	5	0	0	1	0	0	0	1	0	2	4	2	0	1	0	0	1	14	4	35
d__Bacteria	k__norank_d__Bacteria	p__Chloroflexi	c__Ktedonobacteria	o__Ktedonobacterales	f__JG30-KF-AS9	g__norank_f__JG30-KF-AS9	s__uncultured_bacterium_g__norank_f__JG30-KF-AS9	OTU232	2	0	21	2	0	0	6	3	29	0	0	0	0	0	0	1	2	0	0	0	0	66
d__Bacteria	k__norank_d__Bacteria	p__Actinobacteria	c__Actinobacteria	o__norank_c__Actinobacteria	f__norank_o__norank_c__Actinobacteria	g__norank_f__norank_o__norank_c__Actinobacteria	s__unclassified_g__norank_f__norank_o__norank_c__Actinobacteria	OTU10	1	1	0	2	5	0	0	4	8	0	5	1	3	1	6	1	0	0	8	1	0	47
d__Bacteria	k__norank_d__Bacteria	p__Gemmatimonadetes	c__Gemmatimonadetes	o__Gemmatimonadales	f__Gemmatimonadaceae	g__norank_f__Gemmatimonadaceae	s__Gemmatimonas_sp._WX54	OTU2004	0	0	0	0	0	0	0	0	0	0	0	0	0	0	0	0	3	0	0	0	0	3
d__Bacteria	k__norank_d__Bacteria	p__unclassified_k__norank_d__Bacteria	c__unclassified_k__norank_d__Bacteria	o__unclassified_k__norank_d__Bacteria	f__unclassified_k__norank_d__Bacteria	g__unclassified_k__norank_d__Bacteria	s__unclassified_k__norank_d__Bacteria	OTU664	0	0	0	0	2	1	1	1	0	0	0	0	0	0	0	0	0	0	0	0	0	5
d__Bacteria	k__norank_d__Bacteria	p__Planctomycetes	c__Planctomycetacia	o__Gemmatales	f__Gemmataceae	g__norank_f__Gemmataceae	s__uncultured_bacterium_g__norank_f__Gemmataceae	OTU824	1	0	0	1	0	0	0	1	0	0	0	0	0	0	0	0	0	0	0	0	0	3
d__Bacteria	k__norank_d__Bacteria	p__Gemmatimonadetes	c__Gemmatimonadetes	o__Gemmatimonadales	f__Gemmatimonadaceae	g__norank_f__Gemmatimonadaceae	s__Gemmatimonadetes_bacterium_LX87	OTU1927	4	6	3	10	26	9	7	16	1	10	12	36	0	3	2	39	28	39	1	0	0	252
d__Bacteria	k__norank_d__Bacteria	p__Planctomycetes	c__Planctomycetacia	o__Gemmatales	f__Gemmataceae	g__norank_f__Gemmataceae	s__uncultured_bacterium_g__norank_f__Gemmataceae	OTU822	0	0	0	3	1	1	1	1	0	0	0	0	0	0	2	2	0	0	2	2	1	16
d__Bacteria	k__norank_d__Bacteria	p__Actinobacteria	c__Actinobacteria	o__IMCC26256	f__norank_o__IMCC26256	g__norank_f__norank_o__IMCC26256	s__unclassified_g__norank_f__norank_o__IMCC26256	OTU1368	1	1	0	0	0	0	0	1	2	13	1	4	0	0	0	1	11	3	1	0	1	40
d__Bacteria	k__norank_d__Bacteria	p__Proteobacteria	c__Deltaproteobacteria	o__Myxococcales	f__BIrii41	g__norank_f__BIrii41	s__unclassified_g__norank_f__BIrii41	OTU2430	0	0	0	2	0	1	0	0	0	1	0	0	2	1	2	2	8	0	1	6	8	34
d__Bacteria	k__norank_d__Bacteria	p__Proteobacteria	c__Deltaproteobacteria	o__Desulfarculales	f__Desulfarculaceae	g__norank_f__Desulfarculaceae	s__unclassified_g__norank_f__Desulfarculaceae	OTU2024	0	0	0	0	1	1	0	2	0	0	0	0	0	0	2	1	1	1	0	0	0	9
d__Bacteria	k__norank_d__Bacteria	p__Proteobacteria	c__Gammaproteobacteria	o__Xanthomonadales	f__Rhodanobacteraceae	g__Rudaea	s__Xanthomonadaceae_bacterium_Ellin7015	OTU311	0	41	17	0	0	0	0	3	5	0	0	0	0	0	0	0	0	0	1	0	0	67
d__Bacteria	k__norank_d__Bacteria	p__Chloroflexi	c__unclassified_p__Chloroflexi	o__unclassified_p__Chloroflexi	f__unclassified_p__Chloroflexi	g__unclassified_p__Chloroflexi	s__unclassified_p__Chloroflexi	OTU2138	1	2	0	0	0	1	0	2	0	0	0	3	0	0	0	0	1	1	0	0	0	11
d__Bacteria	k__norank_d__Bacteria	p__Proteobacteria	c__Deltaproteobacteria	o__Myxococcales	f__Haliangiaceae	g__Haliangium	s__uncultured_Myxococcales_bacterium_g__Haliangium	OTU1128	18	3	2	2	7	5	3	9	28	16	30	12	7	6	8	6	5	8	14	3	5	197
d__Bacteria	k__norank_d__Bacteria	p__Chloroflexi	c__Anaerolineae	o__SBR1031	f__norank_o__SBR1031	g__norank_f__norank_o__SBR1031	s__unclassified_g__norank_f__norank_o__SBR1031	OTU416	8	11	3	3	0	1	18	2	6	3	4	2	0	2	5	0	18	3	17	3	8	117
d__Bacteria	k__norank_d__Bacteria	p__Chloroflexi	c__Anaerolineae	o__SBR1031	f__norank_o__SBR1031	g__norank_f__norank_o__SBR1031	s__uncultured_Gemmatimonadetes_bacterium_g__norank_f__norank_o__SBR1031	OTU1169	0	0	0	0	5	5	0	0	0	5	3	4	0	0	0	0	0	0	0	0	0	22
d__Bacteria	k__norank_d__Bacteria	p__Proteobacteria	c__Gammaproteobacteria	o__Gammaproteobacteria_Incertae_Sedis	f__unclassified_o__Gammaproteobacteria_Incertae_Sedis	g__Acidibacter	s__unclassified_g__Acidibacter	OTU2174	5	17	40	9	7	4	11	4	47	8	19	17	2	6	2	8	9	21	11	4	5	256
d__Bacteria	k__norank_d__Bacteria	p__Bacteroidetes	c__Bacteroidia	o__Sphingobacteriales	f__Sphingobacteriaceae	g__Solitalea	s__unclassified_g__Solitalea	OTU1695	0	0	0	0	0	0	0	0	0	1	0	0	0	1	2	2	0	3	0	0	0	9
d__Bacteria	k__norank_d__Bacteria	p__Chloroflexi	c__Chloroflexia	o__Thermomicrobiales	f__JG30-KF-CM45	g__norank_f__JG30-KF-CM45	s__unclassified_g__norank_f__JG30-KF-CM45	OTU1253	7	4	5	7	4	1	5	9	9	0	6	1	0	2	12	3	6	9	2	2	1	95
d__Bacteria	k__norank_d__Bacteria	p__Chloroflexi	c__Anaerolineae	o__Ardenticatenales	f__norank_o__Ardenticatenales	g__norank_f__norank_o__Ardenticatenales	s__unclassified_g__norank_f__norank_o__Ardenticatenales	OTU2099	1	0	0	0	8	2	2	0	0	0	0	1	1	0	5	0	2	3	1	8	3	37
d__Bacteria	k__norank_d__Bacteria	p__Planctomycetes	c__OM190	o__norank_c__OM190	f__norank_o__norank_c__OM190	g__norank_f__norank_o__norank_c__OM190	s__uncultured_bacterium_g__norank_f__norank_o__norank_c__OM190	OTU2544	0	0	0	0	0	0	0	0	0	0	0	0	0	0	0	0	0	0	0	9	3	12
d__Bacteria	k__norank_d__Bacteria	p__Bacteroidetes	c__Bacteroidia	o__Chitinophagales	f__Chitinophagaceae	g__Ferruginibacter	s__uncultured_Ferruginibacter_sp._g__Ferruginibacter	OTU1325	3	4	1	0	0	0	1	0	0	4	2	2	0	1	1	2	0	2	2	0	1	26
d__Bacteria	k__norank_d__Bacteria	p__Proteobacteria	c__Alphaproteobacteria	o__Holosporales	f__Holosporaceae	g__norank_f__Holosporaceae	s__uncultured_bacterium_g__norank_f__Holosporaceae	OTU42	7	3	3	8	3	4	0	1	2	0	0	4	1	1	3	2	0	2	2	2	1	49
d__Bacteria	k__norank_d__Bacteria	p__Proteobacteria	c__Deltaproteobacteria	o__Myxococcales	f__Nannocystaceae	g__Nannocystis	s__Nannocystis_pusilla	OTU684	0	0	0	0	0	11	2	0	0	0	0	2	0	0	0	0	0	0	7	0	0	22
d__Bacteria	k__norank_d__Bacteria	p__Chloroflexi	c__TK10	o__norank_c__TK10	f__norank_o__norank_c__TK10	g__norank_f__norank_o__norank_c__TK10	s__uncultured_Chloroflexi_bacterium_g__norank_f__norank_o__norank_c__TK10	OTU2156	10	3	0	1	2	6	6	2	5	4	2	8	1	1	2	0	2	6	7	1	0	69
d__Bacteria	k__norank_d__Bacteria	p__Acidobacteria	c__Subgroup_6	o__norank_c__Subgroup_6	f__norank_o__norank_c__Subgroup_6	g__norank_f__norank_o__norank_c__Subgroup_6	s__unclassified_g__norank_f__norank_o__norank_c__Subgroup_6	OTU2029	1	0	0	0	1	5	3	2	2	1	2	3	5	1	6	1	7	6	23	2	6	77
d__Bacteria	k__norank_d__Bacteria	p__Rokubacteria	c__NC10	o__Rokubacteriales	f__norank_o__Rokubacteriales	g__norank_f__norank_o__Rokubacteriales	s__unclassified_g__norank_f__norank_o__Rokubacteriales	OTU1497	0	1	0	0	0	1	0	2	0	2	0	0	17	2	8	0	0	0	2	3	2	40
d__Bacteria	k__norank_d__Bacteria	p__Proteobacteria	c__Deltaproteobacteria	o__Myxococcales	f__Haliangiaceae	g__Haliangium	s__metagenome_g__Haliangium	OTU1416	60	12	1	20	21	23	20	27	78	18	10	45	24	57	18	28	12	10	43	18	23	568
d__Bacteria	k__norank_d__Bacteria	p__Gemmatimonadetes	c__Gemmatimonadetes	o__Gemmatimonadales	f__Gemmatimonadaceae	g__Gemmatimonas	s__unclassified_g__Gemmatimonas	OTU1232	0	0	0	0	0	2	1	0	0	2	1	2	3	2	1	1	0	0	3	4	1	23
d__Bacteria	k__norank_d__Bacteria	p__Actinobacteria	c__Actinobacteria	o__Actinomarinales	f__norank_o__Actinomarinales	g__norank_f__norank_o__Actinomarinales	s__unclassified_g__norank_f__norank_o__Actinomarinales	OTU1534	0	0	0	0	0	0	2	0	0	0	0	0	10	0	3	0	0	0	0	0	3	18
d__Bacteria	k__norank_d__Bacteria	p__Elusimicrobia	c__Elusimicrobia	o__Lineage_IV	f__norank_o__Lineage_IV	g__norank_f__norank_o__Lineage_IV	s__unclassified_g__norank_f__norank_o__Lineage_IV	OTU609	0	0	0	1	3	0	0	1	0	0	0	1	0	0	0	1	0	0	0	0	0	7
d__Bacteria	k__norank_d__Bacteria	p__Gemmatimonadetes	c__Gemmatimonadetes	o__Gemmatimonadales	f__Gemmatimonadaceae	g__norank_f__Gemmatimonadaceae	s__uncultured_Gemmatimonas_sp._g__norank_f__Gemmatimonadaceae	OTU2007	13	0	2	75	25	27	3	12	0	5	1	2	6	4	2	22	29	11	12	30	11	292
d__Bacteria	k__norank_d__Bacteria	p__Proteobacteria	c__Alphaproteobacteria	o__Rhizobiales	f__unclassified_o__Rhizobiales	g__unclassified_o__Rhizobiales	s__unclassified_o__Rhizobiales	OTU67	4	2	0	1	0	1	0	1	0	0	1	0	0	0	0	0	0	1	1	1	0	13
d__Bacteria	k__norank_d__Bacteria	p__Bacteroidetes	c__Bacteroidia	o__Sphingobacteriales	f__Sphingobacteriaceae	g__Mucilaginibacter	s__Mucilaginibacter_sp.	OTU310	0	1	29	0	0	0	0	0	1	0	3	0	0	0	0	0	0	0	0	0	0	34
d__Bacteria	k__norank_d__Bacteria	p__Actinobacteria	c__Actinobacteria	o__Micromonosporales	f__Micromonosporaceae	g__norank_f__Micromonosporaceae	s__unclassified_g__norank_f__Micromonosporaceae	OTU867	24	11	5	15	5	17	9	6	4	3	8	4	3	1	8	2	18	4	8	15	10	180
d__Bacteria	k__norank_d__Bacteria	p__Proteobacteria	c__Gammaproteobacteria	o__Xanthomonadales	f__unclassified_o__Xanthomonadales	g__unclassified_o__Xanthomonadales	s__unclassified_o__Xanthomonadales	OTU2135	1	0	0	0	1	0	0	0	0	0	0	0	0	0	2	0	3	0	4	1	0	12
d__Bacteria	k__norank_d__Bacteria	p__Bacteroidetes	c__Bacteroidia	o__Cytophagales	f__Cytophagaceae	g__Cytophaga	s__Hypsibius_dujardini_g__Cytophaga	OTU970	1	0	0	0	3	1	0	0	13	0	0	0	0	1	0	0	0	0	0	0	3	22
d__Bacteria	k__norank_d__Bacteria	p__Acidobacteria	c__Subgroup_6	o__unclassified	f__unclassified_o__unclassified	g__Vicinamibacter	s__unclassified_g__Vicinamibacter	OTU1793	1	1	0	2	0	0	0	0	0	0	0	0	0	1	3	3	1	2	2	3	0	19
d__Bacteria	k__norank_d__Bacteria	p__Planctomycetes	c__Pla4_lineage	o__norank_c__Pla4_lineage	f__norank_o__norank_c__Pla4_lineage	g__norank_f__norank_o__norank_c__Pla4_lineage	s__metagenome_g__norank_f__norank_o__norank_c__Pla4_lineage	OTU545	2	1	0	9	3	5	3	1	1	1	1	0	2	1	4	1	3	3	3	1	2	47
d__Bacteria	k__norank_d__Bacteria	p__Acidobacteria	c__Holophagae	o__Subgroup_7	f__norank_o__Subgroup_7	g__norank_f__norank_o__Subgroup_7	s__unclassified_g__norank_f__norank_o__Subgroup_7	OTU138	6	12	3	11	9	3	8	8	4	9	10	4	0	3	3	5	6	7	0	2	2	115
d__Bacteria	k__norank_d__Bacteria	p__Gemmatimonadetes	c__Gemmatimonadetes	o__Gemmatimonadales	f__Gemmatimonadaceae	g__norank_f__Gemmatimonadaceae	s__unclassified_g__norank_f__Gemmatimonadaceae	OTU806	1	0	1	0	3	4	0	6	4	6	1	0	3	2	5	6	1	3	8	0	4	58
d__Bacteria	k__norank_d__Bacteria	p__Proteobacteria	c__Alphaproteobacteria	o__Rhizobiales	f__Amb-16S-1323	g__norank_f__Amb-16S-1323	s__uncultured_bacterium_g__norank_f__Amb-16S-1323	OTU1590	4	0	0	0	1	0	5	0	0	1	3	0	16	1	10	1	2	1	6	16	17	84
d__Bacteria	k__norank_d__Bacteria	p__Gemmatimonadetes	c__Gemmatimonadetes	o__Gemmatimonadales	f__Gemmatimonadaceae	g__norank_f__Gemmatimonadaceae	s__unclassified_g__norank_f__Gemmatimonadaceae	OTU554	1	0	0	1	8	3	4	10	2	5	8	9	0	1	1	0	0	0	0	0	0	53
d__Bacteria	k__norank_d__Bacteria	p__Planctomycetes	c__Phycisphaerae	o__Phycisphaerales	f__Phycisphaeraceae	g__SM1A02	s__metagenome_g__SM1A02	OTU586	2	0	0	2	1	3	1	2	0	1	0	0	2	0	1	4	1	0	2	2	6	30
d__Bacteria	k__norank_d__Bacteria	p__Actinobacteria	c__Actinobacteria	o__Gaiellales	f__norank_o__Gaiellales	g__norank_f__norank_o__Gaiellales	s__bacterium_Ellin6515	OTU365	0	2	1	4	6	2	3	6	3	6	3	1	0	0	0	0	1	5	1	0	0	44
d__Bacteria	k__norank_d__Bacteria	p__unclassified_k__norank_d__Bacteria	c__unclassified_k__norank_d__Bacteria	o__unclassified_k__norank_d__Bacteria	f__unclassified_k__norank_d__Bacteria	g__unclassified_k__norank_d__Bacteria	s__unclassified_k__norank_d__Bacteria	OTU175	5	33	6	10	13	8	6	9	1	5	15	3	1	13	6	9	11	5	3	2	2	166
d__Bacteria	k__norank_d__Bacteria	p__Actinobacteria	c__Actinobacteria	o__unclassified_c__Actinobacteria	f__unclassified_c__Actinobacteria	g__unclassified_c__Actinobacteria	s__unclassified_c__Actinobacteria	OTU1642	0	0	0	0	0	0	0	0	0	0	0	0	0	4	0	0	0	0	0	0	0	4
d__Bacteria	k__norank_d__Bacteria	p__Acidobacteria	c__Subgroup_25	o__norank_c__Subgroup_25	f__norank_o__norank_c__Subgroup_25	g__norank_f__norank_o__norank_c__Subgroup_25	s__uncultured_bacterium_g__norank_f__norank_o__norank_c__Subgroup_25	OTU974	0	0	0	0	1	0	0	1	14	0	0	0	0	1	0	0	0	0	0	0	0	17
d__Bacteria	k__norank_d__Bacteria	p__Proteobacteria	c__Gammaproteobacteria	o__Diplorickettsiales	f__Diplorickettsiaceae	g__Aquicella	s__unclassified_g__Aquicella	OTU1467	0	0	0	0	0	0	1	0	0	0	0	0	1	0	7	0	0	0	0	0	0	9
d__Bacteria	k__norank_d__Bacteria	p__Chloroflexi	c__Chloroflexia	o__Thermomicrobiales	f__JG30-KF-CM45	g__norank_f__JG30-KF-CM45	s__uncultured_Thermomicrobia_bacterium_g__norank_f__JG30-KF-CM45	OTU1089	3	0	0	0	1	1	1	0	2	3	6	1	0	0	2	2	0	2	5	8	8	45
d__Bacteria	k__norank_d__Bacteria	p__Firmicutes	c__Bacilli	o__Bacillales	f__Paenibacillaceae	g__Paenibacillus	s__unclassified_g__Paenibacillus	OTU2033	0	1	0	3	13	1	1	1	0	3	1	2	0	22	0	1	79	0	0	0	0	128
d__Bacteria	k__norank_d__Bacteria	p__Bacteroidetes	c__Bacteroidia	o__Cytophagales	f__Microscillaceae	g__norank_f__Microscillaceae	s__uncultured_Cyclobacteriaceae_bacterium	OTU952	1	0	0	5	0	0	0	1	1	0	0	0	0	0	0	1	0	0	0	0	0	9
d__Bacteria	k__norank_d__Bacteria	p__Proteobacteria	c__Deltaproteobacteria	o__Myxococcales	f__Haliangiaceae	g__Haliangium	s__unclassified_g__Haliangium	OTU1771	2	0	0	1	0	1	8	3	0	1	0	2	15	0	16	2	8	12	19	9	7	106
d__Bacteria	k__norank_d__Bacteria	p__Actinobacteria	c__Actinobacteria	o__IMCC26256	f__norank_o__IMCC26256	g__norank_f__norank_o__IMCC26256	s__unclassified_g__norank_f__norank_o__IMCC26256	OTU2189	1	2	0	2	3	2	12	6	3	1	0	4	9	1	4	1	2	3	8	13	12	89
d__Bacteria	k__norank_d__Bacteria	p__Firmicutes	c__Clostridia	o__Clostridiales	f__Clostridiaceae_1	g__Clostridium_sensu_stricto_1	s__metagenome_g__Clostridium_sensu_stricto_1	OTU2538	0	1	0	0	2	0	1	3	2	0	0	0	0	1	0	1	0	4	1	0	8	24
d__Bacteria	k__norank_d__Bacteria	p__Bacteroidetes	c__Bacteroidia	o__Chitinophagales	f__Chitinophagaceae	g__Ferruginibacter	s__unclassified_g__Ferruginibacter	OTU60	4	0	0	1	0	0	0	0	0	6	2	0	0	2	0	0	0	0	2	0	0	17
d__Bacteria	k__norank_d__Bacteria	p__Actinobacteria	c__Actinobacteria	o__Gaiellales	f__norank_o__Gaiellales	g__norank_f__norank_o__Gaiellales	s__uncultured_bacterium_g__norank_f__norank_o__Gaiellales	OTU1127	14	3	2	7	1	4	2	1	1	6	4	5	6	1	0	6	15	8	4	6	9	105
d__Bacteria	k__norank_d__Bacteria	p__Chloroflexi	c__Anaerolineae	o__SBR1031	f__norank_o__SBR1031	g__norank_f__norank_o__SBR1031	s__unclassified_g__norank_f__norank_o__SBR1031	OTU6	7	7	4	9	26	11	0	1	0	6	18	3	0	0	0	1	6	13	14	0	4	130
d__Bacteria	k__norank_d__Bacteria	p__Actinobacteria	c__Actinobacteria	o__Solirubrobacterales	f__67-14	g__norank_f__67-14	s__unclassified_g__norank_f__67-14	OTU934	9	13	0	3	6	4	7	7	4	11	5	6	2	1	5	8	8	14	0	0	3	116
d__Bacteria	k__norank_d__Bacteria	p__Gemmatimonadetes	c__Gemmatimonadetes	o__Gemmatimonadales	f__Gemmatimonadaceae	g__Gemmatimonas	s__unclassified_g__Gemmatimonas	OTU1054	1	0	1	4	4	14	17	9	3	20	9	8	3	1	1	3	1	0	22	7	16	144
d__Bacteria	k__norank_d__Bacteria	p__Chloroflexi	c__Anaerolineae	o__SBR1031	f__norank_o__SBR1031	g__norank_f__norank_o__SBR1031	s__uncultured_Gemmatimonadetes_bacterium_g__norank_f__norank_o__SBR1031	OTU2303	0	0	0	0	0	0	0	0	0	0	0	0	0	0	0	0	1	0	4	1	3	9
d__Bacteria	k__norank_d__Bacteria	p__Acidobacteria	c__Subgroup_6	o__norank_c__Subgroup_6	f__norank_o__norank_c__Subgroup_6	g__norank_f__norank_o__norank_c__Subgroup_6	s__unclassified_g__norank_f__norank_o__norank_c__Subgroup_6	OTU1622	0	0	0	0	0	0	0	0	0	0	0	0	4	0	0	0	0	0	0	0	0	4
d__Bacteria	k__norank_d__Bacteria	p__Actinobacteria	c__Actinobacteria	o__IMCC26256	f__norank_o__IMCC26256	g__norank_f__norank_o__IMCC26256	s__unclassified_g__norank_f__norank_o__IMCC26256	OTU285	5	3	40	0	4	0	2	0	6	0	5	1	0	0	1	0	0	1	0	0	1	69
d__Bacteria	k__norank_d__Bacteria	p__Chloroflexi	c__JG30-KF-CM66	o__norank_c__JG30-KF-CM66	f__norank_o__norank_c__JG30-KF-CM66	g__norank_f__norank_o__norank_c__JG30-KF-CM66	s__unclassified_g__norank_f__norank_o__norank_c__JG30-KF-CM66	OTU2261	4	1	2	6	3	5	2	2	1	1	1	5	7	0	3	0	4	1	6	7	4	65
d__Bacteria	k__norank_d__Bacteria	p__Actinobacteria	c__Actinobacteria	o__unclassified_c__Actinobacteria	f__unclassified_c__Actinobacteria	g__unclassified_c__Actinobacteria	s__unclassified_c__Actinobacteria	OTU1192	7	1	0	3	8	10	2	8	6	10	10	11	7	3	3	6	6	4	9	6	4	124
d__Bacteria	k__norank_d__Bacteria	p__Bacteroidetes	c__Bacteroidia	o__Cytophagales	f__Microscillaceae	g__norank_f__Microscillaceae	s__uncultured_Ohtaekwangia_sp.	OTU519	0	0	0	1	1	2	1	0	0	0	0	0	0	0	0	0	0	0	1	0	0	6
d__Bacteria	k__norank_d__Bacteria	p__Chloroflexi	c__Anaerolineae	o__SBR1031	f__norank_o__SBR1031	g__norank_f__norank_o__SBR1031	s__uncultured_Gemmatimonadetes_bacterium_g__norank_f__norank_o__SBR1031	OTU2494	21	1	0	17	20	25	6	8	0	1	4	2	14	13	16	10	15	3	86	35	70	367
d__Bacteria	k__norank_d__Bacteria	p__Chloroflexi	c__Chloroflexia	o__Chloroflexales	f__Roseiflexaceae	g__norank_f__Roseiflexaceae	s__uncultured_bacterium_g__norank_f__Roseiflexaceae	OTU977	0	0	1	2	5	3	2	4	2	0	2	1	0	0	0	0	0	0	0	0	0	22
d__Bacteria	k__norank_d__Bacteria	p__Actinobacteria	c__Actinobacteria	o__Gaiellales	f__unclassified_o__Gaiellales	g__unclassified_o__Gaiellales	s__unclassified_o__Gaiellales	OTU453	104	36	23	54	56	60	65	111	49	66	52	63	139	42	55	43	34	25	114	99	98	1388
d__Bacteria	k__norank_d__Bacteria	p__Actinobacteria	c__Actinobacteria	o__Microtrichales	f__Ilumatobacteraceae	g__norank_f__Ilumatobacteraceae	s__uncultured_bacterium_g__norank_f__Ilumatobacteraceae	OTU81	5	5	0	1	4	4	3	6	6	0	2	1	4	1	5	2	2	5	7	6	10	79
d__Bacteria	k__norank_d__Bacteria	p__Gemmatimonadetes	c__Gemmatimonadetes	o__Gemmatimonadales	f__Gemmatimonadaceae	g__unclassified_f__Gemmatimonadaceae	s__unclassified_f__Gemmatimonadaceae	OTU787	7	17	3	5	5	6	12	4	4	10	4	4	0	1	0	4	3	0	0	0	0	89
d__Bacteria	k__norank_d__Bacteria	p__Acidobacteria	c__Subgroup_6	o__norank_c__Subgroup_6	f__norank_o__norank_c__Subgroup_6	g__norank_f__norank_o__norank_c__Subgroup_6	s__unclassified_g__norank_f__norank_o__norank_c__Subgroup_6	OTU288	0	1	15	1	1	0	1	1	4	0	0	0	0	1	0	0	0	0	0	0	0	25
d__Bacteria	k__norank_d__Bacteria	p__Chloroflexi	c__Anaerolineae	o__SBR1031	f__norank_o__SBR1031	g__norank_f__norank_o__SBR1031	s__unclassified_g__norank_f__norank_o__SBR1031	OTU2371	1	0	0	0	0	3	8	0	0	0	0	0	13	0	2	1	0	0	7	7	6	48
d__Bacteria	k__norank_d__Bacteria	p__Actinobacteria	c__Actinobacteria	o__Kineosporiales	f__Kineosporiaceae	g__norank_f__Kineosporiaceae	s__uncultured_bacterium_g__norank_f__Kineosporiaceae	OTU860	11	9	6	11	23	14	11	19	9	5	9	11	5	10	3	17	8	28	6	6	20	241
d__Bacteria	k__norank_d__Bacteria	p__Proteobacteria	c__Gammaproteobacteria	o__Salinisphaerales	f__Solimonadaceae	g__Polycyclovorans	s__unclassified_g__Polycyclovorans	OTU383	0	0	0	12	1	2	2	0	0	0	0	0	1	1	0	0	2	0	0	0	0	21
d__Bacteria	k__norank_d__Bacteria	p__Actinobacteria	c__Actinobacteria	o__unclassified_c__Actinobacteria	f__unclassified_c__Actinobacteria	g__unclassified_c__Actinobacteria	s__unclassified_c__Actinobacteria	OTU102	9	26	11	64	14	41	0	5	0	11	14	9	1	2	4	7	29	11	1	3	5	267
d__Bacteria	k__norank_d__Bacteria	p__Proteobacteria	c__Gammaproteobacteria	o__Betaproteobacteriales	f__Burkholderiaceae	g__Ramlibacter	s__unclassified_g__Ramlibacter	OTU430	17	5	13	64	45	32	27	10	25	7	13	14	9	18	8	2	12	5	62	14	18	420
d__Bacteria	k__norank_d__Bacteria	p__Bacteroidetes	c__Bacteroidia	o__Flavobacteriales	f__Flavobacteriaceae	g__Flavobacterium	s__unclassified_g__Flavobacterium	OTU1087	0	0	0	0	0	0	0	2	0	5	0	0	0	0	1	0	0	0	4	0	1	13
d__Bacteria	k__norank_d__Bacteria	p__Latescibacteria	c__Latescibacteria	o__Latescibacterales	f__Latescibacteraceae	g__norank_f__Latescibacteraceae	s__uncultured_bacterium_g__norank_f__Latescibacteraceae	OTU1575	6	0	0	0	0	3	0	0	0	0	0	0	14	2	15	6	2	0	20	36	28	132
d__Bacteria	k__norank_d__Bacteria	p__Proteobacteria	c__Alphaproteobacteria	o__Sphingomonadales	f__Sphingomonadaceae	g__Sphingobium	s__Sphingobium_chungbukense	OTU1629	0	0	0	0	0	0	0	0	0	0	0	0	0	27	4	0	0	0	0	0	0	31
d__Bacteria	k__norank_d__Bacteria	p__Planctomycetes	c__Planctomycetacia	o__Gemmatales	f__Gemmataceae	g__norank_f__Gemmataceae	s__unclassified_g__norank_f__Gemmataceae	OTU140	1	0	0	1	0	0	1	0	0	0	0	1	5	0	0	1	1	0	2	0	1	14
d__Bacteria	k__norank_d__Bacteria	p__Actinobacteria	c__Actinobacteria	o__norank_c__Actinobacteria	f__norank_o__norank_c__Actinobacteria	g__norank_f__norank_o__norank_c__Actinobacteria	s__unclassified_g__norank_f__norank_o__norank_c__Actinobacteria	OTU662	4	7	0	1	4	4	2	2	0	2	1	0	1	1	2	0	2	0	0	2	2	37
d__Bacteria	k__norank_d__Bacteria	p__Actinobacteria	c__Actinobacteria	o__Micromonosporales	f__Micromonosporaceae	g__unclassified_f__Micromonosporaceae	s__unclassified_f__Micromonosporaceae	OTU577	1	2	2	7	12	5	2	0	0	0	0	0	0	0	0	0	0	0	0	0	0	31
d__Bacteria	k__norank_d__Bacteria	p__Chloroflexi	c__Chloroflexia	o__Chloroflexales	f__Roseiflexaceae	g__norank_f__Roseiflexaceae	s__unclassified_g__norank_f__Roseiflexaceae	OTU2437	5	0	0	2	1	3	3	0	2	3	4	2	2	4	0	0	0	0	4	12	8	55
d__Bacteria	k__norank_d__Bacteria	p__Actinobacteria	c__Actinobacteria	o__Micromonosporales	f__Micromonosporaceae	g__unclassified_f__Micromonosporaceae	s__unclassified_f__Micromonosporaceae	OTU571	34	106	21	32	37	31	33	44	7	16	21	19	10	14	35	31	5	13	16	16	22	563
d__Bacteria	k__norank_d__Bacteria	p__Actinobacteria	c__Actinobacteria	o__Microtrichales	f__Ilumatobacteraceae	g__norank_f__Ilumatobacteraceae	s__uncultured_soil_bacterium_g__norank_f__Ilumatobacteraceae	OTU1431	44	16	7	39	46	42	29	35	20	28	52	64	44	18	35	51	16	54	58	71	79	848
d__Bacteria	k__norank_d__Bacteria	p__Proteobacteria	c__Alphaproteobacteria	o__Rhizobiales	f__unclassified_o__Rhizobiales	g__unclassified_o__Rhizobiales	s__unclassified_o__Rhizobiales	OTU1101	0	0	0	0	0	0	0	0	1	3	1	2	0	1	2	0	2	0	1	2	0	15
d__Bacteria	k__norank_d__Bacteria	p__Planctomycetes	c__Phycisphaerae	o__Phycisphaerales	f__Phycisphaeraceae	g__AKYG587	s__uncultured_bacterium_g__AKYG587	OTU1805	1	0	0	0	0	6	8	0	0	0	1	0	16	1	8	6	2	1	7	14	11	82
d__Bacteria	k__norank_d__Bacteria	p__Chloroflexi	c__Anaerolineae	o__Anaerolineales	f__Anaerolineaceae	g__norank_f__Anaerolineaceae	s__unclassified_g__norank_f__Anaerolineaceae	OTU680	0	1	0	1	0	2	2	1	0	2	0	2	5	0	1	0	0	0	0	1	1	19
d__Bacteria	k__norank_d__Bacteria	p__Planctomycetes	c__OM190	o__norank_c__OM190	f__norank_o__norank_c__OM190	g__norank_f__norank_o__norank_c__OM190	s__metagenome_g__norank_f__norank_o__norank_c__OM190	OTU2223	13	0	0	3	1	8	2	0	0	2	0	0	1	0	3	18	5	1	2	3	6	68
d__Bacteria	k__norank_d__Bacteria	p__Chloroflexi	c__Anaerolineae	o__SBR1031	f__norank_o__SBR1031	g__norank_f__norank_o__SBR1031	s__uncultured_Gemmatimonadetes_bacterium_g__norank_f__norank_o__SBR1031	OTU2122	4	57	32	161	95	61	25	14	0	6	19	28	1	23	31	12	148	35	1	2	1	756
d__Bacteria	k__norank_d__Bacteria	p__Actinobacteria	c__Actinobacteria	o__Micrococcales	f__Cellulomonadaceae	g__Cellulomonas	s__unclassified_g__Cellulomonas	OTU742	21	2	5	6	10	13	41	21	9	35	72	5	8	9	5	7	0	1	37	10	16	333
d__Bacteria	k__norank_d__Bacteria	p__Proteobacteria	c__Alphaproteobacteria	o__Rhizobiales	f__KF-JG30-B3	g__norank_f__KF-JG30-B3	s__uncultured_bacterium_g__norank_f__KF-JG30-B3	OTU631	10	1	2	23	2	19	3	7	7	14	28	14	26	4	13	13	18	32	19	22	14	291
d__Bacteria	k__norank_d__Bacteria	p__Planctomycetes	c__OM190	o__norank_c__OM190	f__norank_o__norank_c__OM190	g__norank_f__norank_o__norank_c__OM190	s__uncultured_bacterium_g__norank_f__norank_o__norank_c__OM190	OTU2023	1	0	0	1	0	2	0	0	0	0	0	0	0	0	0	0	2	0	0	0	0	6
d__Bacteria	k__norank_d__Bacteria	p__Proteobacteria	c__Alphaproteobacteria	o__unclassified_c__Alphaproteobacteria	f__unclassified_c__Alphaproteobacteria	g__unclassified_c__Alphaproteobacteria	s__unclassified_c__Alphaproteobacteria	OTU724	0	1	1	1	0	0	8	1	0	0	0	6	1	2	2	1	6	15	1	5	2	53
d__Bacteria	k__norank_d__Bacteria	p__Dependentiae	c__Babeliae	o__Babeliales	f__norank_o__Babeliales	g__norank_f__norank_o__Babeliales	s__metagenome_g__norank_f__norank_o__Babeliales	OTU1331	5	1	0	5	4	4	3	0	0	1	0	5	0	1	3	0	13	1	0	0	0	46
d__Bacteria	k__norank_d__Bacteria	p__Cyanobacteria	c__Oxyphotobacteria	o__Chloroplast	f__norank_o__Chloroplast	g__norank_f__norank_o__Chloroplast	s__unclassified_g__norank_f__norank_o__Chloroplast	OTU282	2	2	11	15	2	2	4	1	2	5	2	1	4	2	1	1	3	0	7	1	1	69
d__Bacteria	k__norank_d__Bacteria	p__Actinobacteria	c__Actinobacteria	o__Gaiellales	f__norank_o__Gaiellales	g__norank_f__norank_o__Gaiellales	s__unclassified_g__norank_f__norank_o__Gaiellales	OTU1519	0	0	0	0	0	0	0	0	0	0	0	0	2	0	2	0	0	0	0	0	0	4
d__Bacteria	k__norank_d__Bacteria	p__Planctomycetes	c__Phycisphaerae	o__Phycisphaerales	f__Phycisphaeraceae	g__SM1A02	s__metagenome_g__SM1A02	OTU624	0	0	0	4	1	3	1	0	0	0	0	0	2	1	1	0	0	0	0	0	1	14
d__Bacteria	k__norank_d__Bacteria	p__Bacteroidetes	c__Bacteroidia	o__Cytophagales	f__Cytophagaceae	g__Sporocytophaga	s__uncultured_bacterium_g__Sporocytophaga	OTU1512	0	1	0	2	2	4	0	0	1	0	0	0	7	2	1	0	0	0	3	0	0	23
d__Bacteria	k__norank_d__Bacteria	p__Rokubacteria	c__NC10	o__Rokubacteriales	f__norank_o__Rokubacteriales	g__norank_f__norank_o__Rokubacteriales	s__uncultured_bacterium_g__norank_f__norank_o__Rokubacteriales	OTU1084	6	3	2	12	11	7	4	7	0	2	1	4	4	1	1	5	8	8	8	10	2	106
d__Bacteria	k__norank_d__Bacteria	p__Acidobacteria	c__Subgroup_6	o__norank_c__Subgroup_6	f__norank_o__norank_c__Subgroup_6	g__norank_f__norank_o__norank_c__Subgroup_6	s__unclassified_g__norank_f__norank_o__norank_c__Subgroup_6	OTU814	1	0	0	0	0	0	0	5	3	1	3	0	0	0	0	0	0	4	0	0	0	17
d__Bacteria	k__norank_d__Bacteria	p__Firmicutes	c__Bacilli	o__Bacillales	f__Thermoactinomycetaceae	g__unclassified_f__Thermoactinomycetaceae	s__unclassified_f__Thermoactinomycetaceae	OTU671	0	0	0	0	0	4	0	0	0	0	0	0	0	0	0	0	0	0	0	0	0	4
d__Bacteria	k__norank_d__Bacteria	p__Elusimicrobia	c__Elusimicrobia	o__MVP-88	f__norank_o__MVP-88	g__norank_f__norank_o__MVP-88	s__uncultured_bacterium_g__norank_f__norank_o__MVP-88	OTU70	2	0	0	0	1	0	0	0	0	0	1	1	1	2	0	2	0	1	0	0	0	11
d__Bacteria	k__norank_d__Bacteria	p__Proteobacteria	c__Deltaproteobacteria	o__Myxococcales	f__bacteriap25	g__norank_f__bacteriap25	s__unclassified_g__norank_f__bacteriap25	OTU2059	3	5	3	13	25	10	4	4	8	30	10	51	1	6	14	32	74	25	1	0	0	319
d__Bacteria	k__norank_d__Bacteria	p__Actinobacteria	c__Actinobacteria	o__Gaiellales	f__Gaiellaceae	g__Gaiella	s__uncultured_Rubrobacterales_bacterium_g__Gaiella	OTU501	69	26	9	27	63	45	57	116	78	49	47	38	55	25	53	19	18	17	101	111	94	1117
d__Bacteria	k__norank_d__Bacteria	p__Proteobacteria	c__Alphaproteobacteria	o__Rhizobiales	f__Rhizobiales_Incertae_Sedis	g__Nordella	s__uncultured_bacterium_g__Nordella	OTU2080	12	32	15	10	15	13	25	8	23	9	12	16	11	6	9	7	9	7	11	8	5	263
d__Bacteria	k__norank_d__Bacteria	p__Latescibacteria	c__Latescibacteria	o__norank_c__Latescibacteria	f__norank_o__norank_c__Latescibacteria	g__norank_f__norank_o__norank_c__Latescibacteria	s__uncultured_prokaryote_g__norank_f__norank_o__norank_c__Latescibacteria	OTU2336	0	0	0	1	1	6	0	0	0	0	0	0	10	0	1	0	0	0	4	11	4	38
d__Bacteria	k__norank_d__Bacteria	p__Proteobacteria	c__Deltaproteobacteria	o__NB1-j	f__norank_o__NB1-j	g__norank_f__norank_o__NB1-j	s__unclassified_g__norank_f__norank_o__NB1-j	OTU2317	9	0	0	0	1	11	3	2	0	3	0	0	9	3	8	5	0	0	16	14	12	96
d__Bacteria	k__norank_d__Bacteria	p__Proteobacteria	c__Alphaproteobacteria	o__Rickettsiales	f__bac2nit3	g__norank_f__bac2nit3	s__metagenome_g__norank_f__bac2nit3	OTU257	0	0	20	0	0	0	0	0	0	0	0	0	0	0	0	0	0	1	0	0	0	21
d__Bacteria	k__norank_d__Bacteria	p__Planctomycetes	c__Phycisphaerae	o__Phycisphaerales	f__Phycisphaeraceae	g__norank_f__Phycisphaeraceae	s__metagenome_g__norank_f__Phycisphaeraceae	OTU2192	6	0	0	1	2	7	4	1	4	0	1	0	0	2	1	2	0	4	1	0	1	37
d__Bacteria	k__norank_d__Bacteria	p__Proteobacteria	c__Gammaproteobacteria	o__Betaproteobacteriales	f__Nitrosomonadaceae	g__mle1-7	s__unclassified_g__mle1-7	OTU1076	4	0	0	0	0	0	0	2	7	4	6	5	0	0	0	0	0	1	1	0	0	30
d__Bacteria	k__norank_d__Bacteria	p__Acidobacteria	c__Subgroup_22	o__norank_c__Subgroup_22	f__norank_o__norank_c__Subgroup_22	g__norank_f__norank_o__norank_c__Subgroup_22	s__uncultured_Acidobacteria_bacterium_g__norank_f__norank_o__norank_c__Subgroup_22	OTU639	4	0	0	4	2	2	0	0	0	1	0	0	0	0	0	3	3	2	2	2	2	27
d__Bacteria	k__norank_d__Bacteria	p__Actinobacteria	c__Actinobacteria	o__Micromonosporales	f__Micromonosporaceae	g__unclassified_f__Micromonosporaceae	s__unclassified_f__Micromonosporaceae	OTU114	58	342	1114	265	280	150	202	76	84	144	541	160	1	23	9	79	20	87	12	1	7	3655
d__Bacteria	k__norank_d__Bacteria	p__Actinobacteria	c__Actinobacteria	o__Corynebacteriales	f__Nocardiaceae	g__Rhodococcus	s__unclassified_g__Rhodococcus	OTU849	10	1	1	2	7	7	40	126	75	9	3	0	2	2	5	1	0	1	5	4	3	304
d__Bacteria	k__norank_d__Bacteria	p__Patescibacteria	c__Saccharimonadia	o__Saccharimonadales	f__norank_o__Saccharimonadales	g__norank_f__norank_o__Saccharimonadales	s__uncultured_bacterium_g__norank_f__norank_o__Saccharimonadales	OTU2260	0	0	0	0	0	0	0	0	0	3	0	0	0	0	0	0	0	0	1	0	1	5
d__Bacteria	k__norank_d__Bacteria	p__Proteobacteria	c__Gammaproteobacteria	o__Betaproteobacteriales	f__Nitrosomonadaceae	g__MND1	s__unclassified_g__MND1	OTU1585	2	1	0	1	2	2	1	0	0	0	0	0	61	1	4	0	4	0	23	23	9	134
d__Bacteria	k__norank_d__Bacteria	p__Chloroflexi	c__Ktedonobacteria	o__Ktedonobacterales	f__JG30-KF-AS9	g__norank_f__JG30-KF-AS9	s__uncultured_bacterium_g__norank_f__JG30-KF-AS9	OTU192	0	1	2	1	0	0	0	0	1	0	2	0	0	0	0	0	0	2	0	0	0	9
d__Bacteria	k__norank_d__Bacteria	p__Actinobacteria	c__Actinobacteria	o__Solirubrobacterales	f__Solirubrobacteraceae	g__norank_f__Solirubrobacteraceae	s__uncultured_Conexibacteraceae_bacterium_g__norank_f__Solirubrobacteraceae	OTU348	1	7	22	1	2	0	10	4	10	0	10	2	0	0	1	0	0	1	0	0	0	71
d__Bacteria	k__norank_d__Bacteria	p__Bacteroidetes	c__Bacteroidia	o__Chitinophagales	f__Chitinophagaceae	g__norank_f__Chitinophagaceae	s__uncultured_Bacteroidetes_bacterium_g__norank_f__Chitinophagaceae	OTU1154	24	3	0	10	3	10	11	9	11	34	17	35	1	3	6	62	20	39	1	1	0	300
d__Bacteria	k__norank_d__Bacteria	p__Actinobacteria	c__Actinobacteria	o__Microtrichales	f__Ilumatobacteraceae	g__norank_f__Ilumatobacteraceae	s__uncultured_bacterium_g__norank_f__Ilumatobacteraceae	OTU851	1	0	3	1	0	0	0	1	0	0	2	1	0	0	0	0	0	0	0	0	0	9
d__Bacteria	k__norank_d__Bacteria	p__Firmicutes	c__Clostridia	o__Clostridiales	f__Ruminococcaceae	g__Faecalibacterium	s__unclassified_g__Faecalibacterium	OTU2462	0	0	1	1	0	0	3	0	0	6	0	0	0	0	0	1	0	1	2	2	9	26
d__Bacteria	k__norank_d__Bacteria	p__Proteobacteria	c__Gammaproteobacteria	o__Xanthomonadales	f__Xanthomonadaceae	g__Arenimonas	s__unclassified_g__Arenimonas	OTU755	0	0	0	0	0	0	10	0	0	0	0	0	0	0	1	0	0	0	0	0	0	11
d__Bacteria	k__norank_d__Bacteria	p__Actinobacteria	c__Actinobacteria	o__IMCC26256	f__norank_o__IMCC26256	g__norank_f__norank_o__IMCC26256	s__uncultured_bacterium_g__norank_f__norank_o__IMCC26256	OTU863	0	0	0	0	0	0	1	5	6	0	0	0	0	0	0	0	0	0	0	0	0	12
d__Bacteria	k__norank_d__Bacteria	p__Actinobacteria	c__Actinobacteria	o__Propionibacteriales	f__Nocardioidaceae	g__Kribbella	s__unclassified_g__Kribbella	OTU1205	120	297	353	96	84	70	98	187	130	111	217	86	45	93	49	96	57	85	58	82	72	2486
d__Bacteria	k__norank_d__Bacteria	p__Acidobacteria	c__Holophagae	o__Holophagales	f__Holophagaceae	g__unclassified_f__Holophagaceae	s__unclassified_f__Holophagaceae	OTU525	0	0	0	0	2	6	0	0	0	0	0	0	0	0	1	0	0	0	0	0	0	9
d__Bacteria	k__norank_d__Bacteria	p__Planctomycetes	c__Phycisphaerae	o__Phycisphaerales	f__Phycisphaeraceae	g__AKYG587	s__uncultured_bacterium_g__AKYG587	OTU1449	2	0	0	1	1	0	1	0	0	0	0	1	8	0	3	1	2	2	5	3	1	31
d__Bacteria	k__norank_d__Bacteria	p__Acidobacteria	c__Blastocatellia_Subgroup_4	o__11-24	f__norank_o__11-24	g__norank_f__norank_o__11-24	s__unclassified_g__norank_f__norank_o__11-24	OTU1239	7	31	3	26	3	5	3	1	4	7	12	3	1	2	2	6	6	7	1	2	2	134
d__Bacteria	k__norank_d__Bacteria	p__Acidobacteria	c__Thermoanaerobaculia	o__Thermoanaerobaculales	f__Thermoanaerobaculaceae	g__Subgroup_10	s__uncultured_soil_bacterium_g__Subgroup_10	OTU1784	0	0	0	0	0	0	0	0	0	0	0	0	0	0	56	0	0	0	0	1	0	57
d__Bacteria	k__norank_d__Bacteria	p__Verrucomicrobia	c__Verrucomicrobiae	o__Chthoniobacterales	f__Chthoniobacteraceae	g__Candidatus_Udaeobacter	s__uncultured_Prosthecobacter_sp._g__Candidatus_Udaeobacter	OTU1768	16	80	51	14	18	24	46	16	65	10	32	3	2	17	26	21	8	17	14	10	6	496
d__Bacteria	k__norank_d__Bacteria	p__Acidobacteria	c__Holophagae	o__Subgroup_7	f__norank_o__Subgroup_7	g__norank_f__norank_o__Subgroup_7	s__unclassified_g__norank_f__norank_o__Subgroup_7	OTU2191	0	0	1	0	0	0	0	0	1	0	0	0	0	0	0	0	0	4	0	0	1	7
d__Bacteria	k__norank_d__Bacteria	p__Planctomycetes	c__Planctomycetacia	o__Isosphaerales	f__Isosphaeraceae	g__Singulisphaera	s__unclassified_g__Singulisphaera	OTU2161	2	1	0	0	0	0	1	2	1	3	0	0	1	2	0	2	0	3	0	0	0	18
d__Bacteria	k__norank_d__Bacteria	p__Patescibacteria	c__ABY1	o__Candidatus_Kuenenbacteria	f__norank_o__Candidatus_Kuenenbacteria	g__norank_f__norank_o__Candidatus_Kuenenbacteria	s__uncultured_bacterium_g__norank_f__norank_o__Candidatus_Kuenenbacteria	OTU2306	0	0	0	0	0	0	1	0	0	0	0	0	0	0	0	0	0	0	0	5	1	7
d__Bacteria	k__norank_d__Bacteria	p__Firmicutes	c__Bacilli	o__Bacillales	f__Bacillaceae	g__Geobacillus	s__unclassified_g__Geobacillus	OTU2042	0	0	1	0	0	0	0	0	0	0	0	0	0	0	2	4	4	2	1	1	1	16
d__Bacteria	k__norank_d__Bacteria	p__Chloroflexi	c__Chloroflexia	o__Chloroflexales	f__Roseiflexaceae	g__norank_f__Roseiflexaceae	s__uncultured_bacterium_g__norank_f__Roseiflexaceae	OTU1895	0	2	1	3	1	0	1	6	0	0	0	0	0	61	6	3	0	1	0	0	2	87
d__Bacteria	k__norank_d__Bacteria	p__Proteobacteria	c__Gammaproteobacteria	o__Diplorickettsiales	f__Diplorickettsiaceae	g__Aquicella	s__unclassified_g__Aquicella	OTU1046	0	1	0	0	0	1	0	2	2	1	1	0	4	0	0	0	0	0	1	0	0	13
d__Bacteria	k__norank_d__Bacteria	p__Chloroflexi	c__Chloroflexia	o__Chloroflexales	f__Roseiflexaceae	g__norank_f__Roseiflexaceae	s__uncultured_bacterium_g__norank_f__Roseiflexaceae	OTU1890	7	16	0	15	29	12	11	10	4	2	1	3	0	2	2	31	9	45	1	0	0	200
d__Bacteria	k__norank_d__Bacteria	p__Actinobacteria	c__Actinobacteria	o__Corynebacteriales	f__Mycobacteriaceae	g__Mycobacterium	s__unclassified_g__Mycobacterium	OTU1203	3	1	4	2	2	7	3	7	3	12	5	3	3	1	4	5	3	2	6	0	9	85
d__Bacteria	k__norank_d__Bacteria	p__Proteobacteria	c__Deltaproteobacteria	o__Myxococcales	f__Polyangiaceae	g__Pajaroellobacter	s__uncultured_bacterium_g__Pajaroellobacter	OTU1880	0	1	1	3	3	0	0	0	2	0	1	1	0	0	0	2	1	0	1	1	0	17
d__Bacteria	k__norank_d__Bacteria	p__Latescibacteria	c__Latescibacteria	o__norank_c__Latescibacteria	f__norank_o__norank_c__Latescibacteria	g__norank_f__norank_o__norank_c__Latescibacteria	s__uncultured_bacterium_g__norank_f__norank_o__norank_c__Latescibacteria	OTU1952	1	1	0	5	0	0	3	1	0	3	0	1	0	2	0	3	12	5	0	1	0	38
d__Bacteria	k__norank_d__Bacteria	p__Rokubacteria	c__NC10	o__Rokubacteriales	f__norank_o__Rokubacteriales	g__norank_f__norank_o__Rokubacteriales	s__uncultured_bacterium_g__norank_f__norank_o__Rokubacteriales	OTU2040	0	0	0	0	1	1	0	1	1	0	1	2	4	0	2	2	3	2	3	5	1	29
d__Bacteria	k__norank_d__Bacteria	p__Actinobacteria	c__Actinobacteria	o__Pseudonocardiales	f__Pseudonocardiaceae	g__Amycolatopsis	s__unclassified_g__Amycolatopsis	OTU2367	0	0	0	0	0	0	0	0	0	0	0	0	0	0	0	0	3	1	0	13	6	23
d__Bacteria	k__norank_d__Bacteria	p__Proteobacteria	c__Deltaproteobacteria	o__Desulfarculales	f__Desulfarculaceae	g__norank_f__Desulfarculaceae	s__uncultured_Myxococcales_bacterium_g__norank	OTU1487	0	0	0	0	0	0	1	0	1	1	1	2	6	1	2	1	0	2	6	8	1	33
d__Bacteria	k__norank_d__Bacteria	p__Chloroflexi	c__Chloroflexia	o__Chloroflexales	f__Roseiflexaceae	g__norank_f__Roseiflexaceae	s__unclassified_g__norank_f__Roseiflexaceae	OTU635	1	0	0	2	2	0	0	0	0	0	0	0	0	0	0	0	0	1	0	0	0	6
d__Bacteria	k__norank_d__Bacteria	p__Chloroflexi	c__Chloroflexia	o__Chloroflexales	f__Roseiflexaceae	g__norank_f__Roseiflexaceae	s__uncultured_bacterium_g__norank_f__Roseiflexaceae	OTU708	0	0	0	0	1	1	2	2	0	1	0	0	0	0	0	0	0	0	0	0	0	7
d__Bacteria	k__norank_d__Bacteria	p__Acidobacteria	c__Blastocatellia_Subgroup_4	o__Blastocatellales	f__Blastocatellaceae	g__norank_f__Blastocatellaceae	s__uncultured_Acidobacteria_bacterium_g__norank_f__Blastocatellaceae	OTU1914	1	0	1	3	5	6	10	4	14	7	5	4	15	5	7	2	1	1	12	15	23	141
d__Bacteria	k__norank_d__Bacteria	p__Proteobacteria	c__Gammaproteobacteria	o__JG36-TzT-191	f__norank_o__JG36-TzT-191	g__norank_f__norank_o__JG36-TzT-191	s__uncultured_bacterium_g__norank_f__norank_o__JG36-TzT-191	OTU1340	0	1	0	0	0	0	0	0	0	4	6	3	0	0	0	0	0	0	0	0	0	14
d__Bacteria	k__norank_d__Bacteria	p__Chloroflexi	c__Dehalococcoidia	o__S085	f__norank_o__S085	g__norank_f__norank_o__S085	s__unclassified_g__norank_f__norank_o__S085	OTU2514	0	0	0	0	0	1	0	1	0	0	0	0	5	0	6	1	2	0	3	1	6	26
d__Bacteria	k__norank_d__Bacteria	p__Proteobacteria	c__Alphaproteobacteria	o__Rhizobiales	f__Rhizobiales_Incertae_Sedis	g__norank_f__Rhizobiales_Incertae_Sedis	s__uncultured_bacterium_g__norank_f__Rhizobiales_Incertae_Sedis	OTU2440	4	0	0	0	2	0	2	0	0	0	2	1	1	1	5	0	3	0	32	37	47	137
d__Bacteria	k__norank_d__Bacteria	p__Proteobacteria	c__Alphaproteobacteria	o__norank_c__Alphaproteobacteria	f__norank_o__norank_c__Alphaproteobacteria	g__norank_f__norank_o__norank_c__Alphaproteobacteria	s__uncultured_Rhodospirillaceae_bacterium_g__norank_f__norank_o__norank	OTU2114	0	0	1	2	0	0	0	0	0	2	0	0	1	0	3	2	0	1	0	5	1	18
d__Bacteria	k__norank_d__Bacteria	p__Acidobacteria	c__Blastocatellia_Subgroup_4	o__Blastocatellales	f__Blastocatellaceae	g__JGI_0001001-H03	s__unclassified_g__JGI_0001001-H03	OTU720	1	2	5	2	2	3	2	6	12	2	1	3	0	0	1	1	0	4	2	0	0	49
d__Bacteria	k__norank_d__Bacteria	p__Proteobacteria	c__Deltaproteobacteria	o__Myxococcales	f__norank_o__Myxococcales	g__norank_f__norank_o__Myxococcales	s__uncultured_delta_proteobacterium_g__norank_f__norank_o__Myxococcales	OTU1052	0	0	0	0	0	0	0	0	0	1	1	2	0	0	1	0	2	2	2	0	1	12
d__Bacteria	k__norank_d__Bacteria	p__Acidobacteria	c__Subgroup_25	o__norank_c__Subgroup_25	f__norank_o__norank_c__Subgroup_25	g__norank_f__norank_o__norank_c__Subgroup_25	s__uncultured_bacterium_g__norank_f__norank_o__norank_c__Subgroup_25	OTU148	5	2	0	0	4	1	3	2	2	0	0	2	0	0	0	0	0	1	0	0	0	22
d__Bacteria	k__norank_d__Bacteria	p__Actinobacteria	c__Actinobacteria	o__unclassified_c__Actinobacteria	f__unclassified_c__Actinobacteria	g__unclassified_c__Actinobacteria	s__unclassified_c__Actinobacteria	OTU1311	3	8	1	5	5	0	1	2	2	3	3	2	0	0	4	1	1	6	3	2	5	57
d__Bacteria	k__norank_d__Bacteria	p__Planctomycetes	c__Phycisphaerae	o__Phycisphaerales	f__Phycisphaeraceae	g__SM1A02	s__uncultured_bacterium_g__SM1A02	OTU2224	1	0	0	0	0	1	0	0	1	1	0	0	0	1	1	0	0	1	4	1	5	17
d__Bacteria	k__norank_d__Bacteria	p__Planctomycetes	c__OM190	o__norank_c__OM190	f__norank_o__norank_c__OM190	g__norank_f__norank_o__norank_c__OM190	s__uncultured_Crater_Lake_bacterium_CL500-15	OTU1669	0	0	0	1	0	0	0	0	0	0	0	0	1	1	0	3	0	0	1	0	1	8
d__Bacteria	k__norank_d__Bacteria	p__Chloroflexi	c__JG30-KF-CM66	o__norank_c__JG30-KF-CM66	f__norank_o__norank_c__JG30-KF-CM66	g__norank_f__norank_o__norank_c__JG30-KF-CM66	s__unclassified_g__norank_f__norank_o__norank_c__JG30-KF-CM66	OTU1186	26	0	0	3	2	14	5	9	0	15	4	5	15	1	13	2	0	0	11	5	3	133
d__Bacteria	k__norank_d__Bacteria	p__Entotheonellaeota	c__Entotheonellia	o__Entotheonellales	f__Entotheonellaceae	g__norank_f__Entotheonellaceae	s__uncultured_bacterium_g__norank_f__Entotheonellaceae	OTU2022	0	0	0	0	0	1	0	0	0	1	0	1	4	0	3	0	1	0	0	5	1	17
d__Bacteria	k__norank_d__Bacteria	p__Proteobacteria	c__Alphaproteobacteria	o__Acetobacterales	f__Acetobacteraceae	g__Craurococcus	s__uncultured_bacterium_g__Craurococcus	OTU630	0	0	0	2	0	0	0	0	0	0	0	0	0	0	0	0	0	0	0	0	0	2
d__Bacteria	k__norank_d__Bacteria	p__Acidobacteria	c__Holophagae	o__Subgroup_7	f__norank_o__Subgroup_7	g__norank_f__norank_o__Subgroup_7	s__unclassified_g__norank_f__norank_o__Subgroup_7	OTU1259	1	11	0	11	13	1	8	8	6	10	6	10	0	0	0	3	10	8	13	12	6	137
d__Bacteria	k__norank_d__Bacteria	p__Proteobacteria	c__Alphaproteobacteria	o__Tistrellales	f__Geminicoccaceae	g__norank_f__Geminicoccaceae	s__uncultured_bacterium_g__norank_f__Geminicoccaceae	OTU2230	0	0	0	1	3	0	2	0	1	4	0	4	17	4	14	0	1	2	8	28	18	107
d__Bacteria	k__norank_d__Bacteria	p__Actinobacteria	c__Actinobacteria	o__Rubrobacterales	f__Rubrobacteriaceae	g__Rubrobacter	s__metagenome_g__Rubrobacter	OTU185	2	10	1	1	4	4	4	22	1	10	11	12	3	0	21	8	1	8	1	5	9	138
d__Bacteria	k__norank_d__Bacteria	p__Verrucomicrobia	c__Verrucomicrobiae	o__Pedosphaerales	f__Pedosphaeraceae	g__ADurb.Bin063-1	s__unclassified_g__ADurb.Bin063-1	OTU238	1	9	0	2	0	2	0	0	0	0	0	0	1	0	3	0	1	1	1	1	0	22
d__Bacteria	k__norank_d__Bacteria	p__Proteobacteria	c__Gammaproteobacteria	o__unclassified_c__Gammaproteobacteria	f__unclassified_c__Gammaproteobacteria	g__unclassified_c__Gammaproteobacteria	s__unclassified_c__Gammaproteobacteria	OTU1718	0	0	0	0	0	0	0	0	0	0	0	0	3	0	2	0	0	0	0	3	0	8
d__Bacteria	k__norank_d__Bacteria	p__Acidobacteria	c__Acidobacteriia	o__Solibacterales	f__Solibacteraceae_Subgroup_3	g__Bryobacter	s__unclassified_g__Bryobacter	OTU1999	1	0	0	1	1	2	0	0	0	0	1	1	2	0	0	1	0	2	1	2	0	15
d__Bacteria	k__norank_d__Bacteria	p__Verrucomicrobia	c__Verrucomicrobiae	o__Chthoniobacterales	f__Chthoniobacteraceae	g__Candidatus_Udaeobacter	s__unclassified_g__Candidatus_Udaeobacter	OTU481	0	1	0	1	0	0	0	0	0	1	2	0	0	2	0	4	2	0	0	1	0	14
d__Bacteria	k__norank_d__Bacteria	p__Chloroflexi	c__OLB14	o__norank_c__OLB14	f__norank_o__norank_c__OLB14	g__norank_f__norank_o__norank_c__OLB14	s__unclassified_g__norank_f__norank_o__norank_c__OLB14	OTU87	4	3	1	1	0	1	1	3	3	1	0	5	0	0	1	2	4	2	2	3	2	39
d__Bacteria	k__norank_d__Bacteria	p__Proteobacteria	c__Deltaproteobacteria	o__Myxococcales	f__Haliangiaceae	g__Haliangium	s__unclassified_g__Haliangium	OTU173	0	7	2	0	0	0	0	0	0	0	3	1	0	0	1	0	1	0	1	3	0	19
d__Bacteria	k__norank_d__Bacteria	p__Acidobacteria	c__Subgroup_22	o__norank_c__Subgroup_22	f__norank_o__norank_c__Subgroup_22	g__norank_f__norank_o__norank_c__Subgroup_22	s__uncultured_bacterium_g__norank_f__norank_o__norank_c__Subgroup_22	OTU1803	1	0	0	2	2	1	1	2	0	1	0	0	2	0	1	0	0	0	1	1	4	19
d__Bacteria	k__norank_d__Bacteria	p__Planctomycetes	c__Planctomycetacia	o__Gemmatales	f__Gemmataceae	g__norank_f__Gemmataceae	s__unclassified_g__norank_f__Gemmataceae	OTU1820	0	1	1	0	0	2	1	0	2	1	1	0	0	0	4	1	0	1	1	0	0	16
d__Bacteria	k__norank_d__Bacteria	p__Acidobacteria	c__Subgroup_6	o__unclassified	f__unclassified_o__unclassified	g__Vicinamibacter	s__unclassified_g__Vicinamibacter	OTU593	1	0	2	3	2	1	1	2	0	0	0	0	1	2	0	1	5	2	0	1	0	24
d__Bacteria	k__norank_d__Bacteria	p__Proteobacteria	c__Alphaproteobacteria	o__norank_c__Alphaproteobacteria	f__norank_o__norank_c__Alphaproteobacteria	g__norank_f__norank_o__norank_c__Alphaproteobacteria	s__uncultured_Bradyrhizobiaceae_bacterium_g__norank	OTU1212	9	3	9	3	4	7	5	3	27	5	9	8	0	2	4	6	0	9	5	0	0	118
d__Bacteria	k__norank_d__Bacteria	p__Acidobacteria	c__Subgroup_25	o__norank_c__Subgroup_25	f__norank_o__norank_c__Subgroup_25	g__norank_f__norank_o__norank_c__Subgroup_25	s__uncultured_Acidobacteria_bacterium_g__norank_f__norank_o__norank_c__Subgroup_25	OTU2307	0	0	0	0	0	0	0	0	0	0	0	0	17	0	1	0	0	0	3	13	13	47
d__Bacteria	k__norank_d__Bacteria	p__Actinobacteria	c__Actinobacteria	o__norank_c__Actinobacteria	f__norank_o__norank_c__Actinobacteria	g__norank_f__norank_o__norank_c__Actinobacteria	s__metagenome_g__norank_f__norank_o__norank_c__Actinobacteria	OTU1381	8	0	0	1	0	3	1	2	1	12	3	2	1	1	3	0	1	4	4	1	3	51
d__Bacteria	k__norank_d__Bacteria	p__Proteobacteria	c__Deltaproteobacteria	o__Myxococcales	f__mle1-27	g__norank_f__mle1-27	s__uncultured_bacterium_g__norank_f__mle1-27	OTU1226	0	0	0	0	0	0	0	0	1	1	2	1	1	0	0	0	0	1	0	0	0	7
d__Bacteria	k__norank_d__Bacteria	p__Actinobacteria	c__Actinobacteria	o__IMCC26256	f__norank_o__IMCC26256	g__norank_f__norank_o__IMCC26256	s__unclassified_g__norank_f__norank_o__IMCC26256	OTU1211	0	2	0	0	2	0	1	0	3	2	3	4	0	0	0	0	0	0	0	0	0	17
d__Bacteria	k__norank_d__Bacteria	p__Acidobacteria	c__Thermoanaerobaculia	o__Thermoanaerobaculales	f__Thermoanaerobaculaceae	g__Subgroup_10	s__unclassified_g__Subgroup_10	OTU454	0	0	0	4	2	4	1	0	1	4	2	9	0	0	1	0	2	5	0	0	0	35
d__Bacteria	k__norank_d__Bacteria	p__Gemmatimonadetes	c__Gemmatimonadetes	o__Gemmatimonadales	f__Gemmatimonadaceae	g__norank_f__Gemmatimonadaceae	s__uncultured_Gemmatimonadetes_bacterium_g__norank_f__Gemmatimonadaceae	OTU2325	2	0	0	0	0	0	1	0	0	0	0	0	19	0	6	0	0	0	1	15	12	56
d__Bacteria	k__norank_d__Bacteria	p__Entotheonellaeota	c__Entotheonellia	o__Entotheonellales	f__Entotheonellaceae	g__norank_f__Entotheonellaceae	s__uncultured_bacterium_g__norank_f__Entotheonellaceae	OTU1432	0	0	0	0	0	0	0	0	0	0	0	2	0	1	0	2	1	0	0	0	2	8
d__Bacteria	k__norank_d__Bacteria	p__Proteobacteria	c__Deltaproteobacteria	o__Myxococcales	f__Archangiaceae	g__Anaeromyxobacter	s__unclassified_g__Anaeromyxobacter	OTU828	3	0	0	4	13	8	1	16	0	6	1	10	0	4	3	0	3	1	31	4	3	111
d__Bacteria	k__norank_d__Bacteria	p__Chloroflexi	c__unclassified_p__Chloroflexi	o__unclassified_p__Chloroflexi	f__unclassified_p__Chloroflexi	g__unclassified_p__Chloroflexi	s__unclassified_p__Chloroflexi	OTU1835	7	12	0	5	10	5	1	7	2	4	4	4	0	3	3	2	6	1	0	3	5	84
d__Bacteria	k__norank_d__Bacteria	p__Actinobacteria	c__Actinobacteria	o__Micromonosporales	f__Micromonosporaceae	g__Micromonospora	s__Micromonospora_chersina	OTU2139	114	129	107	403	655	443	184	117	139	414	223	340	303	1543	370	787	389	332	280	338	344	7954
d__Bacteria	k__norank_d__Bacteria	p__Proteobacteria	c__Deltaproteobacteria	o__unclassified_c__Deltaproteobacteria	f__unclassified_c__Deltaproteobacteria	g__unclassified_c__Deltaproteobacteria	s__unclassified_c__Deltaproteobacteria	OTU1692	0	0	0	1	1	2	1	1	0	3	0	0	11	1	1	1	2	2	9	8	3	47
d__Bacteria	k__norank_d__Bacteria	p__Armatimonadetes	c__Chthonomonadetes	o__Chthonomonadales	f__norank_o__Chthonomonadales	g__norank_f__norank_o__Chthonomonadales	s__uncultured_bacterium_g__norank_f__norank_o__Chthonomonadales	OTU488	0	0	0	1	0	0	0	0	0	0	0	0	0	0	0	0	0	0	0	0	0	1
d__Bacteria	k__norank_d__Bacteria	p__Acidobacteria	c__Subgroup_6	o__norank_c__Subgroup_6	f__norank_o__norank_c__Subgroup_6	g__norank_f__norank_o__norank_c__Subgroup_6	s__unclassified_g__norank_f__norank_o__norank_c__Subgroup_6	OTU1125	1	0	0	0	0	0	1	0	0	1	0	1	1	0	1	1	0	0	0	1	0	8
d__Bacteria	k__norank_d__Bacteria	p__Proteobacteria	c__Deltaproteobacteria	o__Myxococcales	f__BIrii41	g__norank_f__BIrii41	s__metagenome_g__norank_f__BIrii41	OTU2533	1	9	2	0	4	1	2	0	3	2	6	2	0	2	2	4	10	6	14	1	16	87
d__Bacteria	k__norank_d__Bacteria	p__Chloroflexi	c__KD4-96	o__norank_c__KD4-96	f__norank_o__norank_c__KD4-96	g__norank_f__norank_o__norank_c__KD4-96	s__unclassified_g__norank_f__norank_o__norank_c__KD4-96	OTU479	5	2	0	6	1	0	0	3	0	0	3	0	0	2	0	2	2	2	0	0	0	28
d__Bacteria	k__norank_d__Bacteria	p__Chloroflexi	c__JG30-KF-CM66	o__norank_c__JG30-KF-CM66	f__norank_o__norank_c__JG30-KF-CM66	g__norank_f__norank_o__norank_c__JG30-KF-CM66	s__metagenome_g__norank_f__norank_o__norank_c__JG30-KF-CM66	OTU154	2	0	0	0	0	0	0	0	1	1	0	1	1	0	0	1	0	0	0	0	0	7
d__Bacteria	k__norank_d__Bacteria	p__Chlamydiae	c__Chlamydiae	o__Chlamydiales	f__Simkaniaceae	g__unclassified_f__Simkaniaceae	s__unclassified_f__Simkaniaceae	OTU226	0	12	1	0	0	0	0	0	0	0	0	0	1	0	0	0	0	0	0	0	0	14
d__Bacteria	k__norank_d__Bacteria	p__Bacteroidetes	c__Bacteroidia	o__Chitinophagales	f__Chitinophagaceae	g__Dinghuibacter	s__uncultured_bacterium_g__Dinghuibacter	OTU692	9	0	0	1	2	5	1	1	0	0	0	3	3	7	5	4	1	2	2	1	1	48
d__Bacteria	k__norank_d__Bacteria	p__Acidobacteria	c__Subgroup_17	o__norank_c__Subgroup_17	f__norank_o__norank_c__Subgroup_17	g__norank_f__norank_o__norank_c__Subgroup_17	s__uncultured_Acidobacteriales_bacterium_g__norank_f__norank_o__norank_c__Subgroup_17	OTU1719	9	3	0	20	28	16	17	8	0	15	1	9	25	3	7	8	32	8	9	10	9	237
d__Bacteria	k__norank_d__Bacteria	p__Proteobacteria	c__Deltaproteobacteria	o__Desulfarculales	f__Desulfarculaceae	g__norank_f__Desulfarculaceae	s__metagenome_g__norank_f__Desulfarculaceae	OTU2228	5	2	2	1	5	10	7	2	9	6	3	4	11	2	8	6	0	5	7	6	0	101
d__Bacteria	k__norank_d__Bacteria	p__Patescibacteria	c__Parcubacteria	o__Candidatus_Kaiserbacteria	f__norank_o__Candidatus_Kaiserbacteria	g__norank_f__norank_o__Candidatus_Kaiserbacteria	s__unclassified_g__norank_f__norank_o__Candidatus_Kaiserbacteria	OTU2362	0	0	0	0	0	0	0	0	0	0	0	0	0	0	0	0	0	0	0	3	0	3
d__Bacteria	k__norank_d__Bacteria	p__Chloroflexi	c__Chloroflexia	o__Thermomicrobiales	f__JG30-KF-CM45	g__norank_f__JG30-KF-CM45	s__uncultured_Thermomicrobia_bacterium_g__norank_f__JG30-KF-CM45	OTU1090	2	0	0	3	0	1	0	0	0	0	0	0	0	0	1	0	3	1	0	4	10	25
d__Bacteria	k__norank_d__Bacteria	p__Bacteroidetes	c__Ignavibacteria	o__OPB56	f__norank_o__OPB56	g__norank_f__norank_o__OPB56	s__uncultured_bacterium_g__norank_f__norank_o__OPB56	OTU820	0	0	0	2	2	2	3	1	0	1	0	0	0	0	1	0	2	0	2	0	0	16
d__Bacteria	k__norank_d__Bacteria	p__Planctomycetes	c__Phycisphaerae	o__Phycisphaerales	f__Phycisphaeraceae	g__AKYG587	s__uncultured_bacterium_g__AKYG587	OTU2379	0	0	0	0	0	1	0	0	0	0	0	0	10	0	8	0	1	0	8	20	6	54
d__Bacteria	k__norank_d__Bacteria	p__Acidobacteria	c__Blastocatellia_Subgroup_4	o__DS-100	f__norank_o__DS-100	g__norank_f__norank_o__DS-100	s__unclassified_g__norank_f__norank_o__DS-100	OTU964	0	0	0	0	2	0	2	1	5	0	0	1	0	2	1	3	2	2	0	0	0	21
d__Bacteria	k__norank_d__Bacteria	p__Chloroflexi	c__Anaerolineae	o__SBR1031	f__A4b	g__norank_f__A4b	s__uncultured_bacterium_g__norank_f__A4b	OTU2234	0	0	0	0	0	0	2	0	0	0	0	0	74	0	11	0	0	0	18	129	95	329
d__Bacteria	k__norank_d__Bacteria	p__Acidobacteria	c__Subgroup_6	o__norank_c__Subgroup_6	f__norank_o__norank_c__Subgroup_6	g__norank_f__norank_o__norank_c__Subgroup_6	s__unclassified_g__norank_f__norank_o__norank_c__Subgroup_6	OTU1638	15	0	0	2	2	5	1	1	0	2	1	1	34	1	18	3	1	6	11	9	6	119
d__Bacteria	k__norank_d__Bacteria	p__Firmicutes	c__Bacilli	o__Bacillales	f__Bacillaceae	g__Bacillus	s__unclassified_g__Bacillus	OTU2052	28	18	9	107	86	36	10	47	24	87	55	47	9	35	22	96	26	23	18	12	19	814
d__Bacteria	k__norank_d__Bacteria	p__Proteobacteria	c__Deltaproteobacteria	o__NB1-j	f__norank_o__NB1-j	g__norank_f__norank_o__NB1-j	s__uncultured_Myxococcales_bacterium_g__norank_f__norank_o__NB1-j	OTU1991	18	7	0	10	16	21	12	9	6	18	5	48	38	6	38	28	22	36	31	40	36	445
d__Bacteria	k__norank_d__Bacteria	p__Chloroflexi	c__Anaerolineae	o__SBR1031	f__A4b	g__norank_f__A4b	s__unclassified_g__norank_f__A4b	OTU2491	0	0	0	0	0	1	0	0	0	0	1	0	0	0	1	0	0	0	0	10	5	18
d__Bacteria	k__norank_d__Bacteria	p__Proteobacteria	c__Alphaproteobacteria	o__Tistrellales	f__Geminicoccaceae	g__Candidatus_Alysiosphaera	s__uncultured_alpha_proteobacterium_g__Candidatus_Alysiosphaera	OTU786	1	0	0	0	0	0	2	0	0	0	0	1	1	0	0	1	0	0	3	4	1	14
d__Bacteria	k__norank_d__Bacteria	p__Proteobacteria	c__Deltaproteobacteria	o__Myxococcales	f__Sandaracinaceae	g__Sandaracinus	s__unclassified_g__Sandaracinus	OTU1172	2	0	0	0	0	0	0	1	1	0	1	2	1	0	1	3	0	0	1	0	1	14
d__Bacteria	k__norank_d__Bacteria	p__Gemmatimonadetes	c__Gemmatimonadetes	o__Gemmatimonadales	f__Gemmatimonadaceae	g__unclassified_f__Gemmatimonadaceae	s__unclassified_f__Gemmatimonadaceae	OTU796	1	1	1	0	10	5	44	0	11	2	1	0	0	0	0	1	0	0	0	0	0	77
d__Bacteria	k__norank_d__Bacteria	p__Actinobacteria	c__Actinobacteria	o__Rubrobacterales	f__Rubrobacteriaceae	g__Rubrobacter	s__uncultured_bacterium_g__Rubrobacter	OTU2160	1	1	0	11	2	2	0	1	0	2	0	0	1	0	1	3	2	12	3	7	1	50
d__Bacteria	k__norank_d__Bacteria	p__Actinobacteria	c__Actinobacteria	o__Micromonosporales	f__Micromonosporaceae	g__norank_f__Micromonosporaceae	s__uncultured_bacterium_g__norank_f__Micromonosporaceae	OTU548	29	102	36	107	49	52	29	27	6	10	51	31	1	5	5	27	73	24	3	7	3	677
d__Bacteria	k__norank_d__Bacteria	p__Actinobacteria	c__Actinobacteria	o__Solirubrobacterales	f__67-14	g__norank_f__67-14	s__uncultured_actinobacterium_g__norank_f__67-14	OTU551	2	0	1	4	3	1	3	2	0	0	0	0	0	0	1	0	2	0	0	0	0	19
d__Bacteria	k__norank_d__Bacteria	p__Planctomycetes	c__Pla3_lineage	o__norank_c__Pla3_lineage	f__norank_o__norank_c__Pla3_lineage	g__norank_f__norank_o__norank_c__Pla3_lineage	s__unclassified_g__norank_f__norank_o__norank_c__Pla3_lineage	OTU1209	8	0	0	1	3	3	3	0	0	1	1	1	0	0	0	4	0	11	0	0	0	36
d__Bacteria	k__norank_d__Bacteria	p__Actinobacteria	c__Actinobacteria	o__Micromonosporales	f__Micromonosporaceae	g__Micromonospora	s__unclassified_g__Micromonospora	OTU480	60	139	127	111	116	76	77	110	169	99	180	106	65	182	106	103	86	63	76	61	83	2195
d__Bacteria	k__norank_d__Bacteria	p__Gemmatimonadetes	c__Gemmatimonadetes	o__Gemmatimonadales	f__Gemmatimonadaceae	g__norank_f__Gemmatimonadaceae	s__uncultured_bacterium_g__norank_f__Gemmatimonadaceae	OTU1353	0	0	0	1	0	0	0	0	0	0	0	1	1	0	0	0	1	1	0	1	0	6
d__Bacteria	k__norank_d__Bacteria	p__Chloroflexi	c__Gitt-GS-136	o__norank_c__Gitt-GS-136	f__norank_o__norank_c__Gitt-GS-136	g__norank_f__norank_o__norank_c__Gitt-GS-136	s__uncultured_bacterium_g__norank_f__norank_o__norank_c__Gitt-GS-136	OTU1621	0	0	0	0	0	0	0	0	0	0	0	0	6	0	2	0	0	0	3	12	7	30
d__Bacteria	k__norank_d__Bacteria	p__Rokubacteria	c__NC10	o__Rokubacteriales	f__norank_o__Rokubacteriales	g__norank_f__norank_o__Rokubacteriales	s__unclassified_g__norank_f__norank_o__Rokubacteriales	OTU1735	0	0	0	0	0	1	0	1	0	1	3	4	0	4	28	2	0	2	2	1	0	49
d__Bacteria	k__norank_d__Bacteria	p__Proteobacteria	c__Deltaproteobacteria	o__NB1-j	f__norank_o__NB1-j	g__norank_f__norank_o__NB1-j	s__uncultured_Myxococcales_bacterium_g__norank_f__norank_o__NB1-j	OTU1514	24	1	0	4	3	11	9	0	0	5	0	8	41	1	17	10	24	9	29	38	25	259
d__Bacteria	k__norank_d__Bacteria	p__Bacteroidetes	c__Bacteroidia	o__Chitinophagales	f__Chitinophagaceae	g__Flavihumibacter	s__unclassified_g__Flavihumibacter	OTU98	10	1	0	3	3	7	2	0	16	8	12	4	3	4	2	5	0	0	11	0	3	94
d__Bacteria	k__norank_d__Bacteria	p__Actinobacteria	c__Actinobacteria	o__IMCC26256	f__norank_o__IMCC26256	g__norank_f__norank_o__IMCC26256	s__unclassified_g__norank_f__norank_o__IMCC26256	OTU2466	7	0	0	10	7	18	1	0	0	7	0	5	18	5	3	0	0	1	11	11	17	121
d__Bacteria	k__norank_d__Bacteria	p__Planctomycetes	c__Phycisphaerae	o__Phycisphaerales	f__Phycisphaeraceae	g__AKYG587	s__uncultured_bacterium_g__AKYG587	OTU79	14	0	0	6	1	21	7	1	0	6	6	9	10	6	19	15	5	11	15	6	11	169
d__Bacteria	k__norank_d__Bacteria	p__unclassified_k__norank_d__Bacteria	c__unclassified_k__norank_d__Bacteria	o__unclassified_k__norank_d__Bacteria	f__unclassified_k__norank_d__Bacteria	g__unclassified_k__norank_d__Bacteria	s__unclassified_k__norank_d__Bacteria	OTU841	0	0	0	1	0	0	0	1	0	0	0	0	0	0	0	0	0	0	0	0	0	2
d__Bacteria	k__norank_d__Bacteria	p__Chloroflexi	c__Ktedonobacteria	o__Ktedonobacterales	f__JG30-KF-AS9	g__norank_f__JG30-KF-AS9	s__uncultured_bacterium_g__norank_f__JG30-KF-AS9	OTU917	1	0	0	0	0	0	2	0	23	2	1	2	0	0	0	0	0	0	1	0	0	32
d__Bacteria	k__norank_d__Bacteria	p__Chloroflexi	c__Chloroflexia	o__Chloroflexales	f__Roseiflexaceae	g__norank_f__Roseiflexaceae	s__uncultured_bacterium_g__norank_f__Roseiflexaceae	OTU1940	0	0	0	1	0	0	1	0	0	0	0	0	0	1	0	2	0	1	0	1	4	11
d__Bacteria	k__norank_d__Bacteria	p__Acidobacteria	c__Subgroup_6	o__norank_c__Subgroup_6	f__norank_o__norank_c__Subgroup_6	g__norank_f__norank_o__norank_c__Subgroup_6	s__unclassified_g__norank_f__norank_o__norank_c__Subgroup_6	OTU1582	4	1	1	6	5	4	8	2	3	4	1	1	79	3	20	4	1	5	19	28	16	215
d__Bacteria	k__norank_d__Bacteria	p__Planctomycetes	c__OM190	o__norank_c__OM190	f__norank_o__norank_c__OM190	g__norank_f__norank_o__norank_c__OM190	s__uncultured_Planctomyces_sp._g__norank_f__norank	OTU1889	0	0	0	1	0	2	0	0	0	0	4	0	13	1	15	1	0	3	4	4	0	48
d__Bacteria	k__norank_d__Bacteria	p__Chloroflexi	c__TK10	o__norank_c__TK10	f__norank_o__norank_c__TK10	g__norank_f__norank_o__norank_c__TK10	s__unclassified_g__norank_f__norank_o__norank_c__TK10	OTU2432	1	4	2	0	3	2	0	3	1	2	7	2	4	1	4	0	2	3	1	3	3	48
d__Bacteria	k__norank_d__Bacteria	p__Patescibacteria	c__Saccharimonadia	o__Saccharimonadales	f__norank_o__Saccharimonadales	g__norank_f__norank_o__Saccharimonadales	s__uncultured_bacterium_g__norank_f__norank_o__Saccharimonadales	OTU1222	0	0	0	0	0	0	0	0	2	4	2	9	0	0	0	0	0	0	0	0	0	17
d__Bacteria	k__norank_d__Bacteria	p__Acidobacteria	c__Subgroup_25	o__norank_c__Subgroup_25	f__norank_o__norank_c__Subgroup_25	g__norank_f__norank_o__norank_c__Subgroup_25	s__uncultured_bacterium_g__norank_f__norank_o__norank_c__Subgroup_25	OTU1375	0	3	2	0	1	0	0	0	3	3	5	12	0	0	0	0	0	1	0	0	0	30
d__Bacteria	k__norank_d__Bacteria	p__Actinobacteria	c__Actinobacteria	o__Kineosporiales	f__Kineosporiaceae	g__Angustibacter	s__unclassified_g__Angustibacter	OTU1246	3	6	2	0	0	0	3	3	28	0	16	1	0	0	0	0	0	2	0	0	0	64
d__Bacteria	k__norank_d__Bacteria	p__Patescibacteria	c__Saccharimonadia	o__Saccharimonadales	f__norank_o__Saccharimonadales	g__norank_f__norank_o__Saccharimonadales	s__unclassified_g__norank_f__norank_o__Saccharimonadales	OTU360	0	1	0	1	0	0	0	0	0	1	0	2	0	0	1	0	0	0	0	0	0	6
d__Bacteria	k__norank_d__Bacteria	p__Actinobacteria	c__Actinobacteria	o__Gaiellales	f__norank_o__Gaiellales	g__norank_f__norank_o__Gaiellales	s__uncultured_bacterium_g__norank_f__norank_o__Gaiellales	OTU2283	1	2	1	1	2	0	1	4	0	2	3	1	1	0	0	0	2	4	2	0	0	27
d__Bacteria	k__norank_d__Bacteria	p__Acidobacteria	c__Subgroup_17	o__norank_c__Subgroup_17	f__norank_o__norank_c__Subgroup_17	g__norank_f__norank_o__norank_c__Subgroup_17	s__uncultured_bacterium_g__norank_f__norank_o__norank_c__Subgroup_17	OTU2368	3	16	4	20	5	8	11	12	5	15	9	8	0	4	12	4	8	8	6	2	5	165
d__Bacteria	k__norank_d__Bacteria	p__Proteobacteria	c__Deltaproteobacteria	o__Myxococcales	f__Archangiaceae	g__Stigmatella	s__unclassified_g__Stigmatella	OTU1717	0	0	0	0	0	0	0	0	0	0	0	0	0	0	1	2	0	0	0	0	0	3
d__Bacteria	k__norank_d__Bacteria	p__Proteobacteria	c__Alphaproteobacteria	o__Reyranellales	f__Reyranellaceae	g__norank_f__Reyranellaceae	s__unclassified_g__norank_f__Reyranellaceae	OTU1935	1	1	0	0	0	0	0	0	0	1	0	0	0	0	0	1	0	0	1	0	0	5
d__Bacteria	k__norank_d__Bacteria	p__Proteobacteria	c__Deltaproteobacteria	o__Bdellovibrionales	f__Bdellovibrionaceae	g__OM27_clade	s__unclassified_g__OM27_clade	OTU1322	1	0	0	4	1	2	0	0	1	7	2	10	0	6	1	6	0	1	1	1	2	46
d__Bacteria	k__norank_d__Bacteria	p__Acidobacteria	c__Subgroup_6	o__norank_c__Subgroup_6	f__norank_o__norank_c__Subgroup_6	g__norank_f__norank_o__norank_c__Subgroup_6	s__unclassified_g__norank_f__norank_o__norank_c__Subgroup_6	OTU640	0	0	0	0	0	2	2	0	0	1	0	2	1	0	0	0	0	1	0	0	0	9
d__Bacteria	k__norank_d__Bacteria	p__Actinobacteria	c__Actinobacteria	o__Micromonosporales	f__Micromonosporaceae	g__norank_f__Micromonosporaceae	s__unclassified_g__norank_f__Micromonosporaceae	OTU672	12	31	6	25	18	16	5	3	0	2	4	3	19	8	8	32	12	3	1	5	2	215
d__Bacteria	k__norank_d__Bacteria	p__Gemmatimonadetes	c__Gemmatimonadetes	o__Gemmatimonadales	f__Gemmatimonadaceae	g__unclassified_f__Gemmatimonadaceae	s__unclassified_f__Gemmatimonadaceae	OTU1870	0	1	0	1	3	7	5	1	3	4	6	3	0	0	0	5	28	1	0	0	0	68
d__Bacteria	k__norank_d__Bacteria	p__Actinobacteria	c__Actinobacteria	o__Pseudonocardiales	f__Pseudonocardiaceae	g__unclassified_f__Pseudonocardiaceae	s__unclassified_f__Pseudonocardiaceae	OTU290	1	5	15	1	2	0	1	1	11	1	1	2	0	0	0	1	2	0	1	1	2	48
d__Bacteria	k__norank_d__Bacteria	p__Proteobacteria	c__Deltaproteobacteria	o__Myxococcales	f__Archangiaceae	g__Anaeromyxobacter	s__uncultured_bacterium_g__Anaeromyxobacter	OTU2456	0	0	0	51	33	23	0	0	0	0	0	0	0	4	33	1	0	0	23	0	9	177
d__Bacteria	k__norank_d__Bacteria	p__Planctomycetes	c__Phycisphaerae	o__Phycisphaerales	f__Phycisphaeraceae	g__norank_f__Phycisphaeraceae	s__metagenome_g__norank_f__Phycisphaeraceae	OTU1072	1	0	0	0	0	0	1	0	9	2	2	0	0	0	0	0	0	0	0	0	0	15
d__Bacteria	k__norank_d__Bacteria	p__Proteobacteria	c__Alphaproteobacteria	o__Parvibaculales	f__Parvibaculaceae	g__norank_f__Parvibaculaceae	s__uncultured_bacterium_g__norank_f__Parvibaculaceae	OTU1057	2	1	0	3	0	1	1	0	1	2	0	2	0	0	0	1	2	1	0	0	0	17
d__Bacteria	k__norank_d__Bacteria	p__Chloroflexi	c__Anaerolineae	o__SBR1031	f__A4b	g__norank_f__A4b	s__uncultured_bacterium_g__norank_f__A4b	OTU2341	1	0	0	0	0	0	0	0	0	0	0	0	6	0	1	0	0	0	5	19	7	39
d__Bacteria	k__norank_d__Bacteria	p__Planctomycetes	c__OM190	o__norank_c__OM190	f__norank_o__norank_c__OM190	g__norank_f__norank_o__norank_c__OM190	s__uncultured_bacterium_g__norank_f__norank_o__norank_c__OM190	OTU2308	1	1	0	2	5	0	0	0	0	0	0	0	5	1	0	1	1	2	5	6	2	32
d__Bacteria	k__norank_d__Bacteria	p__Actinobacteria	c__Actinobacteria	o__Gaiellales	f__Gaiellaceae	g__Gaiella	s__unclassified_g__Gaiella	OTU211	64	30	36	16	50	36	64	87	51	28	44	39	58	33	67	34	66	25	58	79	59	1024
d__Bacteria	k__norank_d__Bacteria	p__Acidobacteria	c__Subgroup_17	o__norank_c__Subgroup_17	f__norank_o__norank_c__Subgroup_17	g__norank_f__norank_o__norank_c__Subgroup_17	s__unclassified_g__norank_f__norank_o__norank_c__Subgroup_17	OTU2142	0	0	1	0	0	1	0	0	0	0	0	0	3	0	0	0	5	0	2	1	3	16
d__Bacteria	k__norank_d__Bacteria	p__Chloroflexi	c__Chloroflexia	o__Chloroflexales	f__Roseiflexaceae	g__norank_f__Roseiflexaceae	s__uncultured_bacterium_g__norank_f__Roseiflexaceae	OTU945	3	1	0	0	0	0	3	8	3	2	4	11	0	2	0	1	0	0	1	1	3	43
d__Bacteria	k__norank_d__Bacteria	p__Chloroflexi	c__Chloroflexia	o__Chloroflexales	f__Roseiflexaceae	g__norank_f__Roseiflexaceae	s__uncultured_bacterium_g__norank_f__Roseiflexaceae	OTU941	12	37	29	18	20	16	7	9	22	2	4	3	1	4	2	9	12	13	2	0	3	225
d__Bacteria	k__norank_d__Bacteria	p__Gemmatimonadetes	c__Gemmatimonadetes	o__Gemmatimonadales	f__Gemmatimonadaceae	g__norank_f__Gemmatimonadaceae	s__unclassified_g__norank_f__Gemmatimonadaceae	OTU1783	0	0	0	0	0	3	3	0	0	0	0	1	18	0	9	5	0	0	18	26	17	100
d__Bacteria	k__norank_d__Bacteria	p__Proteobacteria	c__Deltaproteobacteria	o__Myxococcales	f__Haliangiaceae	g__Haliangium	s__unclassified_g__Haliangium	OTU28	4	0	0	1	0	2	0	0	0	1	0	0	0	0	0	0	0	1	0	0	0	9
d__Bacteria	k__norank_d__Bacteria	p__Proteobacteria	c__Deltaproteobacteria	o__Bdellovibrionales	f__Bdellovibrionaceae	g__OM27_clade	s__uncultured_bacterium_g__OM27_clade	OTU2127	2	0	0	1	1	5	1	0	2	3	1	0	4	1	2	0	4	1	3	2	2	35
d__Bacteria	k__norank_d__Bacteria	p__Acidobacteria	c__Subgroup_17	o__norank_c__Subgroup_17	f__norank_o__norank_c__Subgroup_17	g__norank_f__norank_o__norank_c__Subgroup_17	s__uncultured_Acidobacteriales_bacterium_g__norank_f__norank_o__norank_c__Subgroup_17	OTU604	6	0	1	16	8	11	7	7	1	17	4	7	1	3	9	11	3	5	7	11	13	148
d__Bacteria	k__norank_d__Bacteria	p__Acidobacteria	c__Subgroup_17	o__norank_c__Subgroup_17	f__norank_o__norank_c__Subgroup_17	g__norank_f__norank_o__norank_c__Subgroup_17	s__uncultured_Acidobacteriales_bacterium_g__norank_f__norank_o__norank_c__Subgroup_17	OTU1280	13	0	2	4	0	3	14	5	10	11	9	10	6	1	8	15	3	16	6	10	7	153
d__Bacteria	k__norank_d__Bacteria	p__Bacteroidetes	c__Bacteroidia	o__Sphingobacteriales	f__AKYH767	g__norank_f__AKYH767	s__metagenome_g__norank_f__AKYH767	OTU682	2	0	0	1	0	5	1	2	2	4	3	0	3	1	1	3	0	2	8	2	4	44
d__Bacteria	k__norank_d__Bacteria	p__Nitrospirae	c__Nitrospira	o__norank_c__Nitrospira	f__norank_o__norank_c__Nitrospira	g__Nitrospira	s__unclassified_g__Nitrospira	OTU1170	6	1	0	6	5	4	3	27	15	6	4	3	0	2	5	6	21	1	4	3	5	127
d__Bacteria	k__norank_d__Bacteria	p__Actinobacteria	c__Actinobacteria	o__Streptosporangiales	f__Streptosporangiaceae	g__norank_f__Streptosporangiaceae	s__uncultured_bacterium_g__norank_f__Streptosporangiaceae	OTU150	6	0	2	5	4	2	5	2	0	3	2	7	1	2	5	5	5	13	6	4	12	91
d__Bacteria	k__norank_d__Bacteria	p__Planctomycetes	c__Phycisphaerae	o__Phycisphaerales	f__Phycisphaeraceae	g__Urania-1B-19_marine_sediment_group	s__unclassified_g__Urania-1B-19_marine_sediment_group	OTU1517	0	0	0	0	0	0	0	0	0	0	0	0	5	0	0	0	0	0	0	0	1	6
d__Bacteria	k__norank_d__Bacteria	p__Gemmatimonadetes	c__Gemmatimonadetes	o__Gemmatimonadales	f__Gemmatimonadaceae	g__Gemmatirosa	s__uncultured_bacterium_g__Gemmatirosa	OTU7	3	0	0	10	0	4	0	0	0	0	0	0	0	1	0	6	1	4	0	1	1	31
d__Bacteria	k__norank_d__Bacteria	p__Acidobacteria	c__Blastocatellia_Subgroup_4	o__Blastocatellales	f__Blastocatellaceae	g__unclassified_f__Blastocatellaceae	s__unclassified_f__Blastocatellaceae	OTU2186	1	1	0	0	0	1	0	0	0	1	3	1	1	0	1	0	0	3	8	2	0	23
d__Bacteria	k__norank_d__Bacteria	p__Chloroflexi	c__Anaerolineae	o__SBR1031	f__norank_o__SBR1031	g__norank_f__norank_o__SBR1031	s__uncultured_Anaerolineaceae_bacterium_g__norank_f__norank_o__SBR1031	OTU1444	0	0	0	4	1	1	10	0	0	0	0	2	8	1	6	4	2	3	1	5	6	54
d__Bacteria	k__norank_d__Bacteria	p__Proteobacteria	c__Deltaproteobacteria	o__Myxococcales	f__unclassified_o__Myxococcales	g__unclassified_o__Myxococcales	s__unclassified_o__Myxococcales	OTU1367	2	1	0	3	7	1	1	1	5	2	4	6	2	2	3	5	4	0	3	0	0	52
d__Bacteria	k__norank_d__Bacteria	p__Bacteroidetes	c__Bacteroidia	o__Sphingobacteriales	f__env.OPS_17	g__norank_f__env.OPS_17	s__uncultured_bacterium_g__norank_f__env.OPS_17	OTU2536	0	0	0	0	0	0	0	0	0	0	0	0	0	1	0	0	0	0	0	1	3	5
d__Bacteria	k__norank_d__Bacteria	p__Proteobacteria	c__Deltaproteobacteria	o__Myxococcales	f__bacteriap25	g__norank_f__bacteriap25	s__uncultured_soil_bacterium_g__norank_f__bacteriap25	OTU1588	0	1	0	0	0	1	0	0	1	2	0	3	1	0	0	0	0	0	0	0	1	10
d__Bacteria	k__norank_d__Bacteria	p__Proteobacteria	c__Deltaproteobacteria	o__Myxococcales	f__Haliangiaceae	g__Haliangium	s__uncultured_Nannocystineae_bacterium_g__Haliangium	OTU2150	2	5	1	6	7	0	0	3	2	6	4	7	0	0	2	2	0	4	0	1	0	52
d__Bacteria	k__norank_d__Bacteria	p__Cyanobacteria	c__Oxyphotobacteria	o__Chloroplast	f__norank_o__Chloroplast	g__norank_f__norank_o__Chloroplast	s__unclassified_g__norank_f__norank_o__Chloroplast	OTU756	0	0	0	0	2	0	3	0	1	0	0	0	0	0	0	0	0	0	0	0	1	7
d__Bacteria	k__norank_d__Bacteria	p__Chloroflexi	c__Chloroflexia	o__Thermomicrobiales	f__JG30-KF-CM45	g__norank_f__JG30-KF-CM45	s__unclassified_g__norank_f__JG30-KF-CM45	OTU1917	0	1	1	1	2	1	1	0	0	2	1	0	0	1	1	0	4	2	0	3	3	24
d__Bacteria	k__norank_d__Bacteria	p__Patescibacteria	c__Parcubacteria	o__Candidatus_Jorgensenbacteria	f__norank_o__Candidatus_Jorgensenbacteria	g__norank_f__norank_o__Candidatus_Jorgensenbacteria	s__Candidatus_Adlerbacteria_bacterium_GW2011_GWC1_50_9	OTU2445	0	0	0	1	1	0	0	0	0	0	1	0	0	2	0	0	0	0	6	5	3	19
d__Bacteria	k__norank_d__Bacteria	p__Bacteroidetes	c__Bacteroidia	o__Chitinophagales	f__unclassified_o__Chitinophagales	g__unclassified_o__Chitinophagales	s__unclassified_o__Chitinophagales	OTU1359	0	3	0	0	3	0	0	1	1	0	0	3	0	1	0	0	0	0	0	0	0	12
d__Bacteria	k__norank_d__Bacteria	p__Planctomycetes	c__OM190	o__norank_c__OM190	f__norank_o__norank_c__OM190	g__norank_f__norank_o__norank_c__OM190	s__planctomycete_A-2	OTU668	1	0	0	0	0	1	0	0	0	0	0	0	0	0	0	1	1	0	0	0	0	4
d__Bacteria	k__norank_d__Bacteria	p__Chloroflexi	c__AD3	o__norank_c__AD3	f__norank_o__norank_c__AD3	g__norank_f__norank_o__norank_c__AD3	s__uncultured_Chloroflexi_bacterium_g__norank_f__norank_o__norank_c__AD3	OTU727	0	1	27	0	0	0	7	0	1	0	0	0	0	0	0	0	0	0	0	0	0	36
d__Bacteria	k__norank_d__Bacteria	p__Chlamydiae	c__Chlamydiae	o__Chlamydiales	f__Parachlamydiaceae	g__Neochlamydia	s__uncultured_bacterium_g__Neochlamydia	OTU633	2	0	0	5	5	3	0	1	0	4	0	1	0	0	2	0	0	0	0	0	0	23
d__Bacteria	k__norank_d__Bacteria	p__Patescibacteria	c__Saccharimonadia	o__Saccharimonadales	f__Saccharimonadaceae	g__norank_f__Saccharimonadaceae	s__uncultured_bacterium_g__norank_f__Saccharimonadaceae	OTU393	0	0	2	17	0	0	0	0	0	0	0	2	0	0	0	0	0	0	1	0	0	22
d__Bacteria	k__norank_d__Bacteria	p__Actinobacteria	c__Actinobacteria	o__Gaiellales	f__norank_o__Gaiellales	g__norank_f__norank_o__Gaiellales	s__uncultured_Rubrobacterales_bacterium_g__norank_f__norank	OTU1709	51	86	15	25	42	33	32	88	28	32	31	23	50	17	50	41	52	27	42	41	46	852
d__Bacteria	k__norank_d__Bacteria	p__Bacteroidetes	c__Bacteroidia	o__Chitinophagales	f__Chitinophagaceae	g__norank_f__Chitinophagaceae	s__unclassified_g__norank_f__Chitinophagaceae	OTU947	0	0	1	1	0	1	0	0	18	6	28	11	0	0	0	0	0	0	4	0	0	70
d__Bacteria	k__norank_d__Bacteria	p__Acidobacteria	c__Acidobacteriia	o__Acidobacteriales	f__norank_o__Acidobacteriales	g__norank_f__norank_o__Acidobacteriales	s__unclassified_g__norank_f__norank_o__Acidobacteriales	OTU338	0	15	139	2	3	1	14	0	47	10	33	12	0	0	1	0	3	4	0	0	0	284
d__Bacteria	k__norank_d__Bacteria	p__Proteobacteria	c__Deltaproteobacteria	o__Bdellovibrionales	f__Bdellovibrionaceae	g__OM27_clade	s__metagenome_g__OM27_clade	OTU2079	0	0	0	0	0	1	0	0	0	0	0	0	0	0	0	0	1	1	3	0	0	6
d__Bacteria	k__norank_d__Bacteria	p__Planctomycetes	c__Pla4_lineage	o__norank_c__Pla4_lineage	f__norank_o__norank_c__Pla4_lineage	g__norank_f__norank_o__norank_c__Pla4_lineage	s__uncultured_planctomycete_g__norank_f__norank_o__norank_c__Pla4_lineage	OTU1938	2	0	0	0	0	1	0	0	0	0	0	0	2	0	1	0	3	0	2	2	0	13
d__Bacteria	k__norank_d__Bacteria	p__Acidobacteria	c__Subgroup_6	o__norank_c__Subgroup_6	f__norank_o__norank_c__Subgroup_6	g__norank_f__norank_o__norank_c__Subgroup_6	s__unclassified_g__norank_f__norank_o__norank_c__Subgroup_6	OTU2035	7	25	1	10	15	11	2	14	7	4	6	11	27	4	18	15	35	12	15	12	11	262
d__Bacteria	k__norank_d__Bacteria	p__Proteobacteria	c__Deltaproteobacteria	o__MBNT15	f__norank_o__MBNT15	g__norank_f__norank_o__MBNT15	s__unclassified_g__norank_f__norank_o__MBNT15	OTU1645	0	0	0	0	0	5	0	0	0	0	0	0	5	6	3	0	0	0	0	2	1	22
d__Bacteria	k__norank_d__Bacteria	p__Proteobacteria	c__Gammaproteobacteria	o__PLTA13	f__norank_o__PLTA13	g__norank_f__norank_o__PLTA13	s__uncultured_gamma_proteobacterium_g__norank_f__norank_o__PLTA13	OTU1118	53	3	0	3	22	31	14	11	3	28	2	17	52	3	27	8	10	10	18	25	28	368
d__Bacteria	k__norank_d__Bacteria	p__Proteobacteria	c__Alphaproteobacteria	o__norank_c__Alphaproteobacteria	f__norank_o__norank_c__Alphaproteobacteria	g__norank_f__norank_o__norank_c__Alphaproteobacteria	s__unclassified_g__norank_f__norank_o__norank_c__Alphaproteobacteria	OTU986	2	0	0	0	1	0	1	1	1	3	2	2	0	0	0	0	9	0	1	0	2	25
d__Bacteria	k__norank_d__Bacteria	p__Actinobacteria	c__Actinobacteria	o__Micrococcales	f__Micrococcaceae	g__Paenarthrobacter	s__Paenarthrobacter_ureafaciens_g__Paenarthrobacter	OTU264	1	3	41	1	1	0	1	1	0	1	0	0	0	0	0	1	1	0	0	0	1	53
d__Bacteria	k__norank_d__Bacteria	p__Proteobacteria	c__Gammaproteobacteria	o__Betaproteobacteriales	f__Burkholderiaceae	g__unclassified_f__Burkholderiaceae	s__unclassified_f__Burkholderiaceae	OTU433	4	1	4	6	3	6	4	6	2	0	0	1	0	0	3	0	2	1	5	1	2	51
d__Bacteria	k__norank_d__Bacteria	p__Actinobacteria	c__Actinobacteria	o__Micromonosporales	f__Micromonosporaceae	g__Luedemannella	s__uncultured_bacterium_g__Luedemannella	OTU865	22	37	22	38	37	31	34	63	56	29	66	38	11	19	37	26	56	38	9	25	35	729
d__Bacteria	k__norank_d__Bacteria	p__Actinobacteria	c__Actinobacteria	o__Microtrichales	f__norank_o__Microtrichales	g__norank_f__norank_o__Microtrichales	s__uncultured_bacterium_g__norank_f__norank_o__Microtrichales	OTU210	19	10	10	12	6	7	4	17	12	6	12	14	5	10	4	5	3	5	11	3	11	186
d__Bacteria	k__norank_d__Bacteria	p__Proteobacteria	c__Alphaproteobacteria	o__unclassified_c__Alphaproteobacteria	f__unclassified_c__Alphaproteobacteria	g__unclassified_c__Alphaproteobacteria	s__unclassified_c__Alphaproteobacteria	OTU1566	1	0	0	0	0	1	0	0	0	0	0	0	1	0	1	0	2	0	0	1	0	7
d__Bacteria	k__norank_d__Bacteria	p__Verrucomicrobia	c__Verrucomicrobiae	o__Pedosphaerales	f__Pedosphaeraceae	g__norank_f__Pedosphaeraceae	s__unclassified_g__norank_f__Pedosphaeraceae	OTU1130	0	0	0	0	0	0	0	0	0	2	1	0	0	0	0	0	1	0	0	0	0	4
d__Bacteria	k__norank_d__Bacteria	p__Proteobacteria	c__Gammaproteobacteria	o__Betaproteobacteriales	f__Nitrosomonadaceae	g__MND1	s__unclassified_g__MND1	OTU556	14	48	2	23	35	13	7	14	10	15	2	8	2	3	1	6	23	18	1	1	3	249
d__Bacteria	k__norank_d__Bacteria	p__Proteobacteria	c__Alphaproteobacteria	o__Micropepsales	f__Micropepsaceae	g__norank_f__Micropepsaceae	s__unclassified_g__norank_f__Micropepsaceae	OTU537	5	2	14	3	4	6	3	4	19	10	18	5	0	4	3	1	3	20	10	2	4	140
d__Bacteria	k__norank_d__Bacteria	p__Chloroflexi	c__Ktedonobacteria	o__C0119	f__norank_o__C0119	g__norank_f__norank_o__C0119	s__uncultured_bacterium_g__norank_f__norank_o__C0119	OTU2253	1	0	0	0	0	0	0	0	1	1	0	0	6	0	1	0	0	0	5	0	1	16
d__Bacteria	k__norank_d__Bacteria	p__Actinobacteria	c__Actinobacteria	o__Microtrichales	f__Iamiaceae	g__Iamia	s__unclassified_g__Iamia	OTU2458	5	0	0	2	0	0	3	2	0	0	1	1	10	2	1	1	0	0	15	17	18	78
d__Bacteria	k__norank_d__Bacteria	p__Proteobacteria	c__Deltaproteobacteria	o__Myxococcales	f__mle1-27	g__norank_f__mle1-27	s__unclassified_g__norank_f__mle1-27	OTU2055	0	0	0	0	1	0	0	0	0	1	0	0	0	2	0	1	5	0	0	0	0	10
d__Bacteria	k__norank_d__Bacteria	p__Gemmatimonadetes	c__Gemmatimonadetes	o__Gemmatimonadales	f__Gemmatimonadaceae	g__unclassified_f__Gemmatimonadaceae	s__unclassified_f__Gemmatimonadaceae	OTU2119	0	0	0	3	3	1	0	0	0	0	1	0	0	0	0	0	4	0	0	0	0	12
d__Bacteria	k__norank_d__Bacteria	p__Actinobacteria	c__Actinobacteria	o__Microtrichales	f__norank_o__Microtrichales	g__norank_f__norank_o__Microtrichales	s__uncultured_bacterium_g__norank_f__norank_o__Microtrichales	OTU1443	0	0	0	0	0	0	0	1	0	1	0	0	12	1	0	0	0	0	5	4	5	29
d__Bacteria	k__norank_d__Bacteria	p__Chloroflexi	c__TK10	o__norank_c__TK10	f__norank_o__norank_c__TK10	g__norank_f__norank_o__norank_c__TK10	s__unclassified_g__norank_f__norank_o__norank_c__TK10	OTU442	7	1	14	9	4	2	2	1	1	0	1	3	6	6	2	1	1	0	2	3	2	68
d__Bacteria	k__norank_d__Bacteria	p__Patescibacteria	c__Microgenomatia	o__Candidatus_Pacebacteria	f__norank_o__Candidatus_Pacebacteria	g__norank_f__norank_o__Candidatus_Pacebacteria	s__unclassified_g__norank_f__norank_o__Candidatus_Pacebacteria	OTU650	0	0	0	0	0	1	2	0	0	0	0	0	0	0	2	0	0	0	0	0	1	6
d__Bacteria	k__norank_d__Bacteria	p__Actinobacteria	c__Actinobacteria	o__Frankiales	f__unclassified_o__Frankiales	g__unclassified_o__Frankiales	s__unclassified_o__Frankiales	OTU1869	34	14	11	26	29	21	12	20	23	16	29	12	15	2	10	26	8	21	27	32	28	416
d__Bacteria	k__norank_d__Bacteria	p__Proteobacteria	c__Deltaproteobacteria	o__Myxococcales	f__Haliangiaceae	g__Haliangium	s__uncultured_bacterium_g__Haliangium	OTU1460	2	1	0	1	1	1	1	0	0	1	0	2	12	3	5	0	1	1	2	3	3	40
d__Bacteria	k__norank_d__Bacteria	p__Acidobacteria	c__Blastocatellia_Subgroup_4	o__Blastocatellales	f__Blastocatellaceae	g__unclassified_f__Blastocatellaceae	s__unclassified_f__Blastocatellaceae	OTU1176	1	1	21	0	0	1	11	1	54	5	1	12	0	0	0	17	3	2	0	0	0	130
d__Bacteria	k__norank_d__Bacteria	p__Gemmatimonadetes	c__Gemmatimonadetes	o__Gemmatimonadales	f__Gemmatimonadaceae	g__norank_f__Gemmatimonadaceae	s__uncultured_Gemmatimonadales_bacterium_g__norank_f__Gemmatimonadaceae	OTU1218	61	5	6	7	7	44	9	23	20	39	13	24	10	9	20	13	3	7	74	19	36	449
d__Bacteria	k__norank_d__Bacteria	p__Gemmatimonadetes	c__Gemmatimonadetes	o__Gemmatimonadales	f__Gemmatimonadaceae	g__unclassified_f__Gemmatimonadaceae	s__unclassified_f__Gemmatimonadaceae	OTU2115	0	0	0	0	0	0	0	0	0	0	0	0	0	0	0	1	10	3	0	0	0	14
d__Bacteria	k__norank_d__Bacteria	p__Proteobacteria	c__Alphaproteobacteria	o__Tistrellales	f__Geminicoccaceae	g__norank_f__Geminicoccaceae	s__unclassified_g__norank_f__Geminicoccaceae	OTU1045	0	0	0	0	0	0	0	0	0	1	0	0	3	1	7	0	0	1	2	2	4	21
d__Bacteria	k__norank_d__Bacteria	p__Proteobacteria	c__Gammaproteobacteria	o__Xanthomonadales	f__Rhodanobacteraceae	g__Dyella	s__Dyella_marensis	OTU815	1	0	1	0	2	0	0	4	13	0	0	1	0	1	0	0	0	0	0	0	0	23
d__Bacteria	k__norank_d__Bacteria	p__Rokubacteria	c__NC10	o__Rokubacteriales	f__norank_o__Rokubacteriales	g__norank_f__norank_o__Rokubacteriales	s__uncultured_bacterium_g__norank_f__norank_o__Rokubacteriales	OTU553	6	1	0	12	4	5	0	7	0	4	3	8	1	3	3	3	3	6	2	4	3	78
d__Bacteria	k__norank_d__Bacteria	p__Planctomycetes	c__Pla3_lineage	o__norank_c__Pla3_lineage	f__norank_o__norank_c__Pla3_lineage	g__norank_f__norank_o__norank_c__Pla3_lineage	s__unclassified_g__norank_f__norank_o__norank_c__Pla3_lineage	OTU413	6	1	0	12	11	8	2	0	0	4	2	0	8	3	6	10	2	14	3	10	7	109
d__Bacteria	k__norank_d__Bacteria	p__Proteobacteria	c__Deltaproteobacteria	o__Myxococcales	f__Vulgatibacteraceae	g__Vulgatibacter	s__uncultured_bacterium_g__Vulgatibacter	OTU29	11	0	0	3	3	6	1	0	0	5	1	4	1	2	4	5	2	0	2	1	1	52
d__Bacteria	k__norank_d__Bacteria	p__Bacteroidetes	c__Bacteroidia	o__Chitinophagales	f__Chitinophagaceae	g__norank_f__Chitinophagaceae	s__unclassified_g__norank_f__Chitinophagaceae	OTU135	14	3	1	1	12	6	2	3	8	6	9	6	3	2	10	3	4	3	9	7	5	117
d__Bacteria	k__norank_d__Bacteria	p__Proteobacteria	c__Gammaproteobacteria	o__Betaproteobacteriales	f__Nitrosomonadaceae	g__Ellin6067	s__uncultured_rape_rhizosphere_bacterium_wr0025	OTU1687	2	0	0	0	1	1	3	0	0	0	3	1	0	2	0	3	2	6	6	5	4	39
d__Bacteria	k__norank_d__Bacteria	p__Actinobacteria	c__Actinobacteria	o__IMCC26256	f__norank_o__IMCC26256	g__norank_f__norank_o__IMCC26256	s__uncultured_Aciditerrimonas_sp._g__norank_f__norank	OTU497	20	29	12	2	8	12	10	13	14	10	13	27	1	3	12	16	7	10	0	1	5	225
d__Bacteria	k__norank_d__Bacteria	p__Latescibacteria	c__Latescibacteria	o__norank_c__Latescibacteria	f__norank_o__norank_c__Latescibacteria	g__norank_f__norank_o__norank_c__Latescibacteria	s__unclassified_g__norank_f__norank_o__norank_c__Latescibacteria	OTU1501	1	0	2	0	0	0	2	1	1	0	2	1	20	3	1	2	0	0	12	7	8	63
d__Bacteria	k__norank_d__Bacteria	p__Acidobacteria	c__Thermoanaerobaculia	o__Thermoanaerobaculales	f__Thermoanaerobaculaceae	g__Subgroup_10	s__unclassified_g__Subgroup_10	OTU62	10	1	0	8	3	2	0	3	1	0	0	8	1	2	0	4	3	4	0	6	1	57
d__Bacteria	k__norank_d__Bacteria	p__Acidobacteria	c__Subgroup_6	o__norank_c__Subgroup_6	f__norank_o__norank_c__Subgroup_6	g__norank_f__norank_o__norank_c__Subgroup_6	s__unclassified_g__norank_f__norank_o__norank_c__Subgroup_6	OTU2016	4	6	3	4	1	8	6	4	10	4	7	4	2	2	5	4	3	5	6	3	0	91
d__Bacteria	k__norank_d__Bacteria	p__Chloroflexi	c__Anaerolineae	o__SBR1031	f__norank_o__SBR1031	g__norank_f__norank_o__SBR1031	s__uncultured_Caldilineaceae_bacterium_g__norank_f__norank_o__SBR1031	OTU1483	0	0	0	0	0	0	0	0	0	0	0	0	3	0	1	0	0	0	2	0	0	6
d__Bacteria	k__norank_d__Bacteria	p__Proteobacteria	c__Gammaproteobacteria	o__Xanthomonadales	f__Rhodanobacteraceae	g__Luteibacter	s__unclassified_g__Luteibacter	OTU1119	0	6	4	0	1	0	0	0	1	26	1	0	0	0	1	2	10	0	1	1	0	54
d__Bacteria	k__norank_d__Bacteria	p__Planctomycetes	c__Phycisphaerae	o__Phycisphaerales	f__Phycisphaeraceae	g__SM1A02	s__metagenome_g__SM1A02	OTU957	1	0	0	1	2	4	3	2	4	7	1	1	8	2	7	0	0	1	1	4	4	53
d__Bacteria	k__norank_d__Bacteria	p__Planctomycetes	c__Planctomycetacia	o__Gemmatales	f__Gemmataceae	g__norank_f__Gemmataceae	s__unclassified_g__norank_f__Gemmataceae	OTU940	0	1	4	1	0	0	2	0	4	1	5	0	0	0	0	0	0	0	0	0	0	18
d__Bacteria	k__norank_d__Bacteria	p__Chloroflexi	c__Anaerolineae	o__SBR1031	f__norank_o__SBR1031	g__norank_f__norank_o__SBR1031	s__uncultured_Gemmatimonadetes_bacterium_g__norank_f__norank_o__SBR1031	OTU1313	0	1	2	0	0	0	1	0	2	0	12	0	0	0	0	0	0	0	0	0	0	18
d__Bacteria	k__norank_d__Bacteria	p__Proteobacteria	c__Alphaproteobacteria	o__Rhizobiales	f__Rhizobiales_Incertae_Sedis	g__Nordella	s__Nordella_oligomobilis	OTU930	37	17	21	23	21	33	46	14	33	37	38	68	27	30	27	44	26	34	31	45	42	694
d__Bacteria	k__norank_d__Bacteria	p__Proteobacteria	c__Gammaproteobacteria	o__Betaproteobacteriales	f__Rhodocyclaceae	g__unclassified_f__Rhodocyclaceae	s__unclassified_f__Rhodocyclaceae	OTU183	9	8	0	6	0	1	1	0	3	0	5	1	0	0	0	0	1	0	0	2	0	37
d__Bacteria	k__norank_d__Bacteria	p__Bacteroidetes	c__Bacteroidia	o__Flavobacteriales	f__Flavobacteriaceae	g__Flavobacterium	s__unclassified_g__Flavobacterium	OTU128	46	6	0	2	3	14	31	2	105	2	4	4	54	3	13	2	0	3	9	9	16	328
d__Bacteria	k__norank_d__Bacteria	p__Proteobacteria	c__Alphaproteobacteria	o__Micropepsales	f__Micropepsaceae	g__norank_f__Micropepsaceae	s__unclassified_g__norank_f__Micropepsaceae	OTU1079	0	5	2	0	0	0	0	0	1	1	1	4	0	0	0	0	0	0	0	0	0	14
d__Bacteria	k__norank_d__Bacteria	p__Planctomycetes	c__Planctomycetacia	o__Gemmatales	f__Gemmataceae	g__unclassified_f__Gemmataceae	s__unclassified_f__Gemmataceae	OTU890	1	0	0	3	0	3	1	2	1	0	1	0	0	0	0	1	0	0	0	0	0	13
d__Bacteria	k__norank_d__Bacteria	p__Actinobacteria	c__Actinobacteria	o__Microtrichales	f__norank_o__Microtrichales	g__norank_f__norank_o__Microtrichales	s__unclassified_g__norank_f__norank_o__Microtrichales	OTU1158	5	2	8	1	7	9	22	8	32	10	27	8	0	6	6	3	0	11	14	5	4	188
d__Bacteria	k__norank_d__Bacteria	p__Acidobacteria	c__Blastocatellia_Subgroup_4	o__11-24	f__norank_o__11-24	g__norank_f__norank_o__11-24	s__metagenome_g__norank_f__norank_o__11-24	OTU1098	4	3	4	7	5	0	3	1	5	6	7	4	22	28	12	3	5	6	1	8	11	145
d__Bacteria	k__norank_d__Bacteria	p__Acidobacteria	c__Subgroup_22	o__norank_c__Subgroup_22	f__norank_o__norank_c__Subgroup_22	g__norank_f__norank_o__norank_c__Subgroup_22	s__uncultured_Acidobacteria_bacterium_g__norank_f__norank_o__norank_c__Subgroup_22	OTU403	4	0	0	6	5	9	1	7	0	3	0	2	5	0	2	6	8	9	10	11	6	94
d__Bacteria	k__norank_d__Bacteria	p__Chloroflexi	c__Dehalococcoidia	o__S085	f__norank_o__S085	g__norank_f__norank_o__S085	s__unclassified_g__norank_f__norank_o__S085	OTU2509	10	1	1	1	1	5	4	1	0	4	3	3	20	1	7	1	6	2	7	12	9	99
d__Bacteria	k__norank_d__Bacteria	p__Latescibacteria	c__Latescibacteria	o__norank_c__Latescibacteria	f__norank_o__norank_c__Latescibacteria	g__norank_f__norank_o__norank_c__Latescibacteria	s__uncultured_bacterium_g__norank_f__norank_o__norank_c__Latescibacteria	OTU1584	2	0	0	0	6	1	1	1	0	2	0	1	12	0	2	0	4	0	6	9	5	52
d__Bacteria	k__norank_d__Bacteria	p__Verrucomicrobia	c__Verrucomicrobiae	o__Verrucomicrobiales	f__Verrucomicrobiaceae	g__Roseimicrobium	s__metagenome_g__Roseimicrobium	OTU538	10	0	0	0	2	8	1	2	4	5	3	1	0	2	1	3	2	4	4	0	0	52
d__Bacteria	k__norank_d__Bacteria	p__Chloroflexi	c__Anaerolineae	o__Anaerolineales	f__Anaerolineaceae	g__norank_f__Anaerolineaceae	s__uncultured_bacterium_0319-6M15	OTU318	7	1	1	10	5	10	3	11	2	9	4	2	1	1	6	14	9	8	11	22	10	147
d__Bacteria	k__norank_d__Bacteria	p__Chloroflexi	c__Anaerolineae	o__SBR1031	f__norank_o__SBR1031	g__norank_f__norank_o__SBR1031	s__uncultured_Gemmatimonadetes_bacterium_g__norank_f__norank_o__SBR1031	OTU1643	1	0	0	0	0	0	1	0	0	1	0	0	0	14	0	0	0	0	0	0	0	17
d__Bacteria	k__norank_d__Bacteria	p__Gemmatimonadetes	c__Gemmatimonadetes	o__Gemmatimonadales	f__Gemmatimonadaceae	g__norank_f__Gemmatimonadaceae	s__unclassified_g__norank_f__Gemmatimonadaceae	OTU714	3	0	3	0	2	4	8	2	0	1	2	7	21	6	6	14	1	1	11	28	22	142
d__Bacteria	k__norank_d__Bacteria	p__Actinobacteria	c__Actinobacteria	o__Micrococcales	f__Microbacteriaceae	g__Agromyces	s__unclassified_g__Agromyces	OTU2305	1	0	0	1	4	1	5	1	0	1	0	0	1	1	1	0	0	0	11	8	5	41
d__Bacteria	k__norank_d__Bacteria	p__Bacteroidetes	c__Bacteroidia	o__Cytophagales	f__Cytophagaceae	g__Sporocytophaga	s__uncultured_bacterium_g__Sporocytophaga	OTU978	0	0	0	0	0	0	0	0	3	0	0	0	0	0	0	0	0	0	0	0	0	3
d__Bacteria	k__norank_d__Bacteria	p__Chloroflexi	c__Chloroflexia	o__Chloroflexales	f__Roseiflexaceae	g__norank_f__Roseiflexaceae	s__uncultured_bacterium_g__norank_f__Roseiflexaceae	OTU954	1	6	15	0	4	1	14	15	34	3	10	6	0	0	0	0	4	3	6	0	0	122
d__Bacteria	k__norank_d__Bacteria	p__Proteobacteria	c__Deltaproteobacteria	o__Myxococcales	f__MSB-4B10	g__norank_f__MSB-4B10	s__uncultured_bacterium_g__norank_f__MSB-4B10	OTU1470	1	5	0	6	2	2	1	1	0	0	1	0	2	0	0	1	3	1	4	1	0	31
d__Bacteria	k__norank_d__Bacteria	p__Patescibacteria	c__Saccharimonadia	o__Saccharimonadales	f__norank_o__Saccharimonadales	g__norank_f__norank_o__Saccharimonadales	s__unclassified_g__norank_f__norank_o__Saccharimonadales	OTU171	0	9	2	0	0	0	1	0	1	0	1	0	0	0	0	0	0	0	0	0	0	14
d__Bacteria	k__norank_d__Bacteria	p__Bacteroidetes	c__Ignavibacteria	o__SJA-28	f__norank_o__SJA-28	g__norank_f__norank_o__SJA-28	s__metagenome_g__norank_f__norank_o__SJA-28	OTU1790	0	0	0	0	0	2	0	0	0	0	0	0	0	0	2	0	0	0	2	1	1	8
d__Bacteria	k__norank_d__Bacteria	p__Proteobacteria	c__Gammaproteobacteria	o__Betaproteobacteriales	f__Burkholderiaceae	g__unclassified_f__Burkholderiaceae	s__unclassified_f__Burkholderiaceae	OTU1562	21	14	16	10	13	14	13	16	8	15	13	7	48	6	32	6	9	16	37	20	18	352
d__Bacteria	k__norank_d__Bacteria	p__Planctomycetes	c__OM190	o__norank_c__OM190	f__norank_o__norank_c__OM190	g__norank_f__norank_o__norank_c__OM190	s__uncultured_bacterium_g__norank_f__norank_o__norank_c__OM190	OTU1469	0	0	0	0	0	0	0	0	0	0	0	0	4	0	0	0	0	0	0	0	0	4
d__Bacteria	k__norank_d__Bacteria	p__Chloroflexi	c__Anaerolineae	o__SBR1031	f__norank_o__SBR1031	g__norank_f__norank_o__SBR1031	s__unclassified_g__norank_f__norank_o__SBR1031	OTU1604	0	0	0	0	0	0	0	0	0	0	0	1	7	0	1	0	0	0	0	3	2	14
d__Bacteria	k__norank_d__Bacteria	p__Proteobacteria	c__Deltaproteobacteria	o__Myxococcales	f__Vulgatibacteraceae	g__Vulgatibacter	s__uncultured_Myxococcales_bacterium_g__Vulgatibacter	OTU2181	1	0	0	1	1	1	1	0	0	6	1	17	0	0	0	1	2	6	0	0	0	38
d__Bacteria	k__norank_d__Bacteria	p__Acidobacteria	c__Subgroup_6	o__norank_c__Subgroup_6	f__norank_o__norank_c__Subgroup_6	g__norank_f__norank_o__norank_c__Subgroup_6	s__unclassified_g__norank_f__norank_o__norank_c__Subgroup_6	OTU1933	0	0	0	2	0	4	3	0	0	3	1	0	10	4	7	5	0	2	3	9	1	54
d__Bacteria	k__norank_d__Bacteria	p__Gemmatimonadetes	c__Gemmatimonadetes	o__Gemmatimonadales	f__Gemmatimonadaceae	g__unclassified_f__Gemmatimonadaceae	s__unclassified_f__Gemmatimonadaceae	OTU760	1	4	2	0	0	0	33	3	18	0	0	1	0	0	0	0	1	0	0	0	0	63
d__Bacteria	k__norank_d__Bacteria	p__Chloroflexi	c__KD4-96	o__norank_c__KD4-96	f__norank_o__norank_c__KD4-96	g__norank_f__norank_o__norank_c__KD4-96	s__unclassified_g__norank_f__norank_o__norank_c__KD4-96	OTU266	52	14	17	27	37	47	14	47	43	36	31	39	18	21	30	20	6	23	59	17	23	621
d__Bacteria	k__norank_d__Bacteria	p__Firmicutes	c__Bacilli	o__Bacillales	f__Thermoactinomycetaceae	g__Geothermomicrobium	s__uncultured_bacterium_g__Geothermomicrobium	OTU1668	0	0	0	0	0	0	1	0	0	0	2	1	0	20	0	0	0	1	0	0	0	25
d__Bacteria	k__norank_d__Bacteria	p__Armatimonadetes	c__Chthonomonadetes	o__Chthonomonadales	f__norank_o__Chthonomonadales	g__norank_f__norank_o__Chthonomonadales	s__uncultured_bacterium_g__norank_f__norank_o__Chthonomonadales	OTU762	0	0	0	0	0	0	0	1	0	0	0	0	0	0	0	0	0	0	0	0	0	1
d__Bacteria	k__norank_d__Bacteria	p__Gemmatimonadetes	c__Gemmatimonadetes	o__Gemmatimonadales	f__Gemmatimonadaceae	g__unclassified_f__Gemmatimonadaceae	s__unclassified_f__Gemmatimonadaceae	OTU1242	2	0	4	0	1	4	4	7	79	68	128	157	1	15	7	0	1	0	0	0	0	478
d__Bacteria	k__norank_d__Bacteria	p__Acidobacteria	c__Acidobacteriia	o__Solibacterales	f__Solibacteraceae_Subgroup_3	g__Candidatus_Solibacter	s__uncultured_bacterium_g__Candidatus_Solibacter	OTU2407	2	1	0	0	0	2	0	0	0	0	0	0	8	1	1	0	1	1	3	8	4	32
d__Bacteria	k__norank_d__Bacteria	p__Actinobacteria	c__Actinobacteria	o__OPB41	f__norank_o__OPB41	g__norank_f__norank_o__OPB41	s__unclassified_g__norank_f__norank_o__OPB41	OTU2209	0	0	0	0	0	1	0	0	0	0	0	0	0	1	1	0	0	0	3	0	0	6
d__Bacteria	k__norank_d__Bacteria	p__Proteobacteria	c__Deltaproteobacteria	o__Myxococcales	f__mle1-27	g__norank_f__mle1-27	s__unclassified_g__norank_f__mle1-27	OTU199	0	7	4	0	0	0	0	0	0	4	4	1	1	0	0	2	0	0	0	0	0	23
d__Bacteria	k__norank_d__Bacteria	p__Verrucomicrobia	c__Verrucomicrobiae	o__Pedosphaerales	f__Pedosphaeraceae	g__norank_f__Pedosphaeraceae	s__unclassified_g__norank_f__Pedosphaeraceae	OTU355	0	0	0	0	0	1	0	0	1	0	0	0	0	0	0	1	0	0	0	0	0	3
d__Bacteria	k__norank_d__Bacteria	p__Chloroflexi	c__Ktedonobacteria	o__Ktedonobacterales	f__JG30-KF-AS9	g__norank_f__JG30-KF-AS9	s__uncultured_soil_bacterium_g__norank_f__JG30-KF-AS9	OTU1023	0	0	8	4	0	1	5	1	8	0	1	0	0	1	0	0	0	1	0	0	0	30
d__Bacteria	k__norank_d__Bacteria	p__Chloroflexi	c__Chloroflexia	o__Chloroflexales	f__Chloroflexaceae	g__FFCH7168	s__uncultured_bacterium_g__FFCH7168	OTU716	0	0	0	0	0	0	2	0	3	0	2	2	0	0	7	0	0	0	0	0	0	16
d__Bacteria	k__norank_d__Bacteria	p__Latescibacteria	c__Latescibacteria	o__norank_c__Latescibacteria	f__norank_o__norank_c__Latescibacteria	g__norank_f__norank_o__norank_c__Latescibacteria	s__unclassified_g__norank_f__norank_o__norank_c__Latescibacteria	OTU2193	0	3	5	2	0	1	1	3	1	1	1	1	1	4	1	0	1	1	0	0	0	27
d__Bacteria	k__norank_d__Bacteria	p__Chloroflexi	c__Chloroflexia	o__Chloroflexales	f__Roseiflexaceae	g__norank_f__Roseiflexaceae	s__uncultured_soil_bacterium_g__norank_f__Roseiflexaceae	OTU1849	8	0	0	1	0	0	6	1	0	2	1	0	0	1	0	1	1	6	0	1	3	32
d__Bacteria	k__norank_d__Bacteria	p__Proteobacteria	c__Alphaproteobacteria	o__Sphingomonadales	f__Sphingomonadaceae	g__Sphingomonas	s__uncultured_Sphingomonadaceae_bacterium_g__Sphingomonas	OTU2043	23	24	67	8	12	11	27	16	62	3	7	39	6	6	9	18	24	48	24	9	10	453
d__Bacteria	k__norank_d__Bacteria	p__Proteobacteria	c__Deltaproteobacteria	o__NB1-j	f__norank_o__NB1-j	g__norank_f__norank_o__NB1-j	s__unidentified_bacterium_wb1_N15	OTU1488	0	0	0	0	0	0	0	0	0	0	0	0	27	2	6	0	0	0	1	3	4	43
d__Bacteria	k__norank_d__Bacteria	p__Patescibacteria	c__Microgenomatia	o__Candidatus_Woesebacteria	f__norank_o__Candidatus_Woesebacteria	g__norank_f__norank_o__Candidatus_Woesebacteria	s__unclassified_g__norank_f__norank_o__Candidatus_Woesebacteria	OTU2337	0	0	0	0	0	0	0	0	0	0	0	0	2	0	0	0	0	0	0	3	5	10
d__Bacteria	k__norank_d__Bacteria	p__Acidobacteria	c__Thermoanaerobaculia	o__Thermoanaerobaculales	f__Thermoanaerobaculaceae	g__Subgroup_10	s__unclassified_g__Subgroup_10	OTU1694	0	0	1	0	0	1	0	0	0	0	0	2	0	4	15	0	0	0	1	3	3	30
d__Bacteria	k__norank_d__Bacteria	p__Actinobacteria	c__Actinobacteria	o__Solirubrobacterales	f__67-14	g__norank_f__67-14	s__unclassified_g__norank_f__67-14	OTU422	24	70	21	20	43	19	29	33	28	49	47	58	19	14	52	28	28	59	12	22	24	699
d__Bacteria	k__norank_d__Bacteria	p__Bacteroidetes	c__Bacteroidia	o__Cytophagales	f__Hymenobacteraceae	g__Adhaeribacter	s__unclassified_g__Adhaeribacter	OTU1022	115	2	0	7	3	39	62	9	22	44	0	21	89	5	57	6	1	19	79	37	57	674
d__Bacteria	k__norank_d__Bacteria	p__Patescibacteria	c__Saccharimonadia	o__Saccharimonadales	f__norank_o__Saccharimonadales	g__norank_f__norank_o__Saccharimonadales	s__unclassified_g__norank_f__norank_o__Saccharimonadales	OTU379	0	0	0	9	0	1	0	0	1	0	0	0	0	0	0	0	0	0	1	0	0	12
d__Bacteria	k__norank_d__Bacteria	p__Gemmatimonadetes	c__Gemmatimonadetes	o__Gemmatimonadales	f__Gemmatimonadaceae	g__Gemmatirosa	s__unclassified_g__Gemmatirosa	OTU484	0	2	0	1	0	2	0	0	0	0	0	0	0	0	0	0	1	0	0	0	0	6
d__Bacteria	k__norank_d__Bacteria	p__Actinobacteria	c__Actinobacteria	o__Pseudonocardiales	f__Pseudonocardiaceae	g__Pseudonocardia	s__uncultured_bacterium_g__Pseudonocardia	OTU1114	17	7	8	6	12	7	44	18	20	12	11	1	1	3	11	1	10	26	20	4	11	250
d__Bacteria	k__norank_d__Bacteria	p__Proteobacteria	c__Deltaproteobacteria	o__Desulfarculales	f__Desulfarculaceae	g__norank_f__Desulfarculaceae	s__uncultured_Desulfuromonadales_bacterium_g__norank_f__Desulfarculaceae	OTU40	1	0	5	1	2	1	2	1	2	2	0	0	1	0	2	0	0	1	1	1	0	23
d__Bacteria	k__norank_d__Bacteria	p__Acidobacteria	c__Acidobacteriia	o__Solibacterales	f__Solibacteraceae_Subgroup_3	g__Bryobacter	s__unclassified_g__Bryobacter	OTU2436	4	0	0	0	0	7	2	2	0	1	0	0	6	1	5	0	0	0	7	14	9	58
d__Bacteria	k__norank_d__Bacteria	p__Bacteroidetes	c__Bacteroidia	o__Sphingobacteriales	f__env.OPS_17	g__norank_f__env.OPS_17	s__unclassified_g__norank_f__env.OPS_17	OTU1930	0	0	0	0	0	0	0	0	0	0	0	0	0	0	0	3	1	1	0	0	0	5
d__Bacteria	k__norank_d__Bacteria	p__Proteobacteria	c__Alphaproteobacteria	o__Rhizobiales	f__Xanthobacteraceae	g__unclassified_f__Xanthobacteraceae	s__unclassified_f__Xanthobacteraceae	OTU766	2	2	16	0	4	2	4	4	1	1	8	0	0	0	1	3	0	0	4	0	3	55
d__Bacteria	k__norank_d__Bacteria	p__Proteobacteria	c__Deltaproteobacteria	o__Myxococcales	f__mle1-27	g__norank_f__mle1-27	s__uncultured_Myxococcales_bacterium_g__norank_f__mle1-27	OTU46	6	0	0	0	2	1	0	1	2	5	0	2	0	0	0	0	1	2	0	0	0	22
d__Bacteria	k__norank_d__Bacteria	p__Latescibacteria	c__Latescibacteria	o__norank_c__Latescibacteria	f__norank_o__norank_c__Latescibacteria	g__norank_f__norank_o__norank_c__Latescibacteria	s__unclassified_g__norank_f__norank_o__norank_c__Latescibacteria	OTU823	2	0	1	3	2	1	3	6	0	1	1	1	3	5	8	4	6	0	9	8	1	65
d__Bacteria	k__norank_d__Bacteria	p__Patescibacteria	c__Saccharimonadia	o__Saccharimonadales	f__norank_o__Saccharimonadales	g__norank_f__norank_o__Saccharimonadales	s__unclassified_g__norank_f__norank_o__Saccharimonadales	OTU1249	0	0	0	0	0	0	0	0	0	0	4	0	0	0	0	0	0	0	0	0	0	4
d__Bacteria	k__norank_d__Bacteria	p__Actinobacteria	c__Actinobacteria	o__Propionibacteriales	f__Nocardioidaceae	g__Marmoricola	s__unclassified_g__Marmoricola	OTU1879	6	30	5	17	3	9	2	30	4	0	11	6	2	70	6	8	3	7	6	3	5	233
d__Bacteria	k__norank_d__Bacteria	p__Acidobacteria	c__Subgroup_17	o__norank_c__Subgroup_17	f__norank_o__norank_c__Subgroup_17	g__norank_f__norank_o__norank_c__Subgroup_17	s__unclassified_g__norank_f__norank_o__norank_c__Subgroup_17	OTU1591	0	0	0	0	1	0	0	0	0	0	0	0	4	0	1	0	0	0	0	5	3	14
d__Bacteria	k__norank_d__Bacteria	p__Proteobacteria	c__Alphaproteobacteria	o__Tistrellales	f__Geminicoccaceae	g__Candidatus_Alysiosphaera	s__metagenome_g__Candidatus_Alysiosphaera	OTU389	1	0	0	1	1	2	0	1	1	2	1	3	0	0	2	1	1	1	3	1	1	23
d__Bacteria	k__norank_d__Bacteria	p__Acidobacteria	c__Acidobacteriia	o__Solibacterales	f__Solibacteraceae_Subgroup_3	g__Bryobacter	s__unclassified_g__Bryobacter	OTU721	0	2	3	5	1	2	8	0	5	0	1	1	0	0	0	0	1	0	0	0	0	29
d__Bacteria	k__norank_d__Bacteria	p__Chloroflexi	c__Chloroflexia	o__Thermomicrobiales	f__JG30-KF-CM45	g__norank_f__JG30-KF-CM45	s__uncultured_Chloroflexi_bacterium_g__norank_f__JG30-KF-CM45	OTU1162	0	0	0	0	0	1	0	0	0	0	0	0	0	0	0	0	0	0	0	1	0	2
d__Bacteria	k__norank_d__Bacteria	p__Gemmatimonadetes	c__Gemmatimonadetes	o__Gemmatimonadales	f__Gemmatimonadaceae	g__norank_f__Gemmatimonadaceae	s__uncultured_bacterium_g__norank_f__Gemmatimonadaceae	OTU2154	1	0	0	0	2	1	1	2	0	3	0	0	0	0	0	1	0	2	0	0	1	14
d__Bacteria	k__norank_d__Bacteria	p__Chloroflexi	c__Anaerolineae	o__Ardenticatenales	f__norank_o__Ardenticatenales	g__norank_f__norank_o__Ardenticatenales	s__uncultured_Litorilinea_sp.	OTU368	10	0	0	45	4	24	9	9	0	2	1	2	44	4	13	11	2	9	14	56	42	301
d__Bacteria	k__norank_d__Bacteria	p__Proteobacteria	c__Gammaproteobacteria	o__Betaproteobacteriales	f__Nitrosomonadaceae	g__966-1	s__uncultured_beta_proteobacterium_g__966-1	OTU2225	0	0	0	0	1	3	0	0	0	0	0	0	6	0	2	0	0	0	8	4	1	25
d__Bacteria	k__norank_d__Bacteria	p__Proteobacteria	c__Gammaproteobacteria	o__Betaproteobacteriales	f__Nitrosomonadaceae	g__mle1-7	s__unclassified_g__mle1-7	OTU2399	0	0	0	0	0	1	0	0	0	0	0	0	0	1	7	0	0	0	3	6	5	23
d__Bacteria	k__norank_d__Bacteria	p__Bacteroidetes	c__Bacteroidia	o__Chitinophagales	f__Chitinophagaceae	g__UTBCD1	s__uncultured_bacterium_g__UTBCD1	OTU358	15	0	2	5	5	13	10	3	2	12	6	27	2	8	3	37	21	54	12	6	10	253
d__Bacteria	k__norank_d__Bacteria	p__Chloroflexi	c__Anaerolineae	o__SBR1031	f__norank_o__SBR1031	g__norank_f__norank_o__SBR1031	s__unclassified_g__norank_f__norank_o__SBR1031	OTU500	3	0	0	5	1	0	4	1	0	7	1	2	0	1	0	4	1	4	1	0	0	35
d__Bacteria	k__norank_d__Bacteria	p__Chloroflexi	c__Anaerolineae	o__SBR1031	f__norank_o__SBR1031	g__norank_f__norank_o__SBR1031	s__unclassified_g__norank_f__norank_o__SBR1031	OTU507	9	2	1	7	4	2	1	2	0	3	6	2	0	3	11	4	3	8	2	0	1	71
d__Bacteria	k__norank_d__Bacteria	p__Rokubacteria	c__NC10	o__Rokubacteriales	f__norank_o__Rokubacteriales	g__norank_f__norank_o__Rokubacteriales	s__uncultured_bacterium_g__norank_f__norank_o__Rokubacteriales	OTU1504	17	15	12	11	2	15	8	17	20	8	23	28	26	14	27	17	4	7	22	26	17	336
d__Bacteria	k__norank_d__Bacteria	p__Actinobacteria	c__Actinobacteria	o__Solirubrobacterales	f__67-14	g__norank_f__67-14	s__unclassified_g__norank_f__67-14	OTU2249	7	0	0	5	3	4	10	5	6	2	2	4	0	2	1	3	1	4	5	4	2	70
d__Bacteria	k__norank_d__Bacteria	p__Proteobacteria	c__Gammaproteobacteria	o__Betaproteobacteriales	f__Nitrosomonadaceae	g__mle1-7	s__unclassified_g__mle1-7	OTU1281	1	0	1	0	0	1	0	0	5	1	2	2	0	1	0	2	0	0	0	0	1	17
d__Bacteria	k__norank_d__Bacteria	p__Chloroflexi	c__Anaerolineae	o__Anaerolineales	f__Anaerolineaceae	g__Anaerolinea	s__unclassified_g__Anaerolinea	OTU1165	0	0	0	0	1	1	0	0	0	5	0	0	0	0	0	0	0	0	0	0	0	7
d__Bacteria	k__norank_d__Bacteria	p__Acidobacteria	c__Blastocatellia_Subgroup_4	o__Pyrinomonadales	f__Pyrinomonadaceae	g__RB41	s__unclassified_g__RB41	OTU239	1	7	5	5	14	2	4	6	6	9	19	15	0	9	5	13	27	4	0	1	0	152
d__Bacteria	k__norank_d__Bacteria	p__Proteobacteria	c__Deltaproteobacteria	o__Desulfarculales	f__Desulfarculaceae	g__norank_f__Desulfarculaceae	s__unclassified_g__norank_f__Desulfarculaceae	OTU1818	3	0	0	1	1	6	4	0	4	5	2	10	14	5	9	1	1	4	11	5	6	92
d__Bacteria	k__norank_d__Bacteria	p__Patescibacteria	c__unclassified_p__Patescibacteria	o__unclassified_p__Patescibacteria	f__unclassified_p__Patescibacteria	g__unclassified_p__Patescibacteria	s__unclassified_p__Patescibacteria	OTU1931	0	0	0	6	0	0	0	0	0	0	0	0	0	0	0	5	0	0	1	0	0	12
d__Bacteria	k__norank_d__Bacteria	p__Chloroflexi	c__Anaerolineae	o__SBR1031	f__norank_o__SBR1031	g__norank_f__norank_o__SBR1031	s__uncultured_compost_bacterium_g__norank_f__norank_o__SBR1031	OTU1496	3	0	1	0	0	0	1	0	0	0	0	2	9	1	3	0	2	0	10	15	14	61
d__Bacteria	k__norank_d__Bacteria	p__Actinobacteria	c__Actinobacteria	o__Solirubrobacterales	f__67-14	g__norank_f__67-14	s__unclassified_g__norank_f__67-14	OTU2488	5	0	0	2	0	3	1	13	0	9	10	6	17	3	5	4	0	6	4	12	8	108
d__Bacteria	k__norank_d__Bacteria	p__Proteobacteria	c__Alphaproteobacteria	o__norank_c__Alphaproteobacteria	f__norank_o__norank_c__Alphaproteobacteria	g__norank_f__norank_o__norank_c__Alphaproteobacteria	s__uncultured_bacterium_g__norank_f__norank_o__norank_c__Alphaproteobacteria	OTU936	2	1	1	0	0	0	3	1	0	1	0	4	2	0	2	2	0	3	1	7	0	30
d__Bacteria	k__norank_d__Bacteria	p__Gemmatimonadetes	c__Gemmatimonadetes	o__norank_c__Gemmatimonadetes	f__norank_o__norank_c__Gemmatimonadetes	g__norank_f__norank_o__norank_c__Gemmatimonadetes	s__metagenome_g__norank_f__norank_o__norank_c__Gemmatimonadetes	OTU2069	2	0	0	0	1	0	3	0	0	2	0	0	2	1	0	4	4	3	3	3	6	34
d__Bacteria	k__norank_d__Bacteria	p__Proteobacteria	c__Gammaproteobacteria	o__Xanthomonadales	f__Xanthomonadaceae	g__Lysobacter	s__uncultured_Thermomonas_sp._g__Lysobacter	OTU807	0	0	2	0	0	0	1	1	19	1	0	0	0	0	0	0	0	0	0	2	2	28
d__Bacteria	k__norank_d__Bacteria	p__Actinobacteria	c__Actinobacteria	o__Micromonosporales	f__Micromonosporaceae	g__unclassified_f__Micromonosporaceae	s__unclassified_f__Micromonosporaceae	OTU1307	2	0	2	0	5	4	7	5	0	3	32	1	0	9	2	3	0	2	0	0	1	78
d__Bacteria	k__norank_d__Bacteria	p__Proteobacteria	c__Gammaproteobacteria	o__Pseudomonadales	f__Moraxellaceae	g__Acinetobacter	s__Acinetobacter_sp._CIP_56.2	OTU1238	0	1	0	0	1	1	0	2	1	1	13	0	0	0	1	0	1	0	4	0	1	27
d__Bacteria	k__norank_d__Bacteria	p__Chloroflexi	c__Chloroflexia	o__Chloroflexales	f__Roseiflexaceae	g__norank_f__Roseiflexaceae	s__uncultured_bacterium_g__norank_f__Roseiflexaceae	OTU1974	0	1	0	1	4	0	0	2	0	0	0	0	0	0	0	0	1	2	0	3	0	14
d__Bacteria	k__norank_d__Bacteria	p__Acidobacteria	c__Subgroup_6	o__norank_c__Subgroup_6	f__norank_o__norank_c__Subgroup_6	g__norank_f__norank_o__norank_c__Subgroup_6	s__unclassified_g__norank_f__norank_o__norank_c__Subgroup_6	OTU805	7	16	4	18	7	10	4	15	8	11	8	9	2	8	8	7	2	8	2	1	2	157
d__Bacteria	k__norank_d__Bacteria	p__Chloroflexi	c__JG30-KF-CM66	o__norank_c__JG30-KF-CM66	f__norank_o__norank_c__JG30-KF-CM66	g__norank_f__norank_o__norank_c__JG30-KF-CM66	s__unclassified_g__norank_f__norank_o__norank_c__JG30-KF-CM66	OTU399	0	0	0	2	3	0	3	1	0	1	0	0	0	0	0	0	0	2	0	0	0	12
d__Bacteria	k__norank_d__Bacteria	p__Planctomycetes	c__028H05-P-BN-P5	o__norank_c__028H05-P-BN-P5	f__norank_o__norank_c__028H05-P-BN-P5	g__norank_f__norank_o__norank_c__028H05-P-BN-P5	s__uncultured_bacterium_g__norank_f__norank_o__norank_c__028H05-P-BN-P5	OTU1397	0	1	0	0	0	0	0	0	1	0	0	3	0	0	0	0	0	0	0	0	0	5
d__Bacteria	k__norank_d__Bacteria	p__Chloroflexi	c__Anaerolineae	o__SBR1031	f__norank_o__SBR1031	g__norank_f__norank_o__SBR1031	s__unclassified_g__norank_f__norank_o__SBR1031	OTU341	0	17	88	41	22	20	2	2	35	8	12	17	0	10	35	2	13	1	0	0	0	325
d__Bacteria	k__norank_d__Bacteria	p__Chloroflexi	c__Anaerolineae	o__SBR1031	f__norank_o__SBR1031	g__norank_f__norank_o__SBR1031	s__unclassified_g__norank_f__norank_o__SBR1031	OTU344	4	7	52	2	2	2	2	0	9	1	0	0	0	0	1	0	0	0	7	1	1	91
d__Bacteria	k__norank_d__Bacteria	p__Actinobacteria	c__Actinobacteria	o__Corynebacteriales	f__Nocardiaceae	g__Rhodococcus	s__unclassified_g__Rhodococcus	OTU20	1	1	0	3	1	0	10	9	10	3	0	0	2	4	3	0	0	1	3	1	0	52
d__Bacteria	k__norank_d__Bacteria	p__Bacteroidetes	c__Bacteroidia	o__Chitinophagales	f__Chitinophagaceae	g__Flavisolibacter	s__unclassified_g__Flavisolibacter	OTU145	19	0	1	0	1	1	3	1	10	2	4	2	2	0	3	0	0	5	7	3	2	66
d__Bacteria	k__norank_d__Bacteria	p__Actinobacteria	c__Actinobacteria	o__Micromonosporales	f__Micromonosporaceae	g__unclassified_f__Micromonosporaceae	s__unclassified_f__Micromonosporaceae	OTU1943	11	2	1	8	4	8	1	2	0	2	4	4	0	0	3	12	10	4	2	2	2	82
d__Bacteria	k__norank_d__Bacteria	p__Actinobacteria	c__Actinobacteria	o__Rubrobacterales	f__Rubrobacteriaceae	g__Rubrobacter	s__unclassified_g__Rubrobacter	OTU499	0	1	0	3	0	0	0	0	0	0	1	0	0	0	0	0	0	1	0	0	0	6
d__Bacteria	k__norank_d__Bacteria	p__Planctomycetes	c__Phycisphaerae	o__Phycisphaerales	f__Phycisphaeraceae	g__AKYG587	s__uncultured_bacterium_g__AKYG587	OTU2003	7	1	0	11	16	15	7	12	0	21	15	10	38	9	17	24	108	37	5	20	17	390
d__Bacteria	k__norank_d__Bacteria	p__Planctomycetes	c__Pla3_lineage	o__norank_c__Pla3_lineage	f__norank_o__norank_c__Pla3_lineage	g__norank_f__norank_o__norank_c__Pla3_lineage	s__unclassified_g__norank_f__norank_o__norank_c__Pla3_lineage	OTU535	0	0	0	5	7	4	2	0	0	0	1	0	0	0	2	3	0	1	0	0	1	26
d__Bacteria	k__norank_d__Bacteria	p__Proteobacteria	c__Gammaproteobacteria	o__Betaproteobacteriales	f__Burkholderiaceae	g__Ralstonia	s__unidentified_marine_bacterioplankton_g__Ralstonia	OTU1155	10	21	13	8	32	17	10	3	25	19	10	8	3	3	5	34	32	37	44	30	7	371
d__Bacteria	k__norank_d__Bacteria	p__Bacteroidetes	c__Bacteroidia	o__Cytophagales	f__Microscillaceae	g__norank_f__Microscillaceae	s__unclassified_g__norank_f__Microscillaceae	OTU547	20	0	0	5	3	12	13	0	1	7	3	2	24	0	10	2	0	4	12	18	12	148
d__Bacteria	k__norank_d__Bacteria	p__Proteobacteria	c__Deltaproteobacteria	o__Desulfarculales	f__Desulfarculaceae	g__norank_f__Desulfarculaceae	s__unclassified_g__norank_f__Desulfarculaceae	OTU2071	3	0	0	1	0	0	0	0	0	2	0	0	2	0	2	1	2	1	7	1	3	25
d__Bacteria	k__norank_d__Bacteria	p__Proteobacteria	c__Deltaproteobacteria	o__Myxococcales	f__Sandaracinaceae	g__unclassified_f__Sandaracinaceae	s__unclassified_f__Sandaracinaceae	OTU613	0	0	0	0	3	0	0	0	0	0	0	0	0	0	0	0	1	0	0	0	0	4
d__Bacteria	k__norank_d__Bacteria	p__Proteobacteria	c__Deltaproteobacteria	o__Myxococcales	f__Phaselicystidaceae	g__Phaselicystis	s__uncultured_Polyangiaceae_bacterium_g__Phaselicystis	OTU1166	5	11	4	15	8	6	6	6	27	28	26	23	4	13	5	4	2	27	9	4	3	236
d__Bacteria	k__norank_d__Bacteria	p__Proteobacteria	c__Alphaproteobacteria	o__Tistrellales	f__Geminicoccaceae	g__Candidatus_Alysiosphaera	s__unclassified_g__Candidatus_Alysiosphaera	OTU1817	8	0	0	6	2	6	4	12	2	6	1	5	10	0	13	1	1	6	4	14	8	109
d__Bacteria	k__norank_d__Bacteria	p__Chloroflexi	c__KD4-96	o__norank_c__KD4-96	f__norank_o__norank_c__KD4-96	g__norank_f__norank_o__norank_c__KD4-96	s__unclassified_g__norank_f__norank_o__norank_c__KD4-96	OTU1515	3	1	1	0	4	6	1	3	16	6	4	3	4	1	2	1	0	4	2	2	0	64
d__Bacteria	k__norank_d__Bacteria	p__Proteobacteria	c__Deltaproteobacteria	o__Myxococcales	f__Haliangiaceae	g__Haliangium	s__unclassified_g__Haliangium	OTU2134	22	5	3	16	20	11	23	16	5	19	24	29	22	26	19	14	67	9	14	14	19	397
d__Bacteria	k__norank_d__Bacteria	p__Gemmatimonadetes	c__Gemmatimonadetes	o__Gemmatimonadales	f__Gemmatimonadaceae	g__Gemmatimonas	s__unclassified_g__Gemmatimonas	OTU2014	0	0	0	2	1	0	2	1	0	1	1	3	0	1	0	4	4	0	2	0	0	22
d__Bacteria	k__norank_d__Bacteria	p__Actinobacteria	c__Actinobacteria	o__Solirubrobacterales	f__67-14	g__norank_f__67-14	s__unclassified_g__norank_f__67-14	OTU1754	1	1	0	0	1	0	0	0	1	1	0	0	1	1	2	0	0	0	0	5	1	15
d__Bacteria	k__norank_d__Bacteria	p__Bacteroidetes	c__Bacteroidia	o__Chitinophagales	f__norank_o__Chitinophagales	g__norank_f__norank_o__Chitinophagales	s__uncultured_bacterium_g__norank_f__norank_o__Chitinophagales	OTU998	0	1	0	0	0	1	0	0	4	0	0	2	0	0	0	0	0	0	0	0	0	8
d__Bacteria	k__norank_d__Bacteria	p__Gemmatimonadetes	c__Gemmatimonadetes	o__Gemmatimonadales	f__Gemmatimonadaceae	g__Gemmatimonas	s__uncultured_bacterium_g__Gemmatimonas	OTU435	7	1	1	47	7	15	16	16	0	7	1	0	0	2	1	4	5	6	0	0	0	136
d__Bacteria	k__norank_d__Bacteria	p__Actinobacteria	c__Actinobacteria	o__norank_c__Actinobacteria	f__norank_o__norank_c__Actinobacteria	g__norank_f__norank_o__norank_c__Actinobacteria	s__uncultured_bacterium_g__norank_f__norank_o__norank_c__Actinobacteria	OTU2198	0	0	0	3	2	1	1	0	0	0	0	0	1	0	1	0	0	0	14	3	5	31
d__Bacteria	k__norank_d__Bacteria	p__Proteobacteria	c__Deltaproteobacteria	o__Myxococcales	f__Haliangiaceae	g__Haliangium	s__unclassified_g__Haliangium	OTU1482	2	1	1	2	1	2	0	1	0	2	5	4	3	1	0	2	3	5	2	0	0	37
d__Bacteria	k__norank_d__Bacteria	p__Planctomycetes	c__Phycisphaerae	o__Phycisphaerales	f__Phycisphaeraceae	g__SM1A02	s__unclassified_g__SM1A02	OTU1634	1	0	0	1	1	2	0	2	0	2	1	0	0	2	1	0	1	1	2	0	1	18
d__Bacteria	k__norank_d__Bacteria	p__Actinobacteria	c__Actinobacteria	o__Gaiellales	f__norank_o__Gaiellales	g__norank_f__norank_o__Gaiellales	s__unclassified_g__norank_f__norank_o__Gaiellales	OTU168	116	184	8	88	105	53	55	117	44	59	54	54	29	17	42	42	90	59	34	49	47	1346
d__Bacteria	k__norank_d__Bacteria	p__Gemmatimonadetes	c__Gemmatimonadetes	o__Gemmatimonadales	f__Gemmatimonadaceae	g__norank_f__Gemmatimonadaceae	s__Gemmatimonadetes_bacterium_WWH5	OTU2203	2	0	0	2	1	3	0	0	0	0	0	0	2	0	1	10	8	4	7	4	6	50
d__Bacteria	k__norank_d__Bacteria	p__Actinobacteria	c__Actinobacteria	o__Gaiellales	f__Gaiellaceae	g__Gaiella	s__uncultured_actinobacterium_g__Gaiella	OTU1677	19	2	1	10	5	13	10	28	3	6	2	6	25	4	12	4	4	3	31	28	25	241
d__Bacteria	k__norank_d__Bacteria	p__Patescibacteria	c__WS6_Dojkabacteria	o__norank_c__WS6_Dojkabacteria	f__norank_o__norank_c__WS6_Dojkabacteria	g__norank_f__norank_o__norank_c__WS6_Dojkabacteria	s__uncultured_bacterium_g__norank_f__norank_o__norank_c__WS6_Dojkabacteria	OTU2482	0	0	0	0	0	0	0	0	0	1	0	0	0	0	0	0	0	0	1	3	8	13
d__Bacteria	k__norank_d__Bacteria	p__Proteobacteria	c__Alphaproteobacteria	o__Dongiales	f__Dongiaceae	g__Dongia	s__unclassified_g__Dongia	OTU1035	55	25	8	85	42	71	32	68	79	53	23	33	154	10	83	93	9	344	84	127	85	1563
d__Bacteria	k__norank_d__Bacteria	p__Verrucomicrobia	c__Verrucomicrobiae	o__Chthoniobacterales	f__Chthoniobacteraceae	g__Candidatus_Udaeobacter	s__unclassified_g__Candidatus_Udaeobacter	OTU248	1	80	123	8	6	12	20	7	14	6	18	2	1	18	5	2	8	1	1	1	1	335
d__Bacteria	k__norank_d__Bacteria	p__Chloroflexi	c__Anaerolineae	o__SBR1031	f__A4b	g__norank_f__A4b	s__uncultured_bacterium_g__norank_f__A4b	OTU1797	2	1	0	0	1	1	3	1	0	3	3	3	40	17	38	1	1	0	3	7	14	139
d__Bacteria	k__norank_d__Bacteria	p__Planctomycetes	c__Phycisphaerae	o__Phycisphaerales	f__Phycisphaeraceae	g__AKYG587	s__unclassified_g__AKYG587	OTU2501	0	0	0	0	0	0	0	0	0	0	0	0	22	0	1	0	0	1	1	8	4	37
d__Bacteria	k__norank_d__Bacteria	p__Proteobacteria	c__Alphaproteobacteria	o__Reyranellales	f__Reyranellaceae	g__norank_f__Reyranellaceae	s__unclassified_g__norank_f__Reyranellaceae	OTU536	12	0	0	3	2	12	4	3	0	9	1	3	21	1	3	4	1	5	11	13	19	127
d__Bacteria	k__norank_d__Bacteria	p__Chloroflexi	c__Anaerolineae	o__SBR1031	f__norank_o__SBR1031	g__norank_f__norank_o__SBR1031	s__uncultured_bacterium_g__norank_f__norank_o__SBR1031	OTU701	3	0	0	0	0	1	84	0	0	3	0	0	12	1	7	0	2	2	23	18	4	160
d__Bacteria	k__norank_d__Bacteria	p__Acidobacteria	c__Acidobacteriia	o__Acidobacteriales	f__norank_o__Acidobacteriales	g__norank_f__norank_o__Acidobacteriales	s__uncultured_Acidobacteriaceae_bacterium_g__norank_f__norank	OTU1157	25	61	25	16	43	20	19	16	6	25	34	39	15	53	18	27	104	41	15	14	8	624
d__Bacteria	k__norank_d__Bacteria	p__Chloroflexi	c__KD4-96	o__norank_c__KD4-96	f__norank_o__norank_c__KD4-96	g__norank_f__norank_o__norank_c__KD4-96	s__uncultured_bacterium_g__norank_f__norank_o__norank_c__KD4-96	OTU992	4	1	2	1	5	4	6	10	1	13	11	1	8	2	5	2	0	4	20	3	5	108
d__Bacteria	k__norank_d__Bacteria	p__Latescibacteria	c__Latescibacteria	o__norank_c__Latescibacteria	f__norank_o__norank_c__Latescibacteria	g__norank_f__norank_o__norank_c__Latescibacteria	s__uncultured_bacterium_g__norank_f__norank_o__norank_c__Latescibacteria	OTU1297	0	2	0	2	8	4	2	5	3	9	4	15	0	6	6	5	6	2	6	3	2	90
d__Bacteria	k__norank_d__Bacteria	p__Proteobacteria	c__Alphaproteobacteria	o__norank_c__Alphaproteobacteria	f__norank_o__norank_c__Alphaproteobacteria	g__norank_f__norank_o__norank_c__Alphaproteobacteria	s__uncultured_Acetobacteraceae_bacterium_g__norank	OTU364	0	0	0	4	0	0	0	0	0	0	0	0	0	0	0	0	0	0	0	0	0	4
d__Bacteria	k__norank_d__Bacteria	p__Proteobacteria	c__Gammaproteobacteria	o__unclassified_c__Gammaproteobacteria	f__unclassified_c__Gammaproteobacteria	g__unclassified_c__Gammaproteobacteria	s__unclassified_c__Gammaproteobacteria	OTU76	1	0	0	0	0	0	0	0	0	0	0	0	0	0	0	0	0	0	0	0	0	1
d__Bacteria	k__norank_d__Bacteria	p__Patescibacteria	c__Saccharimonadia	o__Saccharimonadales	f__norank_o__Saccharimonadales	g__norank_f__norank_o__Saccharimonadales	s__unclassified_g__norank_f__norank_o__Saccharimonadales	OTU1647	0	0	0	0	4	0	0	0	0	0	0	0	0	6	0	0	0	0	0	0	0	10
d__Bacteria	k__norank_d__Bacteria	p__Gemmatimonadetes	c__Gemmatimonadetes	o__Gemmatimonadales	f__Gemmatimonadaceae	g__norank_f__Gemmatimonadaceae	s__unclassified_g__norank_f__Gemmatimonadaceae	OTU1097	2	0	0	3	2	2	2	3	0	16	3	21	0	0	3	0	15	2	0	0	0	74
d__Bacteria	k__norank_d__Bacteria	p__Actinobacteria	c__Actinobacteria	o__Solirubrobacterales	f__67-14	g__norank_f__67-14	s__metagenome_g__norank_f__67-14	OTU92	39	12	5	3	3	7	2	11	10	6	10	3	3	4	11	5	2	26	2	4	2	170
d__Bacteria	k__norank_d__Bacteria	p__Planctomycetes	c__OM190	o__norank_c__OM190	f__norank_o__norank_c__OM190	g__norank_f__norank_o__norank_c__OM190	s__planctomycete_A-2	OTU1689	0	0	0	0	2	3	2	2	0	1	0	0	1	4	0	1	1	0	0	0	0	17
d__Bacteria	k__norank_d__Bacteria	p__Chloroflexi	c__Anaerolineae	o__SBR1031	f__norank_o__SBR1031	g__norank_f__norank_o__SBR1031	s__unclassified_g__norank_f__norank_o__SBR1031	OTU641	0	0	0	1	6	1	3	4	2	0	0	0	0	0	0	0	0	0	0	0	0	17
d__Bacteria	k__norank_d__Bacteria	p__Planctomycetes	c__Planctomycetacia	o__norank_c__Planctomycetacia	f__norank_o__norank_c__Planctomycetacia	g__norank_f__norank_o__norank_c__Planctomycetacia	s__uncultured_bacterium_g__norank_f__norank_o__norank_c__Planctomycetacia	OTU1532	0	0	0	0	0	0	4	0	0	0	0	0	9	0	5	0	0	0	0	5	2	25
d__Bacteria	k__norank_d__Bacteria	p__Actinobacteria	c__Actinobacteria	o__Microtrichales	f__Ilumatobacteraceae	g__norank_f__Ilumatobacteraceae	s__unclassified_g__norank_f__Ilumatobacteraceae	OTU25	23	1	0	2	0	6	2	15	14	4	9	7	4	0	4	1	0	7	10	13	12	134
d__Bacteria	k__norank_d__Bacteria	p__Actinobacteria	c__Actinobacteria	o__Corynebacteriales	f__Mycobacteriaceae	g__Mycobacterium	s__unclassified_g__Mycobacterium	OTU88	43	27	20	27	13	22	40	26	29	36	47	23	27	12	33	46	7	47	45	35	38	643
d__Bacteria	k__norank_d__Bacteria	p__Chloroflexi	c__Chloroflexia	o__Chloroflexales	f__Roseiflexaceae	g__norank_f__Roseiflexaceae	s__uncultured_Chloroflexi_bacterium_g__norank_f__Roseiflexaceae	OTU2019	2	27	4	11	9	9	3	3	1	3	0	2	0	1	1	10	8	8	0	4	4	110
d__Bacteria	k__norank_d__Bacteria	p__Bacteroidetes	c__Bacteroidia	o__Flavobacteriales	f__Flavobacteriaceae	g__Flavobacterium	s__unclassified_g__Flavobacterium	OTU681	6	0	0	0	2	6	2	0	0	0	2	1	2	3	4	0	0	0	6	2	7	43
d__Bacteria	k__norank_d__Bacteria	p__Gemmatimonadetes	c__Gemmatimonadetes	o__Gemmatimonadales	f__Gemmatimonadaceae	g__Gemmatirosa	s__unclassified_g__Gemmatirosa	OTU1140	0	1	0	0	0	0	0	1	0	1	1	0	0	0	0	0	0	3	0	0	0	7
d__Bacteria	k__norank_d__Bacteria	p__Gemmatimonadetes	c__Gemmatimonadetes	o__Gemmatimonadales	f__Gemmatimonadaceae	g__unclassified_f__Gemmatimonadaceae	s__unclassified_f__Gemmatimonadaceae	OTU2348	1	0	0	0	0	0	0	0	0	0	0	0	3	0	1	0	13	3	6	2	5	34
d__Bacteria	k__norank_d__Bacteria	p__Acidobacteria	c__Blastocatellia_Subgroup_4	o__Blastocatellales	f__Blastocatellaceae	g__unclassified_f__Blastocatellaceae	s__unclassified_f__Blastocatellaceae	OTU149	7	0	0	0	1	0	3	1	0	2	0	2	1	0	0	1	1	0	2	1	1	23
d__Bacteria	k__norank_d__Bacteria	p__Bacteroidetes	c__Bacteroidia	o__Flavobacteriales	f__Weeksellaceae	g__Chryseobacterium	s__unclassified_g__Chryseobacterium	OTU1652	0	0	4	0	0	0	0	1	0	2	0	3	0	6	0	1	1	0	1	0	0	19
d__Bacteria	k__norank_d__Bacteria	p__Bacteroidetes	c__Bacteroidia	o__Chitinophagales	f__Chitinophagaceae	g__norank_f__Chitinophagaceae	s__unclassified_g__norank_f__Chitinophagaceae	OTU53	87	5	6	29	24	50	26	19	44	65	57	55	34	22	31	42	30	78	150	39	79	972
d__Bacteria	k__norank_d__Bacteria	p__Acidobacteria	c__Subgroup_22	o__norank_c__Subgroup_22	f__norank_o__norank_c__Subgroup_22	g__norank_f__norank_o__norank_c__Subgroup_22	s__unclassified_g__norank_f__norank_o__norank_c__Subgroup_22	OTU2500	0	0	0	0	0	0	1	0	0	0	0	0	2	0	0	1	0	0	4	7	10	25
d__Bacteria	k__norank_d__Bacteria	p__Patescibacteria	c__Microgenomatia	o__Candidatus_Woesebacteria	f__norank_o__Candidatus_Woesebacteria	g__norank_f__norank_o__Candidatus_Woesebacteria	s__uncultured_Microgenomates_group_bacterium_g__norank_f__norank_o__Candidatus_Woesebacteria	OTU2378	0	0	0	0	0	0	0	0	0	0	0	0	0	0	0	0	0	0	0	4	1	5
d__Bacteria	k__norank_d__Bacteria	p__Bacteroidetes	c__Bacteroidia	o__Chitinophagales	f__norank_o__Chitinophagales	g__norank_f__norank_o__Chitinophagales	s__metagenome_g__norank_f__norank_o__Chitinophagales	OTU54	2	0	0	0	0	2	0	0	0	0	0	0	2	0	2	0	0	0	0	0	0	8
d__Bacteria	k__norank_d__Bacteria	p__Patescibacteria	c__ABY1	o__Candidatus_Kuenenbacteria	f__norank_o__Candidatus_Kuenenbacteria	g__norank_f__norank_o__Candidatus_Kuenenbacteria	s__uncultured_bacterium_g__norank_f__norank_o__Candidatus_Kuenenbacteria	OTU2095	0	0	0	0	0	0	4	0	0	0	0	0	0	0	0	0	5	0	0	0	0	9
d__Bacteria	k__norank_d__Bacteria	p__Chloroflexi	c__Dehalococcoidia	o__S085	f__norank_o__S085	g__norank_f__norank_o__S085	s__metagenome_g__norank_f__norank_o__S085	OTU126	13	9	6	3	6	6	10	4	22	6	1	17	0	4	2	8	4	17	0	1	1	140
d__Bacteria	k__norank_d__Bacteria	p__Patescibacteria	c__Microgenomatia	o__Candidatus_Woesebacteria	f__norank_o__Candidatus_Woesebacteria	g__norank_f__norank_o__Candidatus_Woesebacteria	s__uncultured_bacterium_g__norank_f__norank_o__Candidatus_Woesebacteria	OTU2503	0	0	0	0	0	0	0	0	0	0	0	0	0	0	0	0	0	0	0	0	4	4
d__Bacteria	k__norank_d__Bacteria	p__Chloroflexi	c__Anaerolineae	o__Ardenticatenales	f__norank_o__Ardenticatenales	g__norank_f__norank_o__Ardenticatenales	s__uncultured_soil_bacterium_g__norank_f__norank_o__Ardenticatenales	OTU1915	6	0	0	6	0	5	2	5	0	0	0	0	17	26	22	19	2	0	3	14	17	144
d__Bacteria	k__norank_d__Bacteria	p__Actinobacteria	c__Actinobacteria	o__Gaiellales	f__norank_o__Gaiellales	g__norank_f__norank_o__Gaiellales	s__uncultured_Rubrobacteria_bacterium_g__norank	OTU363	19	40	20	25	31	18	32	36	28	19	20	23	7	20	28	18	32	28	3	10	7	464
d__Bacteria	k__norank_d__Bacteria	p__Chloroflexi	c__Anaerolineae	o__Anaerolineales	f__Anaerolineaceae	g__norank_f__Anaerolineaceae	s__unclassified_g__norank_f__Anaerolineaceae	OTU407	0	0	0	3	1	5	0	0	0	0	0	0	3	0	1	0	0	0	0	0	2	15
d__Bacteria	k__norank_d__Bacteria	p__Chloroflexi	c__Anaerolineae	o__SBR1031	f__norank_o__SBR1031	g__norank_f__norank_o__SBR1031	s__uncultured_Gemmatimonadetes_bacterium_g__norank_f__norank_o__SBR1031	OTU1255	0	3	17	0	0	0	0	0	4	0	6	1	0	0	0	0	0	3	0	0	0	34
d__Bacteria	k__norank_d__Bacteria	p__Actinobacteria	c__Actinobacteria	o__Micromonosporales	f__Micromonosporaceae	g__norank_f__Micromonosporaceae	s__unclassified_g__norank_f__Micromonosporaceae	OTU1900	0	0	0	0	0	0	0	0	0	0	0	0	0	0	0	2	0	0	0	0	0	2
d__Bacteria	k__norank_d__Bacteria	p__Chloroflexi	c__Anaerolineae	o__SBR1031	f__norank_o__SBR1031	g__norank_f__norank_o__SBR1031	s__uncultured_Gemmatimonadetes_bacterium_g__norank_f__norank_o__SBR1031	OTU1257	0	4	1	0	2	1	4	23	1	11	28	35	0	20	55	7	8	0	0	0	0	200
d__Bacteria	k__norank_d__Bacteria	p__Proteobacteria	c__Gammaproteobacteria	o__Betaproteobacteriales	f__SC-I-84	g__norank_f__SC-I-84	s__uncultured_Rhodocyclaceae_bacterium_g__norank	OTU164	1	0	1	0	0	1	0	2	6	0	1	2	0	0	0	1	0	0	1	0	1	17
d__Bacteria	k__norank_d__Bacteria	p__Proteobacteria	c__Alphaproteobacteria	o__Rhizobiales	f__Beijerinckiaceae	g__Microvirga	s__unclassified_g__Microvirga	OTU1103	4	0	1	14	9	3	10	4	8	5	5	3	2	0	3	5	3	5	2	4	3	93
d__Bacteria	k__norank_d__Bacteria	p__Chloroflexi	c__Anaerolineae	o__SBR1031	f__norank_o__SBR1031	g__norank_f__norank_o__SBR1031	s__uncultured_Gemmatimonadetes_bacterium_g__norank_f__norank_o__SBR1031	OTU1252	1	2	40	3	6	1	0	2	0	0	86	3	0	1	1	3	0	3	0	0	0	152
d__Bacteria	k__norank_d__Bacteria	p__Gemmatimonadetes	c__Gemmatimonadetes	o__Gemmatimonadales	f__Gemmatimonadaceae	g__norank_f__Gemmatimonadaceae	s__unclassified_g__norank_f__Gemmatimonadaceae	OTU827	0	2	1	3	14	16	9	18	1	19	5	21	0	2	0	18	9	27	22	16	17	220
d__Bacteria	k__norank_d__Bacteria	p__Actinobacteria	c__Actinobacteria	o__Frankiales	f__norank_o__Frankiales	g__norank_f__norank_o__Frankiales	s__unclassified_g__norank_f__norank_o__Frankiales	OTU14	7	11	19	21	4	12	15	12	20	5	3	6	1	4	3	4	4	9	3	4	3	170
d__Bacteria	k__norank_d__Bacteria	p__Bacteroidetes	c__Bacteroidia	o__Cytophagales	f__Cytophagaceae	g__Sporocytophaga	s__uncultured_bacterium_g__Sporocytophaga	OTU2231	1	0	0	0	0	0	4	1	0	0	0	0	0	0	0	2	2	0	2	1	3	16
d__Bacteria	k__norank_d__Bacteria	p__Gemmatimonadetes	c__Gemmatimonadetes	o__Gemmatimonadales	f__Gemmatimonadaceae	g__Gemmatimonas	s__uncultured_bacterium_g__Gemmatimonas	OTU2005	7	0	2	3	2	5	4	4	13	24	24	68	13	6	4	53	96	17	7	7	5	364
d__Bacteria	k__norank_d__Bacteria	p__Verrucomicrobia	c__Verrucomicrobiae	o__Opitutales	f__Opitutaceae	g__Lacunisphaera	s__uncultured_Verrucomicrobia_bacterium_g__Lacunisphaera	OTU1276	1	0	0	0	0	0	3	0	0	0	5	0	0	0	0	0	0	1	1	0	0	11
d__Bacteria	k__norank_d__Bacteria	p__Acidobacteria	c__Acidobacteriia	o__Solibacterales	f__Solibacteraceae_Subgroup_3	g__Candidatus_Solibacter	s__uncultured_bacterium_g__Candidatus_Solibacter	OTU569	8	18	12	22	16	20	8	11	14	9	14	9	1	5	5	3	12	5	2	1	1	196
d__Bacteria	k__norank_d__Bacteria	p__Bacteroidetes	c__Bacteroidia	o__Chitinophagales	f__norank_o__Chitinophagales	g__norank_f__norank_o__Chitinophagales	s__unclassified_g__norank_f__norank_o__Chitinophagales	OTU1201	0	0	0	0	0	0	0	0	0	2	0	0	0	0	0	0	0	0	1	1	1	5
d__Bacteria	k__norank_d__Bacteria	p__Proteobacteria	c__Alphaproteobacteria	o__Sphingomonadales	f__Sphingomonadaceae	g__Novosphingobium	s__unclassified_g__Novosphingobium	OTU898	7	7	9	4	4	9	24	14	8	19	21	22	16	2	7	5	4	3	17	6	4	212
d__Bacteria	k__norank_d__Bacteria	p__Gemmatimonadetes	c__Gemmatimonadetes	o__Gemmatimonadales	f__Gemmatimonadaceae	g__Gemmatimonas	s__unclassified_g__Gemmatimonas	OTU1949	4	1	0	4	3	3	1	3	0	4	1	2	5	1	0	10	8	2	3	2	2	59
d__Bacteria	k__norank_d__Bacteria	p__Chloroflexi	c__JG30-KF-CM66	o__norank_c__JG30-KF-CM66	f__norank_o__norank_c__JG30-KF-CM66	g__norank_f__norank_o__norank_c__JG30-KF-CM66	s__uncultured_bacterium_g__norank_f__norank_o__norank_c__JG30-KF-CM66	OTU1936	17	10	1	24	34	20	16	16	4	3	7	13	14	4	2	7	13	11	20	16	8	260
d__Bacteria	k__norank_d__Bacteria	p__Bacteroidetes	c__Bacteroidia	o__Chitinophagales	f__Chitinophagaceae	g__Niastella	s__uncultured_bacterium_g__Niastella	OTU2244	4	3	25	6	8	4	12	9	12	10	18	8	2	9	8	3	9	15	35	4	8	212
d__Bacteria	k__norank_d__Bacteria	p__Patescibacteria	c__WS6_Dojkabacteria	o__norank_c__WS6_Dojkabacteria	f__norank_o__norank_c__WS6_Dojkabacteria	g__norank_f__norank_o__norank_c__WS6_Dojkabacteria	s__uncultured_bacterium_g__norank_f__norank_o__norank_c__WS6_Dojkabacteria	OTU2264	0	0	0	0	0	0	0	0	0	0	0	0	5	0	0	0	0	0	1	0	0	6
d__Bacteria	k__norank_d__Bacteria	p__Proteobacteria	c__Deltaproteobacteria	o__Myxococcales	f__Polyangiaceae	g__Pajaroellobacter	s__metagenome_g__Pajaroellobacter	OTU1334	18	1	0	5	7	10	2	2	1	9	7	7	8	5	9	3	4	8	15	6	6	133
d__Bacteria	k__norank_d__Bacteria	p__Chloroflexi	c__Anaerolineae	o__SBR1031	f__norank_o__SBR1031	g__norank_f__norank_o__SBR1031	s__unclassified_g__norank_f__norank_o__SBR1031	OTU26	17	80	25	69	78	56	55	44	22	69	119	96	3	14	59	24	5	28	41	2	20	926
d__Bacteria	k__norank_d__Bacteria	p__Chloroflexi	c__Anaerolineae	o__SBR1031	f__norank_o__SBR1031	g__norank_f__norank_o__SBR1031	s__uncultured_bacterium_g__norank_f__norank_o__SBR1031	OTU2381	0	0	0	0	0	0	0	0	0	0	0	0	0	0	1	0	0	0	0	2	0	3
d__Bacteria	k__norank_d__Bacteria	p__Acidobacteria	c__Subgroup_6	o__norank_c__Subgroup_6	f__norank_o__norank_c__Subgroup_6	g__norank_f__norank_o__norank_c__Subgroup_6	s__unclassified_g__norank_f__norank_o__norank_c__Subgroup_6	OTU1039	3	0	0	0	1	3	0	0	0	2	0	12	0	1	1	0	0	0	1	0	0	24
d__Bacteria	k__norank_d__Bacteria	p__Actinobacteria	c__Actinobacteria	o__Gaiellales	f__norank_o__Gaiellales	g__norank_f__norank_o__Gaiellales	s__uncultured_Rubrobacterales_bacterium_g__norank_f__norank	OTU1972	8	39	134	2	17	7	62	15	116	13	51	15	0	4	2	0	3	2	1	0	1	492
d__Bacteria	k__norank_d__Bacteria	p__Proteobacteria	c__Deltaproteobacteria	o__Myxococcales	f__bacteriap25	g__norank_f__bacteriap25	s__unclassified_g__norank_f__bacteriap25	OTU1799	23	3	0	12	8	16	5	7	1	5	3	2	25	3	23	12	1	5	16	7	12	189
d__Bacteria	k__norank_d__Bacteria	p__Chloroflexi	c__Chloroflexia	o__Thermomicrobiales	f__JG30-KF-CM45	g__norank_f__JG30-KF-CM45	s__uncultured_Chloroflexi_bacterium_g__norank_f__JG30-KF-CM45	OTU492	7	1	1	12	12	4	5	6	1	5	2	1	4	0	3	7	16	16	7	9	7	126
d__Bacteria	k__norank_d__Bacteria	p__Proteobacteria	c__Alphaproteobacteria	o__Tistrellales	f__Geminicoccaceae	g__Candidatus_Alysiosphaera	s__uncultured_bacterium_g__Candidatus_Alysiosphaera	OTU1017	2	0	0	3	0	0	0	0	3	4	0	0	1	0	1	0	0	1	0	1	2	18
d__Bacteria	k__norank_d__Bacteria	p__Chloroflexi	c__TK10	o__norank_c__TK10	f__norank_o__norank_c__TK10	g__norank_f__norank_o__norank_c__TK10	s__uncultured_bacterium_g__norank_f__norank_o__norank_c__TK10	OTU928	0	0	0	0	3	0	1	2	3	2	0	0	0	1	0	1	0	0	0	0	0	13
d__Bacteria	k__norank_d__Bacteria	p__Proteobacteria	c__Deltaproteobacteria	o__Myxococcales	f__bacteriap25	g__norank_f__bacteriap25	s__uncultured_soil_bacterium_g__norank_f__bacteriap25	OTU1801	105	55	14	86	53	62	63	86	45	142	106	216	349	99	357	118	160	162	165	235	227	2905
d__Bacteria	k__norank_d__Bacteria	p__Actinobacteria	c__Actinobacteria	o__Micrococcales	f__Micrococcaceae	g__Sinomonas	s__unclassified_g__Sinomonas	OTU351	0	1	12	0	0	0	0	0	0	0	0	0	0	0	0	0	0	0	0	0	0	13
d__Bacteria	k__norank_d__Bacteria	p__Proteobacteria	c__Gammaproteobacteria	o__Xanthomonadales	f__Xanthomonadaceae	g__Arenimonas	s__unclassified_g__Arenimonas	OTU1682	22	0	0	9	3	15	31	3	9	9	2	5	9	18	43	3	6	6	47	3	10	253
d__Bacteria	k__norank_d__Bacteria	p__Proteobacteria	c__Deltaproteobacteria	o__Desulfuromonadales	f__Geobacteraceae	g__Geobacter	s__uncultured_delta_proteobacterium_g__Geobacter	OTU1270	10	1	0	11	4	8	0	0	0	0	4	0	3	14	20	1	0	0	8	3	4	91
d__Bacteria	k__norank_d__Bacteria	p__Acidobacteria	c__Acidobacteriia	o__Acidobacteriales	f__norank_o__Acidobacteriales	g__norank_f__norank_o__Acidobacteriales	s__uncultured_bacterium_g__norank_f__norank_o__Acidobacteriales	OTU1141	1	4	1	0	1	0	3	3	15	2	3	8	0	5	0	0	0	0	0	0	0	46
d__Bacteria	k__norank_d__Bacteria	p__Verrucomicrobia	c__Verrucomicrobiae	o__Chthoniobacterales	f__Chthoniobacteraceae	g__Candidatus_Udaeobacter	s__unclassified_g__Candidatus_Udaeobacter	OTU1379	1	2	0	3	3	3	4	1	2	4	8	6	0	0	0	1	5	2	1	1	0	47
d__Bacteria	k__norank_d__Bacteria	p__Acidobacteria	c__Subgroup_6	o__norank_c__Subgroup_6	f__norank_o__norank_c__Subgroup_6	g__norank_f__norank_o__norank_c__Subgroup_6	s__Acidobacteria_bacterium_WX27	OTU810	0	0	0	0	0	4	0	2	3	9	0	0	0	0	1	0	0	0	0	1	0	20
d__Bacteria	k__norank_d__Bacteria	p__Proteobacteria	c__Alphaproteobacteria	o__Rhizobiales	f__A0839	g__norank_f__A0839	s__uncultured_bacterium_g__norank_f__A0839	OTU853	32	1	0	11	6	37	7	11	0	39	5	32	57	32	37	31	9	15	32	22	34	450
d__Bacteria	k__norank_d__Bacteria	p__Proteobacteria	c__Alphaproteobacteria	o__Rhizobiales	f__Beijerinckiaceae	g__unclassified_f__Beijerinckiaceae	s__unclassified_f__Beijerinckiaceae	OTU704	3	0	0	4	0	3	2	1	1	1	0	1	0	0	0	1	2	4	4	5	2	34
d__Bacteria	k__norank_d__Bacteria	p__Actinobacteria	c__Actinobacteria	o__IMCC26256	f__norank_o__IMCC26256	g__norank_f__norank_o__IMCC26256	s__unclassified_g__norank_f__norank_o__IMCC26256	OTU616	0	0	0	5	10	3	6	1	0	0	0	0	0	1	0	0	0	0	1	0	0	27
d__Bacteria	k__norank_d__Bacteria	p__Proteobacteria	c__Gammaproteobacteria	o__Betaproteobacteriales	f__SC-I-84	g__norank_f__SC-I-84	s__uncultured_bacterium_g__norank_f__SC-I-84	OTU2450	18	0	0	3	0	2	2	1	8	13	8	9	6	3	2	1	0	1	25	4	5	111
d__Bacteria	k__norank_d__Bacteria	p__Latescibacteria	c__Latescibacteria	o__norank_c__Latescibacteria	f__norank_o__norank_c__Latescibacteria	g__norank_f__norank_o__norank_c__Latescibacteria	s__uncultured_bacterium_g__norank_f__norank_o__norank_c__Latescibacteria	OTU1597	0	0	0	0	0	0	0	1	0	0	0	0	26	0	2	0	0	0	4	8	4	45
d__Bacteria	k__norank_d__Bacteria	p__Acidobacteria	c__Acidobacteriia	o__Subgroup_2	f__norank_o__Subgroup_2	g__norank_f__norank_o__Subgroup_2	s__uncultured_Acidobacteria_bacterium_g__norank_f__norank_o__Subgroup_2	OTU208	2	2	10	0	0	0	0	0	5	0	2	3	0	0	0	0	0	1	1	0	0	26
d__Bacteria	k__norank_d__Bacteria	p__Actinobacteria	c__Actinobacteria	o__IMCC26256	f__norank_o__IMCC26256	g__norank_f__norank_o__IMCC26256	s__unclassified_g__norank_f__norank_o__IMCC26256	OTU2322	4	0	0	6	9	6	1	2	0	0	1	0	9	2	0	3	1	1	14	36	10	105
d__Bacteria	k__norank_d__Bacteria	p__Gemmatimonadetes	c__Gemmatimonadetes	o__Gemmatimonadales	f__Gemmatimonadaceae	g__Gemmatimonas	s__uncultured_Gemmatimonadetes_bacterium_g__Gemmatimonas	OTU2183	10	8	14	1	3	7	2	11	92	22	75	54	0	12	10	4	34	45	3	0	0	407
d__Bacteria	k__norank_d__Bacteria	p__Proteobacteria	c__Alphaproteobacteria	o__Elsterales	f__norank_o__Elsterales	g__norank_f__norank_o__Elsterales	s__unclassified_g__norank_f__norank_o__Elsterales	OTU678	2	1	1	4	0	3	5	1	3	1	0	0	3	0	2	0	1	3	4	2	3	39
d__Bacteria	k__norank_d__Bacteria	p__Proteobacteria	c__Gammaproteobacteria	o__Xanthomonadales	f__Rhodanobacteraceae	g__Rhodanobacter	s__unclassified_g__Rhodanobacter	OTU877	0	0	1	0	0	0	0	0	23	1	0	0	0	0	0	0	0	0	0	0	0	25
d__Bacteria	k__norank_d__Bacteria	p__Proteobacteria	c__Deltaproteobacteria	o__MBNT15	f__norank_o__MBNT15	g__norank_f__norank_o__MBNT15	s__unclassified_g__norank_f__norank_o__MBNT15	OTU1734	1	0	0	0	1	1	0	0	0	0	0	1	3	0	9	0	0	5	3	3	2	29
d__Bacteria	k__norank_d__Bacteria	p__Proteobacteria	c__Deltaproteobacteria	o__NB1-j	f__norank_o__NB1-j	g__norank_f__norank_o__NB1-j	s__uncultured_delta_proteobacterium_g__norank_f__norank_o__NB1-j	OTU1753	0	0	0	0	3	10	2	3	0	6	0	3	38	8	19	4	7	3	17	34	13	170
d__Bacteria	k__norank_d__Bacteria	p__Actinobacteria	c__Actinobacteria	o__Streptomycetales	f__Streptomycetaceae	g__Streptomyces	s__unclassified_g__Streptomyces	OTU2136	283	963	1616	751	528	465	421	569	651	293	739	283	122	330	94	528	565	528	236	205	281	10451
d__Bacteria	k__norank_d__Bacteria	p__unclassified_k__norank_d__Bacteria	c__unclassified_k__norank_d__Bacteria	o__unclassified_k__norank_d__Bacteria	f__unclassified_k__norank_d__Bacteria	g__unclassified_k__norank_d__Bacteria	s__unclassified_k__norank_d__Bacteria	OTU2076	0	0	0	0	0	0	4	1	0	0	0	0	0	0	0	1	2	0	1	1	0	10
d__Bacteria	k__norank_d__Bacteria	p__Rokubacteria	c__NC10	o__Rokubacteriales	f__norank_o__Rokubacteriales	g__norank_f__norank_o__Rokubacteriales	s__uncultured_bacterium_g__norank_f__norank_o__Rokubacteriales	OTU1516	38	25	4	48	41	47	12	60	7	38	20	42	256	134	188	62	19	23	33	167	119	1383
d__Bacteria	k__norank_d__Bacteria	p__Verrucomicrobia	c__Verrucomicrobiae	o__Verrucomicrobiales	f__Verrucomicrobiaceae	g__Roseimicrobium	s__uncultured_Verrucomicrobia_bacterium_g__Roseimicrobium	OTU1676	1	0	0	0	0	1	1	1	3	2	1	0	1	5	1	1	0	1	0	0	0	19
d__Bacteria	k__norank_d__Bacteria	p__Planctomycetes	c__Phycisphaerae	o__Tepidisphaerales	f__norank_o__Tepidisphaerales	g__norank_f__norank_o__Tepidisphaerales	s__uncultured_Planctomycetales_bacterium_g__norank_f__norank_o__Tepidisphaerales	OTU2359	0	0	0	0	0	0	0	0	0	0	0	0	1	0	0	0	0	0	3	5	1	10
d__Bacteria	k__norank_d__Bacteria	p__Patescibacteria	c__Microgenomatia	o__Candidatus_Woesebacteria	f__norank_o__Candidatus_Woesebacteria	g__norank_f__norank_o__Candidatus_Woesebacteria	s__unclassified_g__norank_f__norank_o__Candidatus_Woesebacteria	OTU2525	0	0	0	0	0	0	0	0	0	0	0	0	0	0	0	0	0	0	0	3	1	4
d__Bacteria	k__norank_d__Bacteria	p__Acidobacteria	c__Subgroup_25	o__norank_c__Subgroup_25	f__norank_o__norank_c__Subgroup_25	g__norank_f__norank_o__norank_c__Subgroup_25	s__uncultured_bacterium_g__norank_f__norank_o__norank_c__Subgroup_25	OTU1824	0	0	0	0	0	0	1	0	0	0	0	2	2	3	1	0	0	0	0	0	0	9
d__Bacteria	k__norank_d__Bacteria	p__Planctomycetes	c__OM190	o__norank_c__OM190	f__norank_o__norank_c__OM190	g__norank_f__norank_o__norank_c__OM190	s__uncultured_bacterium_g__norank_f__norank_o__norank_c__OM190	OTU504	8	0	0	5	1	4	2	5	1	2	1	0	1	0	5	8	0	1	3	0	2	49
d__Bacteria	k__norank_d__Bacteria	p__Acidobacteria	c__Subgroup_6	o__norank_c__Subgroup_6	f__norank_o__norank_c__Subgroup_6	g__norank_f__norank_o__norank_c__Subgroup_6	s__unclassified_g__norank_f__norank_o__norank_c__Subgroup_6	OTU833	4	8	6	5	1	7	6	11	1	6	1	31	6	6	11	7	5	6	3	3	0	134
d__Bacteria	k__norank_d__Bacteria	p__Actinobacteria	c__Actinobacteria	o__Streptosporangiales	f__Thermomonosporaceae	g__Actinoallomurus	s__unclassified_g__Actinoallomurus	OTU561	0	2	2	2	8	1	0	0	0	0	0	0	0	0	0	1	0	0	0	0	0	16
d__Bacteria	k__norank_d__Bacteria	p__Acidobacteria	c__Subgroup_6	o__norank_c__Subgroup_6	f__norank_o__norank_c__Subgroup_6	g__norank_f__norank_o__norank_c__Subgroup_6	s__Acidobacteria_bacterium_CB_286306	OTU1117	9	4	0	2	3	9	12	9	32	13	14	4	6	9	11	7	9	12	12	17	12	206
d__Bacteria	k__norank_d__Bacteria	p__Actinobacteria	c__Actinobacteria	o__Gaiellales	f__norank_o__Gaiellales	g__norank_f__norank_o__Gaiellales	s__uncultured_Gaiella_sp.	OTU1240	30	45	40	31	31	25	37	54	21	29	34	34	26	12	36	25	42	23	13	13	10	611
d__Bacteria	k__norank_d__Bacteria	p__Bacteroidetes	c__Bacteroidia	o__Sphingobacteriales	f__AKYH767	g__norank_f__AKYH767	s__uncultured_bacterium_g__norank_f__AKYH767	OTU129	4	0	0	0	1	1	0	0	0	0	0	0	0	0	0	0	1	0	0	0	3	10
d__Bacteria	k__norank_d__Bacteria	p__Chloroflexi	c__Anaerolineae	o__SBR1031	f__norank_o__SBR1031	g__norank_f__norank_o__SBR1031	s__uncultured_bacterium_g__norank_f__norank_o__SBR1031	OTU1446	2	0	0	0	0	3	2	0	0	2	0	2	24	0	0	0	0	0	0	15	9	59
d__Bacteria	k__norank_d__Bacteria	p__Acidobacteria	c__Blastocatellia_Subgroup_4	o__11-24	f__norank_o__11-24	g__norank_f__norank_o__11-24	s__unclassified_g__norank_f__norank_o__11-24	OTU670	3	0	1	2	2	4	2	2	0	1	0	4	1	1	0	6	0	7	0	0	0	36
d__Bacteria	k__norank_d__Bacteria	p__Actinobacteria	c__Actinobacteria	o__unclassified_c__Actinobacteria	f__unclassified_c__Actinobacteria	g__unclassified_c__Actinobacteria	s__unclassified_c__Actinobacteria	OTU265	0	0	1	1	0	1	0	0	0	0	0	1	0	0	0	0	0	0	0	0	0	4
d__Bacteria	k__norank_d__Bacteria	p__Proteobacteria	c__Deltaproteobacteria	o__Myxococcales	f__bacteriap25	g__norank_f__bacteriap25	s__unclassified_g__norank_f__bacteriap25	OTU2077	14	6	0	6	7	15	4	9	8	18	4	19	0	3	9	5	2	5	1	1	0	136
d__Bacteria	k__norank_d__Bacteria	p__Gemmatimonadetes	c__Gemmatimonadetes	o__norank_c__Gemmatimonadetes	f__norank_o__norank_c__Gemmatimonadetes	g__norank_f__norank_o__norank_c__Gemmatimonadetes	s__uncultured_bacterium_g__norank_f__norank_o__norank_c__Gemmatimonadetes	OTU1464	0	0	0	0	0	0	0	0	0	0	0	0	19	0	1	0	0	0	0	6	2	28
d__Bacteria	k__norank_d__Bacteria	p__Actinobacteria	c__Actinobacteria	o__Micromonosporales	f__Micromonosporaceae	g__norank_f__Micromonosporaceae	s__uncultured_actinobacterium_g__norank_f__Micromonosporaceae	OTU384	15	5	2	12	3	8	6	4	5	2	3	3	9	0	2	0	6	2	4	4	6	101
d__Bacteria	k__norank_d__Bacteria	p__Proteobacteria	c__Alphaproteobacteria	o__Rhizobiales	f__Rhizobiaceae	g__Ensifer	s__Ensifer_adhaerens_g__Ensifer	OTU1973	26	6	15	13	28	38	23	11	13	14	13	10	12	50	14	37	7	16	42	16	13	417
d__Bacteria	k__norank_d__Bacteria	p__Chloroflexi	c__Anaerolineae	o__SBR1031	f__A4b	g__norank_f__A4b	s__uncultured_soil_bacterium_g__norank_f__A4b	OTU2331	22	0	0	8	2	13	26	1	0	6	4	2	65	1	10	27	2	5	17	18	15	244
d__Bacteria	k__norank_d__Bacteria	p__Chloroflexi	c__Anaerolineae	o__SBR1031	f__norank_o__SBR1031	g__norank_f__norank_o__SBR1031	s__unclassified_g__norank_f__norank_o__SBR1031	OTU429	4	0	1	236	148	83	3	19	0	9	2	1	0	0	1	34	81	23	7	3	5	660
d__Bacteria	k__norank_d__Bacteria	p__Proteobacteria	c__Deltaproteobacteria	o__Myxococcales	f__Archangiaceae	g__Anaeromyxobacter	s__uncultured_bacterium_g__Anaeromyxobacter	OTU466	37	76	8	142	235	50	8	28	44	38	44	36	0	4	5	12	30	10	0	0	0	807
d__Bacteria	k__norank_d__Bacteria	p__Acidobacteria	c__Subgroup_17	o__norank_c__Subgroup_17	f__norank_o__norank_c__Subgroup_17	g__norank_f__norank_o__norank_c__Subgroup_17	s__unclassified_g__norank_f__norank_o__norank_c__Subgroup_17	OTU1296	0	9	0	5	0	0	2	3	1	15	22	15	0	0	2	14	0	8	0	0	0	96
d__Bacteria	k__norank_d__Bacteria	p__Proteobacteria	c__Alphaproteobacteria	o__Rhizobiales	f__Xanthobacteraceae	g__norank_f__Xanthobacteraceae	s__uncultured_Methylocystaceae_bacterium_g__norank_f__Xanthobacteraceae	OTU1371	1	28	2	3	3	1	4	3	4	12	19	14	2	1	0	9	5	12	0	0	1	124
d__Bacteria	k__norank_d__Bacteria	p__Planctomycetes	c__Planctomycetacia	o__Gemmatales	f__Gemmataceae	g__norank_f__Gemmataceae	s__uncultured_bacterium_g__norank_f__Gemmataceae	OTU473	1	0	1	1	0	4	3	4	5	4	3	1	2	0	2	2	4	1	2	1	1	42
d__Bacteria	k__norank_d__Bacteria	p__Bacteroidetes	c__Bacteroidia	o__Cytophagales	f__Microscillaceae	g__OLB12	s__unclassified_g__OLB12	OTU1235	0	1	1	1	0	0	0	0	3	0	4	0	0	0	0	0	0	0	1	0	0	11
d__Bacteria	k__norank_d__Bacteria	p__Proteobacteria	c__Alphaproteobacteria	o__Rhizobiales	f__A0839	g__norank_f__A0839	s__unclassified_g__norank_f__A0839	OTU2391	3	0	0	0	0	1	2	2	0	5	6	0	0	0	2	2	1	2	6	1	4	37
d__Bacteria	k__norank_d__Bacteria	p__Proteobacteria	c__Gammaproteobacteria	o__Betaproteobacteriales	f__Burkholderiaceae	g__Comamonas	s__Comamonas_testosteroni_g__Comamonas	OTU2543	0	0	0	0	0	0	0	0	0	0	0	11	0	0	0	0	0	0	7	0	20	38
d__Bacteria	k__norank_d__Bacteria	p__Proteobacteria	c__Gammaproteobacteria	o__Betaproteobacteriales	f__Burkholderiaceae	g__Burkholderia-Caballeronia-Paraburkholderia	s__unclassified_g__Burkholderia-Caballeronia-Paraburkholderia	OTU1531	6	0	2	0	12	0	0	0	2	1	1	2	1	1	1	1	0	0	0	1	0	31
d__Bacteria	k__norank_d__Bacteria	p__unclassified_k__norank_d__Bacteria	c__unclassified_k__norank_d__Bacteria	o__unclassified_k__norank_d__Bacteria	f__unclassified_k__norank_d__Bacteria	g__unclassified_k__norank_d__Bacteria	s__unclassified_k__norank_d__Bacteria	OTU139	3	1	0	0	0	0	0	0	0	0	0	0	0	0	0	0	0	0	0	0	0	4
d__Bacteria	k__norank_d__Bacteria	p__Bacteroidetes	c__Bacteroidia	o__Bacteroidetes_VC2.1_Bac22	f__norank_o__Bacteroidetes_VC2.1_Bac22	g__norank_f__norank_o__Bacteroidetes_VC2.1_Bac22	s__metagenome_g__norank_f__norank_o__Bacteroidetes_VC2.1_Bac22	OTU2034	0	0	0	0	0	0	0	0	0	2	0	1	0	1	0	0	5	0	0	1	1	11
d__Bacteria	k__norank_d__Bacteria	p__unclassified_k__norank_d__Bacteria	c__unclassified_k__norank_d__Bacteria	o__unclassified_k__norank_d__Bacteria	f__unclassified_k__norank_d__Bacteria	g__unclassified_k__norank_d__Bacteria	s__unclassified_k__norank_d__Bacteria	OTU133	7	0	0	0	0	2	0	0	0	5	1	2	0	0	0	2	1	1	0	0	0	21
d__Bacteria	k__norank_d__Bacteria	p__Acidobacteria	c__FFCH5909	o__norank_c__FFCH5909	f__norank_o__norank_c__FFCH5909	g__norank_f__norank_o__norank_c__FFCH5909	s__uncultured_bacterium_g__norank_f__norank_o__norank_c__FFCH5909	OTU510	0	0	0	3	28	12	7	13	1	1	0	0	0	1	0	1	0	0	0	0	0	67
d__Bacteria	k__norank_d__Bacteria	p__Patescibacteria	c__Saccharimonadia	o__Saccharimonadales	f__norank_o__Saccharimonadales	g__norank_f__norank_o__Saccharimonadales	s__unclassified_g__norank_f__norank_o__Saccharimonadales	OTU1426	2	0	2	0	2	4	5	2	2	7	3	32	7	1	3	0	1	2	13	1	5	94
d__Bacteria	k__norank_d__Bacteria	p__Acidobacteria	c__Subgroup_25	o__norank_c__Subgroup_25	f__norank_o__norank_c__Subgroup_25	g__norank_f__norank_o__norank_c__Subgroup_25	s__unclassified_g__norank_f__norank_o__norank_c__Subgroup_25	OTU1612	0	0	0	0	0	0	0	0	0	0	0	0	5	0	0	0	0	0	0	3	5	13
d__Bacteria	k__norank_d__Bacteria	p__Bacteroidetes	c__Bacteroidia	o__Sphingobacteriales	f__Sphingobacteriaceae	g__Pedobacter	s__Pedobacter_terrae	OTU1227	0	0	0	0	0	0	0	0	0	0	6	0	0	0	0	0	1	0	0	0	0	7
d__Bacteria	k__norank_d__Bacteria	p__Planctomycetes	c__Planctomycetacia	o__Gemmatales	f__Gemmataceae	g__norank_f__Gemmataceae	s__uncultured_bacterium_g__norank_f__Gemmataceae	OTU296	1	3	1	1	1	2	0	0	5	0	5	0	1	2	1	1	0	4	2	0	1	31
d__Bacteria	k__norank_d__Bacteria	p__Chloroflexi	c__Anaerolineae	o__SBR1031	f__A4b	g__norank_f__A4b	s__unclassified_g__norank_f__A4b	OTU2414	11	0	0	35	2	7	19	0	0	0	1	4	8	1	2	0	1	0	14	28	16	149
d__Bacteria	k__norank_d__Bacteria	p__Patescibacteria	c__Saccharimonadia	o__Saccharimonadales	f__norank_o__Saccharimonadales	g__norank_f__norank_o__Saccharimonadales	s__unclassified_g__norank_f__norank_o__Saccharimonadales	OTU1428	0	0	0	0	0	0	0	0	0	0	0	3	0	0	0	0	0	0	0	0	0	3
d__Bacteria	k__norank_d__Bacteria	p__Verrucomicrobia	c__Verrucomicrobiae	o__Chthoniobacterales	f__Chthoniobacteraceae	g__Candidatus_Udaeobacter	s__unclassified_g__Candidatus_Udaeobacter	OTU252	0	4	14	1	2	0	4	1	27	2	0	0	0	2	0	0	0	0	0	0	0	57
d__Bacteria	k__norank_d__Bacteria	p__Actinobacteria	c__Actinobacteria	o__Solirubrobacterales	f__67-14	g__norank_f__67-14	s__unclassified_g__norank_f__67-14	OTU84	9	33	13	4	15	8	17	16	14	5	6	5	0	3	3	2	9	4	8	10	7	191
d__Bacteria	k__norank_d__Bacteria	p__Verrucomicrobia	c__Verrucomicrobiae	o__Pedosphaerales	f__Pedosphaeraceae	g__ADurb.Bin063-1	s__unclassified_g__ADurb.Bin063-1	OTU1885	5	1	3	2	1	4	2	1	3	1	4	0	2	2	4	15	2	2	2	0	1	57
d__Bacteria	k__norank_d__Bacteria	p__Actinobacteria	c__Actinobacteria	o__Microtrichales	f__Ilumatobacteraceae	g__norank_f__Ilumatobacteraceae	s__metagenome_g__norank_f__Ilumatobacteraceae	OTU903	3	0	0	0	4	3	4	1	5	2	1	2	4	1	2	0	1	0	14	1	10	58
d__Bacteria	k__norank_d__Bacteria	p__Proteobacteria	c__Alphaproteobacteria	o__Sphingomonadales	f__Sphingomonadaceae	g__Sphingomonas	s__unclassified_g__Sphingomonas	OTU1839	34	25	24	9	19	11	17	18	60	21	14	105	13	5	2	30	49	54	4	7	13	534
d__Bacteria	k__norank_d__Bacteria	p__Proteobacteria	c__Deltaproteobacteria	o__Myxococcales	f__Polyangiaceae	g__Pajaroellobacter	s__unclassified_g__Pajaroellobacter	OTU2190	1	0	1	10	0	5	0	1	12	0	0	0	0	1	0	0	0	4	0	0	0	35
d__Bacteria	k__norank_d__Bacteria	p__Fibrobacteres	c__Fibrobacteria	o__Fibrobacterales	f__Fibrobacteraceae	g__possible_genus_04	s__uncultured_bacterium_g__possible_genus_04	OTU793	0	0	0	0	0	0	3	0	0	0	0	0	0	0	0	0	0	0	0	0	0	3
d__Bacteria	k__norank_d__Bacteria	p__Proteobacteria	c__Deltaproteobacteria	o__unclassified_c__Deltaproteobacteria	f__unclassified_c__Deltaproteobacteria	g__unclassified_c__Deltaproteobacteria	s__unclassified_c__Deltaproteobacteria	OTU2164	0	0	0	0	0	0	0	0	0	0	0	1	0	0	0	0	0	9	0	0	0	10
d__Bacteria	k__norank_d__Bacteria	p__Acidobacteria	c__Subgroup_22	o__norank_c__Subgroup_22	f__norank_o__norank_c__Subgroup_22	g__norank_f__norank_o__norank_c__Subgroup_22	s__uncultured_bacterium_g__norank_f__norank_o__norank_c__Subgroup_22	OTU2096	0	0	0	0	0	0	0	0	0	0	0	0	1	1	0	3	8	0	1	9	4	27
d__Bacteria	k__norank_d__Bacteria	p__Acidobacteria	c__Acidobacteriia	o__Acidobacteriales	f__unclassified_o__Acidobacteriales	g__unclassified_o__Acidobacteriales	s__unclassified_o__Acidobacteriales	OTU914	0	0	0	0	0	0	3	1	6	2	9	3	0	8	4	0	0	0	0	0	0	36
d__Bacteria	k__norank_d__Bacteria	p__Actinobacteria	c__Actinobacteria	o__IMCC26256	f__norank_o__IMCC26256	g__norank_f__norank_o__IMCC26256	s__uncultured_actinobacterium_g__norank_f__norank_o__IMCC26256	OTU450	0	0	0	9	0	1	2	0	0	0	0	0	1	2	1	1	0	0	0	1	1	19
d__Bacteria	k__norank_d__Bacteria	p__Acidobacteria	c__Subgroup_22	o__norank_c__Subgroup_22	f__norank_o__norank_c__Subgroup_22	g__norank_f__norank_o__norank_c__Subgroup_22	s__unclassified_g__norank_f__norank_o__norank_c__Subgroup_22	OTU2354	7	0	1	10	4	1	1	2	2	2	7	3	0	0	0	1	1	12	1	5	3	63
d__Bacteria	k__norank_d__Bacteria	p__Proteobacteria	c__Gammaproteobacteria	o__Pseudomonadales	f__Moraxellaceae	g__Acinetobacter	s__unclassified_g__Acinetobacter	OTU2396	1	1	0	0	0	2	1	0	1	0	0	0	1	0	1	0	1	0	4	0	1	14
d__Bacteria	k__norank_d__Bacteria	p__Actinobacteria	c__Actinobacteria	o__Pseudonocardiales	f__Pseudonocardiaceae	g__Actinophytocola	s__uncultured_bacterium_g__Actinophytocola	OTU2075	5	6	2	12	5	5	0	4	0	0	7	2	0	0	1	9	5	1	0	5	7	76
d__Bacteria	k__norank_d__Bacteria	p__Actinobacteria	c__Actinobacteria	o__Microtrichales	f__Iamiaceae	g__Iamia	s__unclassified_g__Iamia	OTU437	4	0	1	7	8	3	4	13	16	1	2	1	0	2	9	5	2	5	5	5	5	98
d__Bacteria	k__norank_d__Bacteria	p__Planctomycetes	c__OM190	o__norank_c__OM190	f__norank_o__norank_c__OM190	g__norank_f__norank_o__norank_c__OM190	s__uncultured_Planctomyces_sp._g__norank_f__norank	OTU687	4	0	0	1	0	5	0	0	0	0	0	2	4	6	1	3	0	0	2	3	1	32
d__Bacteria	k__norank_d__Bacteria	p__Proteobacteria	c__Deltaproteobacteria	o__Desulfovibrionales	f__Desulfovibrionaceae	g__Desulfovibrio	s__unclassified_g__Desulfovibrio	OTU607	0	0	0	4	1	3	0	0	0	0	0	0	0	0	0	0	0	0	1	0	0	9
d__Bacteria	k__norank_d__Bacteria	p__Acidobacteria	c__Subgroup_6	o__norank_c__Subgroup_6	f__norank_o__norank_c__Subgroup_6	g__norank_f__norank_o__norank_c__Subgroup_6	s__unclassified_g__norank_f__norank_o__norank_c__Subgroup_6	OTU2549	7	0	0	2	0	0	5	0	0	0	0	0	278	1	32	5	3	0	11	158	114	616
d__Bacteria	k__norank_d__Bacteria	p__Actinobacteria	c__Actinobacteria	o__Microtrichales	f__norank_o__Microtrichales	g__norank_f__norank_o__Microtrichales	s__metagenome_g__norank_f__norank_o__Microtrichales	OTU2188	9	0	1	1	3	2	3	8	2	1	3	0	1	0	3	0	3	4	8	1	0	53
d__Bacteria	k__norank_d__Bacteria	p__Planctomycetes	c__Planctomycetacia	o__norank_c__Planctomycetacia	f__norank_o__norank_c__Planctomycetacia	g__norank_f__norank_o__norank_c__Planctomycetacia	s__unclassified_g__norank_f__norank_o__norank_c__Planctomycetacia	OTU1842	0	0	0	0	0	0	0	0	0	0	0	0	0	0	0	1	0	0	3	0	0	4
d__Bacteria	k__norank_d__Bacteria	p__Gemmatimonadetes	c__Gemmatimonadetes	o__Gemmatimonadales	f__Gemmatimonadaceae	g__norank_f__Gemmatimonadaceae	s__uncultured_proteobacterium_g__norank_f__Gemmatimonadaceae	OTU745	79	90	86	22	83	55	110	93	159	97	72	120	43	151	60	62	73	69	88	61	73	1746
d__Bacteria	k__norank_d__Bacteria	p__Gemmatimonadetes	c__Gemmatimonadetes	o__Gemmatimonadales	f__Gemmatimonadaceae	g__Gemmatimonas	s__uncultured_soil_bacterium_g__Gemmatimonas	OTU230	16	82	16	23	7	15	15	13	14	32	14	20	1	0	0	11	35	5	2	0	2	323
d__Bacteria	k__norank_d__Bacteria	p__Chloroflexi	c__TK10	o__norank_c__TK10	f__norank_o__norank_c__TK10	g__norank_f__norank_o__norank_c__TK10	s__uncultured_Chloroflexi_bacterium_g__norank_f__norank_o__norank_c__TK10	OTU951	3	10	4	5	1	3	6	9	15	9	3	3	0	2	5	2	4	7	6	0	2	99
d__Bacteria	k__norank_d__Bacteria	p__Bacteroidetes	c__Bacteroidia	o__Cytophagales	f__Microscillaceae	g__Ohtaekwangia	s__unclassified_g__Ohtaekwangia	OTU632	0	0	0	0	18	0	0	0	0	0	1	0	0	0	0	0	1	0	0	0	0	20
d__Bacteria	k__norank_d__Bacteria	p__Patescibacteria	c__Saccharimonadia	o__Saccharimonadales	f__norank_o__Saccharimonadales	g__norank_f__norank_o__Saccharimonadales	s__uncultured_Candidatus_Saccharibacteria_bacterium_g__norank_f__norank	OTU194	0	4	0	0	0	0	0	0	0	0	0	0	0	0	0	0	0	0	0	0	0	4
d__Bacteria	k__norank_d__Bacteria	p__Actinobacteria	c__Actinobacteria	o__Solirubrobacterales	f__67-14	g__norank_f__67-14	s__uncultured_actinobacterium_g__norank_f__67-14	OTU2520	0	0	0	10	6	3	3	1	0	1	0	0	1	4	10	2	1	1	6	32	18	99
d__Bacteria	k__norank_d__Bacteria	p__Proteobacteria	c__Deltaproteobacteria	o__Desulfarculales	f__Desulfarculaceae	g__norank_f__Desulfarculaceae	s__uncultured_proteobacterium_g__norank_f__Desulfarculaceae	OTU1813	11	12	3	3	3	7	8	15	11	13	8	24	16	14	32	11	3	0	11	8	8	221
d__Bacteria	k__norank_d__Bacteria	p__Chloroflexi	c__Anaerolineae	o__SBR1031	f__A4b	g__norank_f__A4b	s__uncultured_bacterium_g__norank_f__A4b	OTU1330	1	2	7	1	1	4	2	0	3	2	4	7	1	0	3	2	0	7	0	2	2	51
d__Bacteria	k__norank_d__Bacteria	p__Proteobacteria	c__Gammaproteobacteria	o__Betaproteobacteriales	f__Nitrosomonadaceae	g__MND1	s__uncultured_bacterium_g__MND1	OTU1788	35	27	7	30	68	21	38	51	17	33	31	56	15	24	36	6	34	13	27	13	11	593
d__Bacteria	k__norank_d__Bacteria	p__Actinobacteria	c__Actinobacteria	o__Microtrichales	f__Ilumatobacteraceae	g__CL500-29_marine_group	s__metagenome_g__CL500-29_marine_group	OTU584	12	0	1	0	1	0	2	1	2	3	4	1	3	0	4	1	1	8	11	1	3	59
d__Bacteria	k__norank_d__Bacteria	p__Proteobacteria	c__Gammaproteobacteria	o__Betaproteobacteriales	f__Nitrosomonadaceae	g__MND1	s__unclassified_g__MND1	OTU1282	41	50	56	31	64	27	14	40	33	31	22	45	26	5	35	21	52	23	37	17	24	694
d__Bacteria	k__norank_d__Bacteria	p__Patescibacteria	c__ABY1	o__unclassified_c__ABY1	f__unclassified_c__ABY1	g__unclassified_c__ABY1	s__unclassified_c__ABY1	OTU549	0	0	0	0	2	1	1	0	0	0	0	0	0	0	1	0	0	0	0	0	0	5
d__Bacteria	k__norank_d__Bacteria	p__Proteobacteria	c__Deltaproteobacteria	o__Myxococcales	f__Haliangiaceae	g__Haliangium	s__unclassified_g__Haliangium	OTU647	0	0	0	0	5	9	1	1	0	4	1	3	1	0	3	0	0	0	16	1	4	49
d__Bacteria	k__norank_d__Bacteria	p__Nitrospirae	c__Nitrospira	o__norank_c__Nitrospira	f__norank_o__norank_c__Nitrospira	g__Nitrospira	s__uncultured_soil_bacterium_g__Nitrospira	OTU1772	71	15	14	46	21	30	10	38	56	29	19	20	30	30	60	15	66	10	26	17	13	636
d__Bacteria	k__norank_d__Bacteria	p__Zixibacteria	c__norank_p__Zixibacteria	o__norank_c__norank_p__Zixibacteria	f__norank_o__norank_c__norank_p__Zixibacteria	g__norank_f__norank_o__norank_c__norank_p__Zixibacteria	s__uncultured_bacterium_g__norank_f__norank_o__norank_c__norank_p__Zixibacteria	OTU2167	0	1	0	2	1	1	0	0	0	0	0	0	0	0	0	0	2	0	0	0	0	7
d__Bacteria	k__norank_d__Bacteria	p__Chloroflexi	c__Anaerolineae	o__RBG-13-54-9	f__norank_o__RBG-13-54-9	g__norank_f__norank_o__RBG-13-54-9	s__uncultured_sludge_bacterium_A31	OTU1539	0	0	0	0	0	0	0	1	0	0	0	0	3	0	3	0	1	0	0	0	2	10
d__Bacteria	k__norank_d__Bacteria	p__Actinobacteria	c__Actinobacteria	o__Microtrichales	f__norank_o__Microtrichales	g__norank_f__norank_o__Microtrichales	s__wastewater_metagenome_g__norank_f__norank_o__Microtrichales	OTU27	17	0	0	10	10	11	8	20	5	2	5	4	10	2	25	2	0	1	13	12	18	175
d__Bacteria	k__norank_d__Bacteria	p__Proteobacteria	c__Gammaproteobacteria	o__Betaproteobacteriales	f__Burkholderiaceae	g__unclassified_f__Burkholderiaceae	s__unclassified_f__Burkholderiaceae	OTU1599	8	3	0	3	2	4	10	2	1	7	2	6	9	0	7	3	9	16	11	5	6	114
d__Bacteria	k__norank_d__Bacteria	p__Chloroflexi	c__Anaerolineae	o__Anaerolineales	f__Anaerolineaceae	g__norank_f__Anaerolineaceae	s__unclassified_g__norank_f__Anaerolineaceae	OTU1625	0	0	0	0	0	0	1	0	0	0	0	1	116	0	12	0	0	0	2	7	7	146
d__Bacteria	k__norank_d__Bacteria	p__Actinobacteria	c__Actinobacteria	o__Microtrichales	f__Ilumatobacteraceae	g__norank_f__Ilumatobacteraceae	s__unclassified_g__norank_f__Ilumatobacteraceae	OTU602	33	21	3	15	28	24	14	25	20	19	29	15	27	13	25	21	5	15	28	57	41	478
d__Bacteria	k__norank_d__Bacteria	p__Chloroflexi	c__Anaerolineae	o__RBG-13-54-9	f__norank_o__RBG-13-54-9	g__norank_f__norank_o__RBG-13-54-9	s__uncultured_bacterium_UASB_TL14	OTU2222	0	0	0	0	0	0	0	0	0	0	0	0	0	0	0	0	0	0	7	0	0	7
d__Bacteria	k__norank_d__Bacteria	p__Dependentiae	c__Babeliae	o__Babeliales	f__norank_o__Babeliales	g__norank_f__norank_o__Babeliales	s__uncultured_bacterium_g__norank_f__norank_o__Babeliales	OTU2226	0	0	0	0	0	0	0	0	1	0	0	0	0	0	0	0	0	2	1	0	0	4
d__Bacteria	k__norank_d__Bacteria	p__Acidobacteria	c__Thermoanaerobaculia	o__Thermoanaerobaculales	f__Thermoanaerobaculaceae	g__Subgroup_10	s__unclassified_g__Subgroup_10	OTU1047	1	9	1	1	5	4	4	4	1	16	8	20	5	2	3	3	1	2	6	8	4	108
d__Bacteria	k__norank_d__Bacteria	p__Actinobacteria	c__Actinobacteria	o__Frankiales	f__Cryptosporangiaceae	g__Fodinicola	s__unclassified_g__Fodinicola	OTU666	0	2	0	0	2	3	0	0	0	2	7	0	0	1	0	0	0	3	16	0	1	37
d__Bacteria	k__norank_d__Bacteria	p__Chloroflexi	c__Ktedonobacteria	o__Ktedonobacterales	f__Ktedonobacteraceae	g__norank_f__Ktedonobacteraceae	s__unclassified_g__norank_f__Ktedonobacteraceae	OTU1303	0	0	6	0	0	0	0	0	0	1	2	0	0	0	0	0	0	0	0	0	0	9
d__Bacteria	k__norank_d__Bacteria	p__Actinobacteria	c__Actinobacteria	o__Solirubrobacterales	f__67-14	g__norank_f__67-14	s__uncultured_bacterium_g__norank_f__67-14	OTU1528	36	4	1	25	23	14	14	29	33	18	12	9	14	3	18	17	7	22	21	30	30	380
d__Bacteria	k__norank_d__Bacteria	p__Latescibacteria	c__Latescibacteria	o__norank_c__Latescibacteria	f__norank_o__norank_c__Latescibacteria	g__norank_f__norank_o__norank_c__Latescibacteria	s__unclassified_g__norank_f__norank_o__norank_c__Latescibacteria	OTU1745	0	0	0	0	0	0	0	0	0	0	0	0	2	0	1	0	0	0	0	0	1	4
d__Bacteria	k__norank_d__Bacteria	p__Verrucomicrobia	c__Verrucomicrobiae	o__Chthoniobacterales	f__Chthoniobacteraceae	g__Chthoniobacter	s__uncultured_bacterium_g__Chthoniobacter	OTU2286	5	0	0	1	0	3	1	0	1	3	0	1	0	2	0	1	0	1	5	5	4	33
d__Bacteria	k__norank_d__Bacteria	p__Verrucomicrobia	c__Verrucomicrobiae	o__Pedosphaerales	f__Pedosphaeraceae	g__norank_f__Pedosphaeraceae	s__uncultured_bacterium_g__norank_f__Pedosphaeraceae	OTU1997	0	0	1	2	2	1	0	0	0	1	5	0	0	0	0	0	1	0	0	0	0	13
d__Bacteria	k__norank_d__Bacteria	p__Proteobacteria	c__Deltaproteobacteria	o__Bdellovibrionales	f__Bacteriovoracaceae	g__Peredibacter	s__unclassified_g__Peredibacter	OTU1156	0	0	0	0	0	0	3	1	5	1	0	0	0	0	2	0	0	2	3	0	1	18
d__Bacteria	k__norank_d__Bacteria	p__Proteobacteria	c__Alphaproteobacteria	o__norank_c__Alphaproteobacteria	f__norank_o__norank_c__Alphaproteobacteria	g__norank_f__norank_o__norank_c__Alphaproteobacteria	s__unclassified_g__norank_f__norank_o__norank_c__Alphaproteobacteria	OTU1814	1	0	0	0	0	0	0	1	0	0	0	0	28	1	4	0	0	0	12	23	16	86
d__Bacteria	k__norank_d__Bacteria	p__Acidobacteria	c__Subgroup_9	o__norank_c__Subgroup_9	f__norank_o__norank_c__Subgroup_9	g__norank_f__norank_o__norank_c__Subgroup_9	s__unclassified_g__norank_f__norank_o__norank_c__Subgroup_9	OTU1705	0	0	0	0	1	2	1	1	0	2	3	0	6	7	8	2	0	0	11	8	5	57
d__Bacteria	k__norank_d__Bacteria	p__Planctomycetes	c__Planctomycetacia	o__norank_c__Planctomycetacia	f__norank_o__norank_c__Planctomycetacia	g__norank_f__norank_o__norank_c__Planctomycetacia	s__uncultured_bacterium_g__norank_f__norank_o__norank_c__Planctomycetacia	OTU988	0	1	1	2	1	1	3	1	6	4	2	0	1	0	0	2	0	6	8	3	8	50
d__Bacteria	k__norank_d__Bacteria	p__Patescibacteria	c__Saccharimonadia	o__Saccharimonadales	f__norank_o__Saccharimonadales	g__norank_f__norank_o__Saccharimonadales	s__unclassified_g__norank_f__norank_o__Saccharimonadales	OTU236	0	2	0	1	0	0	0	0	0	0	0	0	0	2	0	0	0	1	1	0	0	7
d__Bacteria	k__norank_d__Bacteria	p__Actinobacteria	c__Actinobacteria	o__unclassified_c__Actinobacteria	f__unclassified_c__Actinobacteria	g__unclassified_c__Actinobacteria	s__unclassified_c__Actinobacteria	OTU2333	1	0	0	0	0	0	1	1	0	2	0	1	8	0	3	0	1	1	4	6	7	36
d__Bacteria	k__norank_d__Bacteria	p__Chloroflexi	c__Anaerolineae	o__SBR1031	f__A4b	g__norank_f__A4b	s__uncultured_bacterium_g__norank_f__A4b	OTU1236	0	0	0	0	0	1	0	0	0	3	3	0	0	0	0	0	0	0	0	0	0	7
d__Bacteria	k__norank_d__Bacteria	p__Proteobacteria	c__Deltaproteobacteria	o__Desulfuromonadales	f__Geobacteraceae	g__Geobacter	s__unclassified_g__Geobacter	OTU156	7	0	0	3	0	3	0	1	0	0	0	1	0	0	1	0	0	1	3	0	0	20
d__Bacteria	k__norank_d__Bacteria	p__Proteobacteria	c__Deltaproteobacteria	o__Myxococcales	f__Haliangiaceae	g__Haliangium	s__uncultured_proteobacterium_g__Haliangium	OTU1372	0	0	0	1	1	1	0	1	0	1	0	11	1	1	3	1	1	1	2	0	1	27
d__Bacteria	k__norank_d__Bacteria	p__Acidobacteria	c__Acidobacteriia	o__Solibacterales	f__Solibacteraceae_Subgroup_3	g__Bryobacter	s__unclassified_g__Bryobacter	OTU2443	8	0	0	6	2	7	1	3	1	1	1	3	36	3	10	3	0	4	21	14	17	141
d__Bacteria	k__norank_d__Bacteria	p__Chloroflexi	c__TK10	o__norank_c__TK10	f__norank_o__norank_c__TK10	g__norank_f__norank_o__norank_c__TK10	s__uncultured_bacterium_g__norank_f__norank_o__norank_c__TK10	OTU1992	3	3	0	5	3	3	2	2	1	0	3	2	0	0	0	5	7	1	0	0	0	40
d__Bacteria	k__norank_d__Bacteria	p__Planctomycetes	c__Phycisphaerae	o__Phycisphaerales	f__Phycisphaeraceae	g__AKYG587	s__uncultured_planctomycete_g__AKYG587	OTU733	14	0	0	6	6	12	22	11	0	14	0	1	15	8	17	48	3	9	42	47	68	343
d__Bacteria	k__norank_d__Bacteria	p__Chloroflexi	c__Anaerolineae	o__SBR1031	f__norank_o__SBR1031	g__norank_f__norank_o__SBR1031	s__uncultured_Gemmatimonadetes_bacterium_g__norank_f__norank_o__SBR1031	OTU1407	37	96	9	60	267	82	39	72	0	64	68	79	0	2	0	41	62	25	0	0	0	1003
d__Bacteria	k__norank_d__Bacteria	p__Verrucomicrobia	c__Verrucomicrobiae	o__Chthoniobacterales	f__Chthoniobacteraceae	g__Candidatus_Udaeobacter	s__unclassified_g__Candidatus_Udaeobacter	OTU1392	2	3	6	2	2	0	3	0	6	1	9	3	0	0	4	4	2	2	3	3	1	56
d__Bacteria	k__norank_d__Bacteria	p__Armatimonadetes	c__Armatimonadia	o__Armatimonadales	f__norank_o__Armatimonadales	g__norank_f__norank_o__Armatimonadales	s__uncultured_Chloroflexi_bacterium_g__norank_f__norank	OTU1291	0	0	0	0	0	0	0	0	0	0	4	0	0	0	0	0	0	0	0	0	0	4
d__Bacteria	k__norank_d__Bacteria	p__Actinobacteria	c__Actinobacteria	o__norank_c__Actinobacteria	f__norank_o__norank_c__Actinobacteria	g__norank_f__norank_o__norank_c__Actinobacteria	s__uncultured_Acidimicrobidae_bacterium_g__norank_f__norank	OTU540	7	1	0	6	7	5	8	4	6	0	0	1	4	3	0	1	2	0	2	4	3	64
d__Bacteria	k__norank_d__Bacteria	p__Chloroflexi	c__Anaerolineae	o__SBR1031	f__A4b	g__norank_f__A4b	s__uncultured_bacterium_g__norank_f__A4b	OTU2251	0	0	0	0	1	1	0	0	0	1	1	0	1	0	0	0	0	3	2	0	0	10
d__Bacteria	k__norank_d__Bacteria	p__Actinobacteria	c__Actinobacteria	o__Streptosporangiales	f__Thermomonosporaceae	g__Actinomadura	s__unclassified_g__Actinomadura	OTU1182	2	0	0	4	2	2	0	5	1	3	1	2	0	1	0	1	0	9	2	5	3	43
d__Bacteria	k__norank_d__Bacteria	p__Proteobacteria	c__Gammaproteobacteria	o__Betaproteobacteriales	f__Methylophilaceae	g__MM2	s__uncultured_bacterium_g__MM2	OTU741	1	0	0	1	0	0	1	0	0	0	0	0	0	0	0	0	1	0	0	0	0	4
d__Bacteria	k__norank_d__Bacteria	p__Bacteroidetes	c__Bacteroidia	o__Flavobacteriales	f__Flavobacteriaceae	g__Flavobacterium	s__unclassified_g__Flavobacterium	OTU696	0	0	0	0	1	16	3	0	0	0	0	0	0	0	0	0	0	0	0	0	0	20
d__Bacteria	k__norank_d__Bacteria	p__Gemmatimonadetes	c__Gemmatimonadetes	o__Gemmatimonadales	f__Gemmatimonadaceae	g__Gemmatimonas	s__uncultured_bacterium_g__Gemmatimonas	OTU1295	0	9	55	0	0	2	0	1	63	4	22	0	0	0	0	0	0	0	0	0	0	156
d__Bacteria	k__norank_d__Bacteria	p__Proteobacteria	c__Alphaproteobacteria	o__Rhizobiales	f__Rhizobiales_Incertae_Sedis	g__norank_f__Rhizobiales_Incertae_Sedis	s__unclassified_g__norank_f__Rhizobiales_Incertae_Sedis	OTU2505	1	0	0	0	1	3	2	0	0	4	2	0	5	3	3	2	1	1	8	7	5	48
d__Bacteria	k__norank_d__Bacteria	p__Chloroflexi	c__Anaerolineae	o__SBR1031	f__norank_o__SBR1031	g__norank_f__norank_o__SBR1031	s__uncultured_bacterium_g__norank_f__norank_o__SBR1031	OTU289	6	84	47	38	56	32	34	18	8	20	44	51	0	9	1	27	68	28	0	0	0	571
d__Bacteria	k__norank_d__Bacteria	p__Chlamydiae	c__Chlamydiae	o__Chlamydiales	f__Simkaniaceae	g__norank_f__Simkaniaceae	s__unclassified_g__norank_f__Simkaniaceae	OTU621	0	2	0	0	1	0	2	0	0	0	0	0	0	0	0	1	0	0	0	0	0	6
d__Bacteria	k__norank_d__Bacteria	p__Bacteroidetes	c__Bacteroidia	o__Chitinophagales	f__Chitinophagaceae	g__norank_f__Chitinophagaceae	s__uncultured_soil_bacterium_g__norank_f__Chitinophagaceae	OTU873	4	2	0	2	2	4	0	7	8	8	3	0	14	0	3	0	0	2	4	0	0	63
d__Bacteria	k__norank_d__Bacteria	p__Acidobacteria	c__Acidobacteriia	o__Solibacterales	f__Solibacteraceae_Subgroup_3	g__Bryobacter	s__unclassified_g__Bryobacter	OTU1230	1	0	1	1	0	0	0	0	1	2	3	1	0	0	0	0	0	2	0	0	0	12
d__Bacteria	k__norank_d__Bacteria	p__Proteobacteria	c__Deltaproteobacteria	o__Myxococcales	f__Eel-36e1D6	g__norank_f__Eel-36e1D6	s__unclassified_g__norank_f__Eel-36e1D6	OTU2365	0	0	0	0	0	0	1	0	0	0	0	0	1	1	0	0	0	0	1	12	6	22
d__Bacteria	k__norank_d__Bacteria	p__unclassified_k__norank_d__Bacteria	c__unclassified_k__norank_d__Bacteria	o__unclassified_k__norank_d__Bacteria	f__unclassified_k__norank_d__Bacteria	g__unclassified_k__norank_d__Bacteria	s__unclassified_k__norank_d__Bacteria	OTU1592	2	1	0	0	0	0	1	3	1	1	0	0	1	1	1	2	4	2	0	1	0	21
d__Bacteria	k__norank_d__Bacteria	p__Proteobacteria	c__Gammaproteobacteria	o__Betaproteobacteriales	f__Nitrosomonadaceae	g__MND1	s__uncultured_Burkholderiaceae_bacterium_g__MND1	OTU578	9	35	10	31	74	21	38	20	22	17	8	18	10	4	4	7	19	3	6	11	4	371
d__Bacteria	k__norank_d__Bacteria	p__Planctomycetes	c__Planctomycetacia	o__norank_c__Planctomycetacia	f__norank_o__norank_c__Planctomycetacia	g__norank_f__norank_o__norank_c__Planctomycetacia	s__uncultured_Planctomycetaceae_bacterium_g__norank_f__norank_o__norank_c__Planctomycetacia	OTU2233	0	0	0	0	1	0	0	0	0	0	0	0	0	0	0	0	0	0	1	0	1	3
d__Bacteria	k__norank_d__Bacteria	p__Acidobacteria	c__Holophagae	o__Subgroup_7	f__norank_o__Subgroup_7	g__norank_f__norank_o__Subgroup_7	s__unclassified_g__norank_f__norank_o__Subgroup_7	OTU544	0	2	1	3	3	2	1	1	5	1	2	6	0	0	0	0	0	3	1	0	1	32
d__Bacteria	k__norank_d__Bacteria	p__Proteobacteria	c__Alphaproteobacteria	o__Rhizobiales	f__Beijerinckiaceae	g__Microvirga	s__uncultured_Rhizobiales_bacterium_g__Microvirga	OTU1183	31	0	1	5	9	16	17	16	7	12	6	6	3	6	10	20	5	14	23	20	12	239
d__Bacteria	k__norank_d__Bacteria	p__Proteobacteria	c__Deltaproteobacteria	o__Desulfarculales	f__Desulfarculaceae	g__norank_f__Desulfarculaceae	s__uncultured_Myxococcales_bacterium_g__norank	OTU597	1	4	0	0	1	4	0	1	0	2	0	9	7	4	8	5	2	2	1	3	2	56
d__Bacteria	k__norank_d__Bacteria	p__Proteobacteria	c__Alphaproteobacteria	o__Tistrellales	f__Geminicoccaceae	g__norank_f__Geminicoccaceae	s__uncultured_bacterium_g__norank_f__Geminicoccaceae	OTU1136	17	4	1	7	4	5	4	7	4	18	7	9	3	3	30	5	1	19	14	22	9	193
d__Bacteria	k__norank_d__Bacteria	p__Actinobacteria	c__Actinobacteria	o__Micromonosporales	f__Micromonosporaceae	g__unclassified_f__Micromonosporaceae	s__unclassified_f__Micromonosporaceae	OTU1210	13	50	8	45	61	32	20	13	3	22	20	8	0	1	0	11	2	8	0	0	0	317
d__Bacteria	k__norank_d__Bacteria	p__Proteobacteria	c__Alphaproteobacteria	o__Reyranellales	f__Reyranellaceae	g__norank_f__Reyranellaceae	s__uncultured_bacterium_g__norank_f__Reyranellaceae	OTU2460	1	10	2	4	0	3	0	2	7	3	1	0	6	2	6	2	0	0	10	10	8	77
d__Bacteria	k__norank_d__Bacteria	p__Patescibacteria	c__Saccharimonadia	o__Saccharimonadales	f__norank_o__Saccharimonadales	g__norank_f__norank_o__Saccharimonadales	s__uncultured_soil_bacterium_g__norank_f__norank_o__Saccharimonadales	OTU2247	2	1	2	2	2	1	4	0	2	0	0	2	1	0	0	0	0	1	3	0	4	27
d__Bacteria	k__norank_d__Bacteria	p__Chloroflexi	c__Anaerolineae	o__SBR1031	f__norank_o__SBR1031	g__norank_f__norank_o__SBR1031	s__unclassified_g__norank_f__norank_o__SBR1031	OTU390	2	0	1	2	1	2	2	2	0	0	0	0	3	0	1	6	5	5	4	3	0	39
d__Bacteria	k__norank_d__Bacteria	p__Acidobacteria	c__Acidobacteriia	o__Acidobacteriales	f__Acidobacteriaceae_Subgroup_1	g__Terriglobus	s__unclassified_g__Terriglobus	OTU1845	0	1	8	0	0	0	0	0	0	0	1	0	0	0	1	2	0	0	0	0	0	13
d__Bacteria	k__norank_d__Bacteria	p__Planctomycetes	c__OM190	o__norank_c__OM190	f__norank_o__norank_c__OM190	g__norank_f__norank_o__norank_c__OM190	s__uncultured_bacterium_g__norank_f__norank_o__norank_c__OM190	OTU2372	2	0	0	0	0	1	0	0	0	0	0	0	0	0	0	1	0	0	3	3	2	12
d__Bacteria	k__norank_d__Bacteria	p__Actinobacteria	c__Actinobacteria	o__Solirubrobacterales	f__Solirubrobacteraceae	g__Parviterribacter	s__uncultured_bacterium_g__Parviterribacter	OTU1529	1	0	0	0	0	1	0	0	1	1	0	0	1	1	0	0	1	2	3	4	3	19
d__Bacteria	k__norank_d__Bacteria	p__Patescibacteria	c__Parcubacteria	o__Candidatus_Jorgensenbacteria	f__norank_o__Candidatus_Jorgensenbacteria	g__norank_f__norank_o__Candidatus_Jorgensenbacteria	s__Candidatus_Adlerbacteria_bacterium_GW2011_GWC1_50_9	OTU789	0	0	0	0	0	0	7	0	0	0	0	0	0	0	0	0	0	0	0	0	0	7
d__Bacteria	k__norank_d__Bacteria	p__Chloroflexi	c__Anaerolineae	o__SBR1031	f__unclassified_o__SBR1031	g__unclassified_o__SBR1031	s__unclassified_o__SBR1031	OTU1544	0	0	0	0	0	0	0	0	0	0	0	0	4	0	1	0	0	0	0	1	0	6
d__Bacteria	k__norank_d__Bacteria	p__Acidobacteria	c__Acidobacteriia	o__Acidobacteriales	f__Acidobacteriaceae_Subgroup_1	g__Edaphobacter	s__uncultured_Acidobacteria_bacterium_g__Edaphobacter	OTU1085	0	3	11	0	1	0	0	0	0	1	7	0	0	0	0	1	0	0	0	0	0	24
d__Bacteria	k__norank_d__Bacteria	p__Acidobacteria	c__Subgroup_6	o__norank_c__Subgroup_6	f__norank_o__norank_c__Subgroup_6	g__norank_f__norank_o__norank_c__Subgroup_6	s__unclassified_g__norank_f__norank_o__norank_c__Subgroup_6	OTU1441	9	0	0	2	1	6	7	0	2	2	1	3	92	3	15	11	1	2	16	35	17	225
d__Bacteria	k__norank_d__Bacteria	p__Chloroflexi	c__Chloroflexia	o__Thermomicrobiales	f__JG30-KF-CM45	g__norank_f__JG30-KF-CM45	s__uncultured_Chloroflexi_bacterium_g__norank_f__JG30-KF-CM45	OTU1744	3	0	1	8	5	3	4	3	6	4	3	1	4	1	7	2	4	4	5	7	4	79
d__Bacteria	k__norank_d__Bacteria	p__Bacteroidetes	c__Bacteroidia	o__Flavobacteriales	f__Flavobacteriaceae	g__Flavobacterium	s__Flavobacterium_johnsoniae_UW101	OTU317	1	0	11	0	5	0	2	0	0	4	14	0	1	17	1	0	0	0	2	0	0	58
d__Bacteria	k__norank_d__Bacteria	p__Acidobacteria	c__Subgroup_6	o__norank_c__Subgroup_6	f__norank_o__norank_c__Subgroup_6	g__norank_f__norank_o__norank_c__Subgroup_6	s__unclassified_g__norank_f__norank_o__norank_c__Subgroup_6	OTU1569	0	0	0	0	0	0	0	0	0	0	0	0	31	0	0	0	0	0	0	0	0	31
d__Bacteria	k__norank_d__Bacteria	p__Chloroflexi	c__Anaerolineae	o__SBR1031	f__norank_o__SBR1031	g__norank_f__norank_o__SBR1031	s__unclassified_g__norank_f__norank_o__SBR1031	OTU294	0	2	106	0	0	0	9	0	3	0	0	0	0	0	0	0	0	0	0	0	0	120
d__Bacteria	k__norank_d__Bacteria	p__Latescibacteria	c__Latescibacteria	o__norank_c__Latescibacteria	f__norank_o__norank_c__Latescibacteria	g__norank_f__norank_o__norank_c__Latescibacteria	s__unclassified_g__norank_f__norank_o__norank_c__Latescibacteria	OTU1207	16	4	3	14	10	7	16	11	26	5	6	29	22	6	7	3	7	19	20	39	24	294
d__Bacteria	k__norank_d__Bacteria	p__Latescibacteria	c__Latescibacteria	o__norank_c__Latescibacteria	f__norank_o__norank_c__Latescibacteria	g__norank_f__norank_o__norank_c__Latescibacteria	s__unclassified_g__norank_f__norank_o__norank_c__Latescibacteria	OTU1204	0	1	0	1	0	0	1	0	0	1	3	0	1	5	6	1	0	1	4	5	2	32
d__Bacteria	k__norank_d__Bacteria	p__Proteobacteria	c__Alphaproteobacteria	o__unclassified_c__Alphaproteobacteria	f__unclassified_c__Alphaproteobacteria	g__unclassified_c__Alphaproteobacteria	s__unclassified_c__Alphaproteobacteria	OTU1055	1	0	0	0	0	3	0	0	0	2	1	1	1	1	3	0	0	0	1	1	0	15
d__Bacteria	k__norank_d__Bacteria	p__Patescibacteria	c__Saccharimonadia	o__Saccharimonadales	f__norank_o__Saccharimonadales	g__norank_f__norank_o__Saccharimonadales	s__unclassified_g__norank_f__norank_o__Saccharimonadales	OTU1229	0	0	2	0	0	0	0	0	5	6	26	3	1	3	1	0	0	0	3	0	2	52
d__Bacteria	k__norank_d__Bacteria	p__Proteobacteria	c__Deltaproteobacteria	o__Myxococcales	f__Sandaracinaceae	g__norank_f__Sandaracinaceae	s__unclassified_g__norank_f__Sandaracinaceae	OTU1494	4	0	0	0	0	1	2	2	0	0	0	1	18	0	4	0	0	3	6	2	5	48
d__Bacteria	k__norank_d__Bacteria	p__Proteobacteria	c__Alphaproteobacteria	o__Tistrellales	f__Geminicoccaceae	g__Candidatus_Alysiosphaera	s__uncultured_bacterium_g__Candidatus_Alysiosphaera	OTU2530	0	0	0	0	0	0	3	1	0	0	0	0	2	0	0	2	0	1	1	1	1	12
d__Bacteria	k__norank_d__Bacteria	p__Gemmatimonadetes	c__Gemmatimonadetes	o__norank_c__Gemmatimonadetes	f__norank_o__norank_c__Gemmatimonadetes	g__norank_f__norank_o__norank_c__Gemmatimonadetes	s__uncultured_bacterium_g__norank_f__norank_o__norank_c__Gemmatimonadetes	OTU2329	2	0	0	0	0	2	0	0	0	1	0	0	0	1	0	0	0	1	1	2	1	11
d__Bacteria	k__norank_d__Bacteria	p__Proteobacteria	c__Gammaproteobacteria	o__R7C24	f__norank_o__R7C24	g__norank_f__norank_o__R7C24	s__unclassified_g__norank_f__norank_o__R7C24	OTU1593	6	0	0	0	2	8	2	0	3	6	2	0	2	0	4	0	1	2	20	1	8	67
d__Bacteria	k__norank_d__Bacteria	p__Chloroflexi	c__Anaerolineae	o__RBG-13-54-9	f__norank_o__RBG-13-54-9	g__norank_f__norank_o__RBG-13-54-9	s__unclassified_g__norank_f__norank_o__RBG-13-54-9	OTU1804	0	0	0	0	0	0	0	0	0	0	0	0	0	0	11	0	0	0	0	0	0	11
d__Bacteria	k__norank_d__Bacteria	p__Verrucomicrobia	c__Verrucomicrobiae	o__Pedosphaerales	f__Pedosphaeraceae	g__norank_f__Pedosphaeraceae	s__uncultured_bacterium_g__norank_f__Pedosphaeraceae	OTU1356	1	0	0	0	4	3	0	0	0	1	1	5	0	0	2	4	0	1	0	3	0	25
d__Bacteria	k__norank_d__Bacteria	p__Chloroflexi	c__Chloroflexia	o__Thermomicrobiales	f__JG30-KF-CM45	g__norank_f__JG30-KF-CM45	s__metagenome_g__norank_f__JG30-KF-CM45	OTU1081	0	0	0	2	0	5	5	0	1	5	4	11	2	0	5	1	0	7	4	4	0	56
d__Bacteria	k__norank_d__Bacteria	p__Chloroflexi	c__Anaerolineae	o__SBR1031	f__A4b	g__norank_f__A4b	s__uncultured_bacterium_g__norank_f__A4b	OTU1421	3	2	0	0	0	0	0	0	0	6	6	9	33	2	2	0	0	9	2	14	15	103
d__Bacteria	k__norank_d__Bacteria	p__Proteobacteria	c__Deltaproteobacteria	o__Desulfuromonadales	f__Geobacteraceae	g__Geobacter	s__unclassified_g__Geobacter	OTU2272	1	0	0	1	1	1	1	0	0	1	0	0	0	0	0	0	0	0	2	1	1	10
d__Bacteria	k__norank_d__Bacteria	p__Proteobacteria	c__Gammaproteobacteria	o__Xanthomonadales	f__Xanthomonadaceae	g__Stenotrophomonas	s__unclassified_g__Stenotrophomonas	OTU2215	0	0	0	0	0	0	0	0	0	0	0	2	0	0	0	0	0	0	6	1	6	15
d__Bacteria	k__norank_d__Bacteria	p__Verrucomicrobia	c__Verrucomicrobiae	o__Pedosphaerales	f__Pedosphaeraceae	g__norank_f__Pedosphaeraceae	s__uncultured_bacterium_g__norank_f__Pedosphaeraceae	OTU1194	0	0	0	1	1	6	0	0	0	1	1	0	0	0	0	0	2	0	0	1	0	13
d__Bacteria	k__norank_d__Bacteria	p__Chloroflexi	c__Anaerolineae	o__SBR1031	f__norank_o__SBR1031	g__norank_f__norank_o__SBR1031	s__unclassified_g__norank_f__norank_o__SBR1031	OTU2489	1	1	0	10	3	4	8	1	8	3	1	1	25	2	20	2	2	3	8	13	15	131
d__Bacteria	k__norank_d__Bacteria	p__Acidobacteria	c__Subgroup_17	o__norank_c__Subgroup_17	f__norank_o__norank_c__Subgroup_17	g__norank_f__norank_o__norank_c__Subgroup_17	s__unclassified_g__norank_f__norank_o__norank_c__Subgroup_17	OTU463	20	0	0	11	1	22	9	4	0	5	0	3	69	8	64	19	2	6	10	44	33	330
d__Bacteria	k__norank_d__Bacteria	p__Bacteroidetes	c__Bacteroidia	o__Chitinophagales	f__Chitinophagaceae	g__norank_f__Chitinophagaceae	s__unclassified_g__norank_f__Chitinophagaceae	OTU1614	0	0	0	0	0	0	0	0	0	0	1	1	5	0	0	0	0	0	1	0	0	8
d__Bacteria	k__norank_d__Bacteria	p__Patescibacteria	c__Saccharimonadia	o__Saccharimonadales	f__norank_o__Saccharimonadales	g__norank_f__norank_o__Saccharimonadales	s__uncultured_bacterium_g__norank_f__norank_o__Saccharimonadales	OTU2236	0	0	0	0	0	0	0	0	0	1	0	0	0	0	0	0	0	0	5	0	1	7
d__Bacteria	k__norank_d__Bacteria	p__Actinobacteria	c__Actinobacteria	o__Gaiellales	f__unclassified_o__Gaiellales	g__unclassified_o__Gaiellales	s__unclassified_o__Gaiellales	OTU1829	61	43	17	47	27	25	22	68	20	44	33	44	81	17	47	27	18	19	57	65	56	838
d__Bacteria	k__norank_d__Bacteria	p__Proteobacteria	c__Deltaproteobacteria	o__Myxococcales	f__Haliangiaceae	g__Haliangium	s__uncultured_proteobacterium_g__Haliangium	OTU1043	3	0	0	5	4	6	4	1	1	2	3	3	4	3	6	2	8	2	2	4	3	66
d__Bacteria	k__norank_d__Bacteria	p__Chloroflexi	c__Anaerolineae	o__SBR1031	f__norank_o__SBR1031	g__norank_f__norank_o__SBR1031	s__unclassified_g__norank_f__norank_o__SBR1031	OTU1598	0	0	0	0	0	4	0	0	0	0	0	0	2	0	6	0	0	0	1	0	0	13
d__Bacteria	k__norank_d__Bacteria	p__Dependentiae	c__Babeliae	o__Babeliales	f__norank_o__Babeliales	g__norank_f__norank_o__Babeliales	s__uncultured_bacterium_g__norank_f__norank_o__Babeliales	OTU1224	0	0	0	0	0	0	0	0	0	0	1	0	0	3	0	0	0	0	0	0	0	4
d__Bacteria	k__norank_d__Bacteria	p__Chloroflexi	c__Anaerolineae	o__SBR1031	f__norank_o__SBR1031	g__norank_f__norank_o__SBR1031	s__unclassified_g__norank_f__norank_o__SBR1031	OTU1757	1	0	0	0	2	9	3	23	0	5	20	13	32	71	303	0	0	0	1	0	7	490
d__Bacteria	k__norank_d__Bacteria	p__Bacteroidetes	c__Bacteroidia	o__Sphingobacteriales	f__unclassified_o__Sphingobacteriales	g__unclassified_o__Sphingobacteriales	s__unclassified_o__Sphingobacteriales	OTU1556	0	0	0	0	0	0	0	0	0	0	0	0	4	0	0	0	0	0	0	0	0	4
d__Bacteria	k__norank_d__Bacteria	p__Acidobacteria	c__Blastocatellia_Subgroup_4	o__11-24	f__norank_o__11-24	g__norank_f__norank_o__11-24	s__uncultured_Acidobacteriales_bacterium_g__norank_f__norank_o__11-24	OTU1990	6	0	4	23	5	8	0	6	1	10	2	3	2	5	9	4	1	9	7	5	8	118
d__Bacteria	k__norank_d__Bacteria	p__Proteobacteria	c__Deltaproteobacteria	o__Myxococcales	f__Sandaracinaceae	g__norank_f__Sandaracinaceae	s__uncultured_bacterium_g__norank_f__Sandaracinaceae	OTU2227	0	0	0	0	1	5	1	0	1	1	1	1	0	2	0	0	0	1	5	0	0	19
d__Bacteria	k__norank_d__Bacteria	p__Verrucomicrobia	c__Verrucomicrobiae	o__Chthoniobacterales	f__Chthoniobacteraceae	g__Chthoniobacter	s__unclassified_g__Chthoniobacter	OTU603	2	0	0	0	1	0	0	0	2	0	0	0	0	1	1	0	1	0	0	0	1	9
d__Bacteria	k__norank_d__Bacteria	p__Chloroflexi	c__Ktedonobacteria	o__Ktedonobacterales	f__JG30-KF-AS9	g__norank_f__JG30-KF-AS9	s__uncultured_bacterium_g__norank_f__JG30-KF-AS9	OTU892	0	0	0	0	0	0	3	0	8	1	0	0	0	0	0	0	0	0	0	0	0	12
d__Bacteria	k__norank_d__Bacteria	p__Acidobacteria	c__Blastocatellia_Subgroup_4	o__11-24	f__norank_o__11-24	g__norank_f__norank_o__11-24	s__unclassified_g__norank_f__norank_o__11-24	OTU56	2	1	1	2	5	7	1	5	0	1	1	1	0	0	3	0	0	1	1	2	1	35
d__Bacteria	k__norank_d__Bacteria	p__Patescibacteria	c__WS6_Dojkabacteria	o__norank_c__WS6_Dojkabacteria	f__norank_o__norank_c__WS6_Dojkabacteria	g__norank_f__norank_o__norank_c__WS6_Dojkabacteria	s__uncultured_bacterium_g__norank_f__norank_o__norank_c__WS6_Dojkabacteria	OTU161	0	0	0	0	0	0	0	0	0	0	0	4	0	0	0	2	0	1	0	0	0	7
d__Bacteria	k__norank_d__Bacteria	p__Chloroflexi	c__Anaerolineae	o__Caldilineales	f__Caldilineaceae	g__norank_f__Caldilineaceae	s__uncultured_bacterium_g__norank_f__Caldilineaceae	OTU245	0	4	1	3	4	1	1	2	2	0	4	0	0	0	0	2	0	4	0	0	0	28
d__Bacteria	k__norank_d__Bacteria	p__Actinobacteria	c__Actinobacteria	o__Microtrichales	f__Ilumatobacteraceae	g__Ilumatobacter	s__metagenome_g__Ilumatobacter	OTU1350	102	14	11	55	84	77	30	40	43	64	70	95	87	46	57	52	31	37	125	60	109	1289
d__Bacteria	k__norank_d__Bacteria	p__Actinobacteria	c__Actinobacteria	o__Micrococcales	f__Micrococcaceae	g__unclassified_f__Micrococcaceae	s__unclassified_f__Micrococcaceae	OTU649	407	126	162	565	446	285	631	736	465	660	223	140	6	340	57	107	126	144	759	343	433	7161
d__Bacteria	k__norank_d__Bacteria	p__Chloroflexi	c__TK10	o__norank_c__TK10	f__norank_o__norank_c__TK10	g__norank_f__norank_o__norank_c__TK10	s__unclassified_g__norank_f__norank_o__norank_c__TK10	OTU316	1	0	2	1	0	0	1	0	0	0	0	0	0	0	1	1	0	3	0	1	0	11
d__Bacteria	k__norank_d__Bacteria	p__Proteobacteria	c__Gammaproteobacteria	o__Betaproteobacteriales	f__Burkholderiaceae	g__Burkholderia-Caballeronia-Paraburkholderia	s__Caballeronia_jiangsuensis	OTU9	5	4	11	1	0	0	0	0	21	1	18	4	1	1	0	0	0	0	1	0	0	68
d__Bacteria	k__norank_d__Bacteria	p__Actinobacteria	c__Actinobacteria	o__Micromonosporales	f__Micromonosporaceae	g__unclassified_f__Micromonosporaceae	s__unclassified_f__Micromonosporaceae	OTU1369	13	9	1	23	8	10	10	11	3	25	5	18	1	21	17	29	58	21	3	0	1	287
d__Bacteria	k__norank_d__Bacteria	p__Gemmatimonadetes	c__Gemmatimonadetes	o__Gemmatimonadales	f__Gemmatimonadaceae	g__norank_f__Gemmatimonadaceae	s__unclassified_g__norank_f__Gemmatimonadaceae	OTU1602	0	0	0	0	0	0	4	2	0	0	0	0	220	0	1	1	0	0	6	87	56	377
d__Bacteria	k__norank_d__Bacteria	p__unclassified_k__norank_d__Bacteria	c__unclassified_k__norank_d__Bacteria	o__unclassified_k__norank_d__Bacteria	f__unclassified_k__norank_d__Bacteria	g__unclassified_k__norank_d__Bacteria	s__unclassified_k__norank_d__Bacteria	OTU2062	1	0	0	3	2	2	0	0	1	1	0	0	0	2	0	3	5	0	1	2	1	24
d__Bacteria	k__norank_d__Bacteria	p__Planctomycetes	c__unclassified_p__Planctomycetes	o__unclassified_p__Planctomycetes	f__unclassified_p__Planctomycetes	g__unclassified_p__Planctomycetes	s__unclassified_p__Planctomycetes	OTU1121	0	0	0	0	0	0	0	0	0	9	1	1	0	0	0	0	0	0	0	0	0	11
d__Bacteria	k__norank_d__Bacteria	p__Planctomycetes	c__Planctomycetacia	o__Isosphaerales	f__Isosphaeraceae	g__norank_f__Isosphaeraceae	s__unclassified_g__norank_f__Isosphaeraceae	OTU1059	0	0	0	0	0	0	0	0	4	1	2	0	1	0	1	0	0	0	0	0	0	9
d__Bacteria	k__norank_d__Bacteria	p__Planctomycetes	c__Phycisphaerae	o__Phycisphaerales	f__Phycisphaeraceae	g__SM1A02	s__metagenome_g__SM1A02	OTU1948	2	1	0	1	0	1	4	1	2	2	4	0	0	0	1	1	3	5	3	2	1	34
d__Bacteria	k__norank_d__Bacteria	p__Chloroflexi	c__Chloroflexia	o__Chloroflexales	f__Roseiflexaceae	g__norank_f__Roseiflexaceae	s__uncultured_bacterium_g__norank_f__Roseiflexaceae	OTU782	0	0	0	0	6	1	0	12	2	1	1	1	0	3	0	0	0	0	0	0	0	27
d__Bacteria	k__norank_d__Bacteria	p__Actinobacteria	c__Actinobacteria	o__Propionibacteriales	f__Nocardioidaceae	g__Nocardioides	s__unclassified_g__Nocardioides	OTU1261	8	1	1	0	1	0	5	1	5	4	2	0	0	4	0	2	1	4	11	2	2	54
d__Bacteria	k__norank_d__Bacteria	p__Chloroflexi	c__Anaerolineae	o__RBG-13-54-9	f__norank_o__RBG-13-54-9	g__norank_f__norank_o__RBG-13-54-9	s__unclassified_g__norank_f__norank_o__RBG-13-54-9	OTU1332	0	3	0	0	1	0	0	1	0	0	8	52	0	0	0	0	0	0	0	0	0	65
d__Bacteria	k__norank_d__Bacteria	p__Gemmatimonadetes	c__Gemmatimonadetes	o__norank_c__Gemmatimonadetes	f__norank_o__norank_c__Gemmatimonadetes	g__norank_f__norank_o__norank_c__Gemmatimonadetes	s__unclassified_g__norank_f__norank_o__norank_c__Gemmatimonadetes	OTU2527	1	0	0	0	0	2	0	0	0	5	1	0	3	7	10	1	2	0	11	25	21	89
d__Bacteria	k__norank_d__Bacteria	p__Bacteroidetes	c__Bacteroidia	o__Sphingobacteriales	f__AKYH767	g__norank_f__AKYH767	s__uncultured_bacterium_g__norank_f__AKYH767	OTU2153	5	1	0	4	2	5	1	4	2	2	6	11	14	1	1	2	6	23	8	6	7	111
d__Bacteria	k__norank_d__Bacteria	p__Proteobacteria	c__Deltaproteobacteria	o__Myxococcales	f__Sandaracinaceae	g__norank_f__Sandaracinaceae	s__uncultured_Polyangiaceae_bacterium_g__norank_f__Sandaracinaceae	OTU1568	3	0	1	0	3	5	5	5	0	0	2	0	28	0	8	3	2	4	11	10	10	100
d__Bacteria	k__norank_d__Bacteria	p__Acidobacteria	c__Subgroup_25	o__norank_c__Subgroup_25	f__norank_o__norank_c__Subgroup_25	g__norank_f__norank_o__norank_c__Subgroup_25	s__uncultured_bacterium_g__norank_f__norank_o__norank_c__Subgroup_25	OTU1739	2	0	0	0	0	1	0	4	0	1	0	0	0	1	3	9	0	1	4	1	2	29
d__Bacteria	k__norank_d__Bacteria	p__Bacteroidetes	c__Bacteroidia	o__Chitinophagales	f__Chitinophagaceae	g__norank_f__Chitinophagaceae	s__unclassified_g__norank_f__Chitinophagaceae	OTU1396	5	0	0	0	0	0	0	0	2	0	0	2	0	0	0	0	0	3	0	0	0	12
d__Bacteria	k__norank_d__Bacteria	p__Proteobacteria	c__Deltaproteobacteria	o__Myxococcales	f__bacteriap25	g__norank_f__bacteriap25	s__unclassified_g__norank_f__bacteriap25	OTU2108	4	0	0	2	3	2	0	3	1	3	0	0	0	0	1	5	13	13	3	0	1	54
d__Bacteria	k__norank_d__Bacteria	p__Actinobacteria	c__Actinobacteria	o__Pseudonocardiales	f__Pseudonocardiaceae	g__Pseudonocardia	s__uncultured_bacterium_g__Pseudonocardia	OTU589	0	0	1	0	1	1	1	1	3	1	0	0	1	0	3	2	0	1	0	2	2	20
d__Bacteria	k__norank_d__Bacteria	p__Bacteroidetes	c__Bacteroidia	o__Chitinophagales	f__Saprospiraceae	g__norank_f__Saprospiraceae	s__unclassified_g__norank_f__Saprospiraceae	OTU63	41	1	1	3	8	25	20	0	12	15	8	8	9	3	32	5	1	11	70	10	18	301
d__Bacteria	k__norank_d__Bacteria	p__Planctomycetes	c__Planctomycetacia	o__Gemmatales	f__Gemmataceae	g__norank_f__Gemmataceae	s__unclassified_g__norank_f__Gemmataceae	OTU1293	0	1	0	0	0	0	0	0	0	1	1	1	0	0	1	0	0	0	0	0	0	5
d__Bacteria	k__norank_d__Bacteria	p__Chloroflexi	c__Chloroflexia	o__Chloroflexales	f__Roseiflexaceae	g__norank_f__Roseiflexaceae	s__uncultured_bacterium_g__norank_f__Roseiflexaceae	OTU555	2	5	2	4	7	3	3	2	0	2	1	3	0	0	0	1	2	2	0	0	0	39
d__Bacteria	k__norank_d__Bacteria	p__Patescibacteria	c__Microgenomatia	o__Candidatus_Woesebacteria	f__norank_o__Candidatus_Woesebacteria	g__norank_f__norank_o__Candidatus_Woesebacteria	s__uncultured_bacterium_g__norank_f__norank_o__Candidatus_Woesebacteria	OTU1742	0	0	0	0	0	0	0	0	0	0	0	0	0	0	5	0	0	0	0	0	0	5
d__Bacteria	k__norank_d__Bacteria	p__Bacteroidetes	c__Bacteroidia	o__Sphingobacteriales	f__AKYH767	g__norank_f__AKYH767	s__metagenome_g__norank_f__AKYH767	OTU41	2	0	0	0	0	0	0	0	0	0	0	0	0	0	1	0	0	0	0	0	0	3
d__Bacteria	k__norank_d__Bacteria	p__Rokubacteria	c__NC10	o__Rokubacteriales	f__norank_o__Rokubacteriales	g__norank_f__norank_o__Rokubacteriales	s__uncultured_bacterium_g__norank_f__norank_o__Rokubacteriales	OTU533	3	64	46	12	5	9	9	6	4	10	9	3	4	4	10	7	9	9	2	2	2	229
d__Bacteria	k__norank_d__Bacteria	p__Gemmatimonadetes	c__Gemmatimonadetes	o__Gemmatimonadales	f__Gemmatimonadaceae	g__unclassified_f__Gemmatimonadaceae	s__unclassified_f__Gemmatimonadaceae	OTU2132	3	0	1	18	8	10	4	1	1	16	3	11	0	0	4	11	89	13	0	0	0	193
d__Bacteria	k__norank_d__Bacteria	p__Chloroflexi	c__Anaerolineae	o__SBR1031	f__norank_o__SBR1031	g__norank_f__norank_o__SBR1031	s__unclassified_g__norank_f__norank_o__SBR1031	OTU744	4	7	24	0	8	4	83	7	30	11	23	15	0	0	0	0	0	0	1	0	3	220
d__Bacteria	k__norank_d__Bacteria	p__Acidobacteria	c__Subgroup_25	o__norank_c__Subgroup_25	f__norank_o__norank_c__Subgroup_25	g__norank_f__norank_o__norank_c__Subgroup_25	s__uncultured_bacterium_g__norank_f__norank_o__norank_c__Subgroup_25	OTU1731	0	0	0	0	0	0	0	0	0	0	0	0	0	2	6	0	0	0	0	1	3	12
d__Bacteria	k__norank_d__Bacteria	p__Proteobacteria	c__Deltaproteobacteria	o__Bdellovibrionales	f__Bdellovibrionaceae	g__OM27_clade	s__uncultured_bacterium_g__OM27_clade	OTU1451	0	0	0	0	1	1	2	0	0	0	0	0	9	0	0	0	0	1	3	1	0	18
d__Bacteria	k__norank_d__Bacteria	p__Acidobacteria	c__Acidobacteriia	o__Solibacterales	f__Solibacteraceae_Subgroup_3	g__Candidatus_Solibacter	s__unclassified_g__Candidatus_Solibacter	OTU1962	21	5	15	41	6	29	3	13	22	35	91	19	41	11	32	39	56	45	22	18	22	586
d__Bacteria	k__norank_d__Bacteria	p__Latescibacteria	c__Latescibacteria	o__norank_c__Latescibacteria	f__norank_o__norank_c__Latescibacteria	g__norank_f__norank_o__norank_c__Latescibacteria	s__uncultured_bacterium_g__norank_f__norank_o__norank_c__Latescibacteria	OTU2066	0	1	8	0	0	0	1	0	0	1	0	2	0	2	0	7	2	0	0	0	0	24
d__Bacteria	k__norank_d__Bacteria	p__Chloroflexi	c__TK10	o__norank_c__TK10	f__norank_o__norank_c__TK10	g__norank_f__norank_o__norank_c__TK10	s__unclassified_g__norank_f__norank_o__norank_c__TK10	OTU469	0	0	1	4	0	1	2	1	0	0	1	0	0	0	0	1	3	0	2	0	1	17
d__Bacteria	k__norank_d__Bacteria	p__Chloroflexi	c__Anaerolineae	o__SBR1031	f__norank_o__SBR1031	g__norank_f__norank_o__SBR1031	s__uncultured_Gemmatimonadetes_bacterium_g__norank_f__norank_o__SBR1031	OTU1341	1	15	11	0	0	0	1	0	9	2	16	9	0	0	0	0	0	17	0	0	0	81
d__Bacteria	k__norank_d__Bacteria	p__Chloroflexi	c__Anaerolineae	o__SBR1031	f__A4b	g__norank_f__A4b	s__uncultured_bacterium_g__norank_f__A4b	OTU2246	3	0	0	0	0	0	3	0	0	1	0	5	2	0	1	1	1	0	3	7	9	36
d__Bacteria	k__norank_d__Bacteria	p__Actinobacteria	c__Actinobacteria	o__Microtrichales	f__norank_o__Microtrichales	g__norank_f__norank_o__Microtrichales	s__unclassified_g__norank_f__norank_o__Microtrichales	OTU2254	4	1	0	3	4	3	2	2	2	1	1	3	0	1	1	1	0	1	2	1	0	33
d__Bacteria	k__norank_d__Bacteria	p__Gemmatimonadetes	c__Gemmatimonadetes	o__Gemmatimonadales	f__Gemmatimonadaceae	g__norank_f__Gemmatimonadaceae	s__unclassified_g__norank_f__Gemmatimonadaceae	OTU441	3	0	1	6	13	12	8	16	1	8	4	1	0	1	0	6	2	8	4	2	2	98
d__Bacteria	k__norank_d__Bacteria	p__Planctomycetes	c__Planctomycetacia	o__Gemmatales	f__Gemmataceae	g__norank_f__Gemmataceae	s__unclassified_g__norank_f__Gemmataceae	OTU2061	0	0	0	1	0	0	0	0	0	0	0	0	2	1	1	0	0	0	4	1	3	13
d__Bacteria	k__norank_d__Bacteria	p__Actinobacteria	c__Actinobacteria	o__Micromonosporales	f__Micromonosporaceae	g__Actinoplanes	s__unclassified_g__Actinoplanes	OTU191	5	1	0	0	2	2	1	5	0	1	9	2	0	1	2	1	0	7	0	0	2	41
d__Bacteria	k__norank_d__Bacteria	p__Chloroflexi	c__JG30-KF-CM66	o__norank_c__JG30-KF-CM66	f__norank_o__norank_c__JG30-KF-CM66	g__norank_f__norank_o__norank_c__JG30-KF-CM66	s__uncultured_bacterium_g__norank_f__norank_o__norank_c__JG30-KF-CM66	OTU1888	0	0	1	9	10	0	0	1	0	1	1	3	5	1	2	3	1	2	1	3	3	47
d__Bacteria	k__norank_d__Bacteria	p__Proteobacteria	c__Gammaproteobacteria	o__Betaproteobacteriales	f__SC-I-84	g__norank_f__SC-I-84	s__unclassified_g__norank_f__SC-I-84	OTU483	1	4	0	4	3	1	0	3	1	6	9	9	0	1	5	0	0	0	0	0	0	47
d__Bacteria	k__norank_d__Bacteria	p__Actinobacteria	c__Actinobacteria	o__Frankiales	f__Acidothermaceae	g__Acidothermus	s__uncultured_soil_bacterium_g__Acidothermus	OTU893	0	0	4	0	0	0	1	0	45	0	3	0	0	0	0	0	0	0	0	0	0	53
d__Bacteria	k__norank_d__Bacteria	p__Acidobacteria	c__Subgroup_17	o__norank_c__Subgroup_17	f__norank_o__norank_c__Subgroup_17	g__norank_f__norank_o__norank_c__Subgroup_17	s__uncultured_Acidobacteriales_bacterium_g__norank_f__norank_o__norank_c__Subgroup_17	OTU868	15	81	21	53	31	21	72	34	25	38	21	34	3	64	34	17	30	15	5	6	10	630
d__Bacteria	k__norank_d__Bacteria	p__Firmicutes	c__Clostridia	o__Clostridiales	f__Heliobacteriaceae	g__norank_f__Heliobacteriaceae	s__uncultured_bacterium_g__norank_f__Heliobacteriaceae	OTU1344	1	0	1	0	0	0	0	0	0	1	0	25	0	0	0	0	0	0	0	0	0	28
d__Bacteria	k__norank_d__Bacteria	p__Chloroflexi	c__Ktedonobacteria	o__Ktedonobacterales	f__Ktedonobacteraceae	g__HSB_OF53-F07	s__uncultured_Ktedonobacter_sp._g__HSB_OF53-F07	OTU280	0	0	6	0	0	0	0	0	0	0	0	0	0	1	0	0	0	0	0	0	0	7
d__Bacteria	k__norank_d__Bacteria	p__Chloroflexi	c__AD3	o__norank_c__AD3	f__norank_o__norank_c__AD3	g__norank_f__norank_o__norank_c__AD3	s__uncultured_bacterium_g__norank_f__norank_o__norank_c__AD3	OTU295	0	12	251	1	3	0	155	5	35	0	13	2	0	22	2	1	0	0	0	0	0	502
d__Bacteria	k__norank_d__Bacteria	p__Proteobacteria	c__Alphaproteobacteria	o__Azospirillales	f__Inquilinaceae	g__Inquilinus	s__Inquilinus_limosus	OTU1881	0	1	1	3	1	2	1	1	0	2	0	1	1	5	5	12	1	3	1	0	2	43
d__Bacteria	k__norank_d__Bacteria	p__Chloroflexi	c__Anaerolineae	o__Anaerolineales	f__Anaerolineaceae	g__norank_f__Anaerolineaceae	s__unclassified_g__norank_f__Anaerolineaceae	OTU460	0	1	2	19	14	16	2	10	1	2	2	2	0	4	0	2	8	5	22	4	3	119
d__Bacteria	k__norank_d__Bacteria	p__Chloroflexi	c__JG30-KF-CM66	o__norank_c__JG30-KF-CM66	f__norank_o__norank_c__JG30-KF-CM66	g__norank_f__norank_o__norank_c__JG30-KF-CM66	s__uncultured_bacterium_g__norank_f__norank_o__norank_c__JG30-KF-CM66	OTU1065	0	0	0	1	1	3	0	3	0	2	0	2	1	2	1	0	0	0	2	1	5	24
d__Bacteria	k__norank_d__Bacteria	p__Acidobacteria	c__Acidobacteriia	o__Acidobacteriales	f__Koribacteraceae	g__Candidatus_Koribacter	s__uncultured_Acidobacteria_bacterium_g__Candidatus_Koribacter	OTU2295	0	0	0	0	0	1	0	0	0	0	1	3	0	0	0	0	0	0	3	0	0	8
d__Bacteria	k__norank_d__Bacteria	p__Proteobacteria	c__Deltaproteobacteria	o__Myxococcales	f__mle1-27	g__norank_f__mle1-27	s__uncultured_delta_proteobacterium_g__norank_f__mle1-27	OTU283	0	0	10	0	0	1	0	0	3	0	0	0	0	0	0	1	0	0	0	1	0	16
d__Bacteria	k__norank_d__Bacteria	p__Proteobacteria	c__Deltaproteobacteria	o__Myxococcales	f__Phaselicystidaceae	g__Phaselicystis	s__uncultured_bacterium_g__Phaselicystis	OTU1423	2	0	0	0	0	1	4	0	0	2	0	4	4	1	1	5	1	0	3	2	3	33
d__Bacteria	k__norank_d__Bacteria	p__Chloroflexi	c__Anaerolineae	o__SBR1031	f__A4b	g__norank_f__A4b	s__uncultured_Caldilineales_bacterium_g__norank	OTU2347	28	0	0	39	13	15	12	17	1	3	0	6	35	71	80	37	12	24	45	70	94	602
d__Bacteria	k__norank_d__Bacteria	p__Planctomycetes	c__OM190	o__norank_c__OM190	f__norank_o__norank_c__OM190	g__norank_f__norank_o__norank_c__OM190	s__unclassified_g__norank_f__norank_o__norank_c__OM190	OTU726	1	0	0	6	8	5	3	0	0	2	0	1	0	0	1	1	2	1	2	0	4	37
d__Bacteria	k__norank_d__Bacteria	p__Latescibacteria	c__Latescibacteria	o__norank_c__Latescibacteria	f__norank_o__norank_c__Latescibacteria	g__norank_f__norank_o__norank_c__Latescibacteria	s__uncultured_soil_bacterium_g__norank_f__norank_o__norank_c__Latescibacteria	OTU528	1	6	0	9	17	6	1	12	3	6	5	13	8	7	12	12	5	3	1	2	2	131
d__Bacteria	k__norank_d__Bacteria	p__Chloroflexi	c__KD4-96	o__norank_c__KD4-96	f__norank_o__norank_c__KD4-96	g__norank_f__norank_o__norank_c__KD4-96	s__metagenome_g__norank_f__norank_o__norank_c__KD4-96	OTU1807	20	16	21	10	26	22	32	44	81	28	48	35	71	14	53	13	4	13	32	19	20	622
d__Bacteria	k__norank_d__Bacteria	p__Acidobacteria	c__Subgroup_6	o__norank_c__Subgroup_6	f__norank_o__norank_c__Subgroup_6	g__norank_f__norank_o__norank_c__Subgroup_6	s__unclassified_g__norank_f__norank_o__norank_c__Subgroup_6	OTU1177	20	20	21	10	9	35	20	15	36	34	34	42	15	10	24	9	5	9	15	9	8	400
d__Bacteria	k__norank_d__Bacteria	p__Proteobacteria	c__Deltaproteobacteria	o__Myxococcales	f__Archangiaceae	g__Anaeromyxobacter	s__uncultured_proteobacterium_g__Anaeromyxobacter	OTU1685	0	0	0	1	0	1	0	0	0	0	0	0	0	3	0	0	0	0	0	0	0	5
d__Bacteria	k__norank_d__Bacteria	p__Verrucomicrobia	c__Verrucomicrobiae	o__Chthoniobacterales	f__Chthoniobacteraceae	g__Candidatus_Udaeobacter	s__unclassified_g__Candidatus_Udaeobacter	OTU1928	4	5	2	3	4	20	2	1	17	4	12	1	2	4	9	4	2	4	4	15	5	124
d__Bacteria	k__norank_d__Bacteria	p__Chloroflexi	c__unclassified_p__Chloroflexi	o__unclassified_p__Chloroflexi	f__unclassified_p__Chloroflexi	g__unclassified_p__Chloroflexi	s__unclassified_p__Chloroflexi	OTU1780	0	0	0	0	0	0	0	0	0	0	0	0	1	0	3	0	0	0	0	0	0	4
d__Bacteria	k__norank_d__Bacteria	p__Acidobacteria	c__Subgroup_6	o__norank_c__Subgroup_6	f__norank_o__norank_c__Subgroup_6	g__norank_f__norank_o__norank_c__Subgroup_6	s__unclassified_g__norank_f__norank_o__norank_c__Subgroup_6	OTU1773	12	1	0	2	3	6	9	12	5	9	1	12	12	11	27	2	1	4	9	4	8	150
d__Bacteria	k__norank_d__Bacteria	p__Gemmatimonadetes	c__Gemmatimonadetes	o__Gemmatimonadales	f__Gemmatimonadaceae	g__Gemmatimonas	s__unclassified_g__Gemmatimonas	OTU1565	0	0	0	1	0	2	0	0	0	0	1	1	2	0	1	1	0	0	1	0	0	10
d__Bacteria	k__norank_d__Bacteria	p__Actinobacteria	c__Actinobacteria	o__IMCC26256	f__norank_o__IMCC26256	g__norank_f__norank_o__IMCC26256	s__unclassified_g__norank_f__norank_o__IMCC26256	OTU48	15	1	3	2	5	10	4	8	2	5	3	2	3	2	11	3	1	1	12	12	10	115
d__Bacteria	k__norank_d__Bacteria	p__Acidobacteria	c__Subgroup_6	o__norank_c__Subgroup_6	f__norank_o__norank_c__Subgroup_6	g__norank_f__norank_o__norank_c__Subgroup_6	s__unclassified_g__norank_f__norank_o__norank_c__Subgroup_6	OTU1776	13	1	2	6	7	22	21	9	2	12	0	4	86	25	80	13	2	6	55	55	49	470
d__Bacteria	k__norank_d__Bacteria	p__Acidobacteria	c__Subgroup_6	o__norank_c__Subgroup_6	f__norank_o__norank_c__Subgroup_6	g__norank_f__norank_o__norank_c__Subgroup_6	s__unclassified_g__norank_f__norank_o__norank_c__Subgroup_6	OTU1775	4	1	0	4	1	5	2	1	0	1	0	2	72	1	19	0	0	0	8	16	11	148
d__Bacteria	k__norank_d__Bacteria	p__Verrucomicrobia	c__Verrucomicrobiae	o__Pedosphaerales	f__Pedosphaeraceae	g__unclassified_f__Pedosphaeraceae	s__unclassified_f__Pedosphaeraceae	OTU706	5	1	0	2	10	8	7	1	0	5	3	0	2	8	4	15	15	5	8	11	13	123
d__Bacteria	k__norank_d__Bacteria	p__Acidobacteria	c__Subgroup_25	o__norank_c__Subgroup_25	f__norank_o__norank_c__Subgroup_25	g__norank_f__norank_o__norank_c__Subgroup_25	s__uncultured_soil_bacterium_g__norank_f__norank_o__norank_c__Subgroup_25	OTU669	19	5	7	5	12	11	13	11	6	4	7	7	15	6	22	18	18	9	16	14	9	234
d__Bacteria	k__norank_d__Bacteria	p__Proteobacteria	c__Deltaproteobacteria	o__NB1-j	f__norank_o__NB1-j	g__norank_f__norank_o__NB1-j	s__uncultured_bacterium_g__norank_f__norank_o__NB1-j	OTU1605	15	0	0	3	0	3	7	0	0	3	0	1	26	9	14	11	1	1	11	37	12	154
d__Bacteria	k__norank_d__Bacteria	p__Proteobacteria	c__Gammaproteobacteria	o__Betaproteobacteriales	f__SC-I-84	g__norank_f__SC-I-84	s__unclassified_g__norank_f__SC-I-84	OTU2301	0	0	0	0	0	1	0	0	0	4	2	2	1	0	3	0	0	0	21	2	9	45
d__Bacteria	k__norank_d__Bacteria	p__Acidobacteria	c__Acidobacteriia	o__Solibacterales	f__Solibacteraceae_Subgroup_3	g__Candidatus_Solibacter	s__uncultured_Acidobacteriales_bacterium_g__Candidatus_Solibacter	OTU994	3	0	1	0	0	1	1	0	1	0	2	0	0	0	0	0	0	1	3	1	0	14
d__Bacteria	k__norank_d__Bacteria	p__Acidobacteria	c__Subgroup_6	o__norank_c__Subgroup_6	f__norank_o__norank_c__Subgroup_6	g__norank_f__norank_o__norank_c__Subgroup_6	s__unclassified_g__norank_f__norank_o__norank_c__Subgroup_6	OTU1502	16	0	2	2	1	3	7	2	1	5	0	4	27	1	2	4	2	0	12	6	6	103
d__Bacteria	k__norank_d__Bacteria	p__unclassified_k__norank_d__Bacteria	c__unclassified_k__norank_d__Bacteria	o__unclassified_k__norank_d__Bacteria	f__unclassified_k__norank_d__Bacteria	g__unclassified_k__norank_d__Bacteria	s__unclassified_k__norank_d__Bacteria	OTU396	0	0	1	5	0	0	0	0	0	1	1	0	0	0	0	1	1	0	0	0	0	10
d__Bacteria	k__norank_d__Bacteria	p__Proteobacteria	c__Deltaproteobacteria	o__unclassified_c__Deltaproteobacteria	f__unclassified_c__Deltaproteobacteria	g__unclassified_c__Deltaproteobacteria	s__unclassified_c__Deltaproteobacteria	OTU1533	1	0	0	0	0	0	1	1	1	1	1	0	5	1	5	0	1	0	0	2	2	22
d__Bacteria	k__norank_d__Bacteria	p__Acidobacteria	c__Subgroup_6	o__norank_c__Subgroup_6	f__norank_o__norank_c__Subgroup_6	g__norank_f__norank_o__norank_c__Subgroup_6	s__uncultured_Acidobacteriaceae_bacterium_g__norank_f__norank_o__norank_c__Subgroup_6	OTU2465	14	1	0	9	5	14	10	10	0	4	3	3	55	9	19	7	8	6	27	49	38	291
d__Bacteria	k__norank_d__Bacteria	p__Chloroflexi	c__Ktedonobacteria	o__Ktedonobacterales	f__Ktedonobacteraceae	g__unclassified_f__Ktedonobacteraceae	s__unclassified_f__Ktedonobacteraceae	OTU1243	0	0	2	0	0	0	0	0	3	2	1	0	0	0	0	0	0	0	0	0	0	8
d__Bacteria	k__norank_d__Bacteria	p__Chloroflexi	c__Chloroflexia	o__Chloroflexales	f__Roseiflexaceae	g__norank_f__Roseiflexaceae	s__uncultured_bacterium_g__norank_f__Roseiflexaceae	OTU1826	2	0	0	1	0	14	0	0	0	0	0	0	1	0	6	0	0	5	5	1	1	36
d__Bacteria	k__norank_d__Bacteria	p__Chloroflexi	c__Anaerolineae	o__unclassified_c__Anaerolineae	f__unclassified_c__Anaerolineae	g__unclassified_c__Anaerolineae	s__unclassified_c__Anaerolineae	OTU1108	2	0	0	12	6	2	0	15	0	4	1	2	0	0	0	4	0	2	0	2	2	54
d__Bacteria	k__norank_d__Bacteria	p__Proteobacteria	c__Alphaproteobacteria	o__Rhizobiales	f__Xanthobacteraceae	g__norank_f__Xanthobacteraceae	s__unclassified_g__norank_f__Xanthobacteraceae	OTU2385	108	94	56	57	54	62	77	75	108	81	54	68	25	20	34	38	42	65	39	35	34	1226
d__Bacteria	k__norank_d__Bacteria	p__Acidobacteria	c__Subgroup_20	o__norank_c__Subgroup_20	f__norank_o__norank_c__Subgroup_20	g__norank_f__norank_o__norank_c__Subgroup_20	s__uncultured_bacterium_g__norank_f__norank_o__norank_c__Subgroup_20	OTU866	0	1	1	1	2	1	3	3	1	2	1	3	2	1	0	0	2	0	2	3	0	29
d__Bacteria	k__norank_d__Bacteria	p__Chloroflexi	c__Chloroflexia	o__Chloroflexales	f__Roseiflexaceae	g__norank_f__Roseiflexaceae	s__uncultured_bacterium_g__norank_f__Roseiflexaceae	OTU931	39	9	1	6	19	6	12	32	16	27	7	9	5	5	6	13	2	1	14	20	25	274
d__Bacteria	k__norank_d__Bacteria	p__Chloroflexi	c__unclassified_p__Chloroflexi	o__unclassified_p__Chloroflexi	f__unclassified_p__Chloroflexi	g__unclassified_p__Chloroflexi	s__unclassified_p__Chloroflexi	OTU1583	0	0	0	0	0	0	0	0	0	0	0	0	1	0	0	0	0	0	1	2	1	5
d__Bacteria	k__norank_d__Bacteria	p__Chloroflexi	c__Chloroflexia	o__Chloroflexales	f__Roseiflexaceae	g__norank_f__Roseiflexaceae	s__unclassified_g__norank_f__Roseiflexaceae	OTU1896	12	19	7	16	5	5	6	5	1	5	7	30	0	0	1	35	3	15	0	3	2	177
d__Bacteria	k__norank_d__Bacteria	p__Proteobacteria	c__Deltaproteobacteria	o__Bdellovibrionales	f__Bacteriovoracaceae	g__Bacteriovorax	s__uncultured_bacterium_g__Bacteriovorax	OTU887	0	6	0	1	0	0	0	1	9	0	0	0	0	0	0	0	0	1	0	0	1	19
d__Bacteria	k__norank_d__Bacteria	p__Planctomycetes	c__Planctomycetacia	o__Gemmatales	f__Gemmataceae	g__norank_f__Gemmataceae	s__unclassified_g__norank_f__Gemmataceae	OTU95	3	0	0	0	2	2	0	0	2	3	0	2	0	0	1	0	0	0	1	0	0	16
d__Bacteria	k__norank_d__Bacteria	p__Acidobacteria	c__Subgroup_6	o__unclassified	f__unclassified_o__unclassified	g__Vicinamibacter	s__uncultured_bacterium_g__Vicinamibacter	OTU1274	0	3	0	0	0	1	0	0	0	0	2	1	0	3	0	0	0	3	0	0	0	13
d__Bacteria	k__norank_d__Bacteria	p__Nitrospirae	c__Nitrospira	o__norank_c__Nitrospira	f__norank_o__norank_c__Nitrospira	g__Nitrospira	s__unclassified_g__Nitrospira	OTU73	21	8	2	4	5	2	0	7	3	10	5	5	23	36	5	0	21	2	10	26	18	213
d__Bacteria	k__norank_d__Bacteria	p__Proteobacteria	c__Alphaproteobacteria	o__Rhizobiales	f__Xanthobacteraceae	g__norank_f__Xanthobacteraceae	s__unclassified_g__norank_f__Xanthobacteraceae	OTU2129	121	67	43	68	79	80	103	117	79	94	132	77	81	24	106	72	60	83	70	116	74	1746
d__Bacteria	k__norank_d__Bacteria	p__Acidobacteria	c__Subgroup_17	o__norank_c__Subgroup_17	f__norank_o__norank_c__Subgroup_17	g__norank_f__norank_o__norank_c__Subgroup_17	s__uncultured_Acidobacteriales_bacterium_g__norank_f__norank_o__norank_c__Subgroup_17	OTU1317	4	2	0	0	7	13	9	19	0	10	17	21	17	4	11	7	5	3	31	18	21	219
d__Bacteria	k__norank_d__Bacteria	p__Bacteroidetes	c__Bacteroidia	o__Cytophagales	f__Microscillaceae	g__Chryseolinea	s__metagenome_g__Chryseolinea	OTU2050	1	0	6	11	2	5	2	0	4	0	3	2	0	4	3	1	3	8	2	0	1	58
d__Bacteria	k__norank_d__Bacteria	p__Proteobacteria	c__Deltaproteobacteria	o__Myxococcales	f__Haliangiaceae	g__Haliangium	s__uncultured_bacterium_g__Haliangium	OTU2390	0	0	0	0	0	0	0	0	0	0	0	0	0	0	1	0	0	0	0	2	2	5
d__Bacteria	k__norank_d__Bacteria	p__Chloroflexi	c__Gitt-GS-136	o__norank_c__Gitt-GS-136	f__norank_o__norank_c__Gitt-GS-136	g__norank_f__norank_o__norank_c__Gitt-GS-136	s__uncultured_bacterium_g__norank_f__norank_o__norank_c__Gitt-GS-136	OTU1122	20	0	2	22	30	9	17	20	1	12	4	3	11	6	7	7	10	6	10	13	12	222
d__Bacteria	k__norank_d__Bacteria	p__Planctomycetes	c__Phycisphaerae	o__Phycisphaerales	f__Phycisphaeraceae	g__SM1A02	s__unclassified_g__SM1A02	OTU1777	0	0	0	0	0	0	0	0	0	0	0	0	3	0	2	0	0	0	0	3	2	10
d__Bacteria	k__norank_d__Bacteria	p__Planctomycetes	c__OM190	o__norank_c__OM190	f__norank_o__norank_c__OM190	g__norank_f__norank_o__norank_c__OM190	s__uncultured_bacterium_g__norank_f__norank_o__norank_c__OM190	OTU1649	0	0	0	0	1	0	0	0	0	0	0	0	2	2	10	0	0	0	0	1	1	17
d__Bacteria	k__norank_d__Bacteria	p__Latescibacteria	c__Latescibacteria	o__norank_c__Latescibacteria	f__norank_o__norank_c__Latescibacteria	g__norank_f__norank_o__norank_c__Latescibacteria	s__unclassified_g__norank_f__norank_o__norank_c__Latescibacteria	OTU1750	0	1	0	7	3	6	3	3	4	14	13	9	1	7	8	1	0	0	0	3	2	85
d__Bacteria	k__norank_d__Bacteria	p__Chloroflexi	c__Chloroflexia	o__Thermomicrobiales	f__JG30-KF-CM45	g__norank_f__JG30-KF-CM45	s__uncultured_bacterium_g__norank_f__JG30-KF-CM45	OTU11	1	1	0	3	1	2	3	0	5	4	1	3	0	0	1	0	1	1	10	4	6	47
d__Bacteria	k__norank_d__Bacteria	p__Patescibacteria	c__Saccharimonadia	o__Saccharimonadales	f__norank_o__Saccharimonadales	g__norank_f__norank_o__Saccharimonadales	s__uncultured_bacterium_g__norank_f__norank_o__Saccharimonadales	OTU1219	2	2	0	0	0	0	0	0	2	0	1	0	0	0	0	3	0	1	2	0	1	14
d__Bacteria	k__norank_d__Bacteria	p__Planctomycetes	c__BD7-11	o__norank_c__BD7-11	f__norank_o__norank_c__BD7-11	g__norank_f__norank_o__norank_c__BD7-11	s__uncultured_bacterium_g__norank_f__norank_o__norank_c__BD7-11	OTU576	3	1	4	0	0	3	2	1	3	3	1	0	3	1	1	1	0	1	3	1	1	33
d__Bacteria	k__norank_d__Bacteria	p__Patescibacteria	c__Parcubacteria	o__norank_c__Parcubacteria	f__norank_o__norank_c__Parcubacteria	g__norank_f__norank_o__norank_c__Parcubacteria	s__uncultured_bacterium_g__norank_f__norank_o__norank_c__Parcubacteria	OTU2131	0	0	0	0	0	0	0	0	0	0	0	0	0	0	0	0	2	2	0	0	0	4
d__Bacteria	k__norank_d__Bacteria	p__Proteobacteria	c__Alphaproteobacteria	o__Rhizobiales	f__Xanthobacteraceae	g__Bradyrhizobium	s__unclassified_g__Bradyrhizobium	OTU1898	418	230	753	399	275	275	327	404	568	490	652	315	73	109	248	297	98	355	256	123	182	6847
d__Bacteria	k__norank_d__Bacteria	p__Actinobacteria	c__Actinobacteria	o__Solirubrobacterales	f__67-14	g__norank_f__67-14	s__unclassified_g__norank_f__67-14	OTU1393	6	3	1	1	15	4	6	10	3	2	0	1	1	0	4	1	9	2	7	20	16	112
d__Bacteria	k__norank_d__Bacteria	p__Proteobacteria	c__Gammaproteobacteria	o__Betaproteobacteriales	f__SC-I-84	g__norank_f__SC-I-84	s__unclassified_g__norank_f__SC-I-84	OTU1113	1	8	2	3	10	12	1	3	4	7	9	7	9	6	9	3	1	6	17	9	4	131
d__Bacteria	k__norank_d__Bacteria	p__Bacteroidetes	c__Bacteroidia	o__Sphingobacteriales	f__AKYH767	g__norank_f__AKYH767	s__uncultured_bacterium_g__norank_f__AKYH767	OTU2266	1	0	0	0	1	1	1	0	0	0	0	3	1	0	1	0	2	0	3	0	0	14
d__Bacteria	k__norank_d__Bacteria	p__Proteobacteria	c__Gammaproteobacteria	o__unclassified_c__Gammaproteobacteria	f__unclassified_c__Gammaproteobacteria	g__unclassified_c__Gammaproteobacteria	s__unclassified_c__Gammaproteobacteria	OTU677	0	0	0	0	0	0	0	0	0	0	0	0	0	0	0	0	1	0	0	0	0	1
d__Bacteria	k__norank_d__Bacteria	p__Dependentiae	c__Babeliae	o__Babeliales	f__Vermiphilaceae	g__norank_f__Vermiphilaceae	s__unclassified_g__norank_f__Vermiphilaceae	OTU2240	3	0	0	1	2	0	2	1	2	1	1	2	0	0	1	0	0	3	1	1	1	22
d__Bacteria	k__norank_d__Bacteria	p__Proteobacteria	c__Deltaproteobacteria	o__Myxococcales	f__KD3-10	g__norank_f__KD3-10	s__metagenome_g__norank_f__KD3-10	OTU1007	1	0	0	0	0	0	0	0	3	0	0	0	1	1	0	0	0	0	0	0	0	6
d__Bacteria	k__norank_d__Bacteria	p__Gemmatimonadetes	c__Gemmatimonadetes	o__Gemmatimonadales	f__Gemmatimonadaceae	g__Gemmatirosa	s__uncultured_bacterium_g__Gemmatirosa	OTU2340	2	0	0	4	0	1	0	1	0	0	0	0	0	0	0	0	3	1	1	1	0	14
d__Bacteria	k__norank_d__Bacteria	p__Chloroflexi	c__unclassified_p__Chloroflexi	o__unclassified_p__Chloroflexi	f__unclassified_p__Chloroflexi	g__unclassified_p__Chloroflexi	s__unclassified_p__Chloroflexi	OTU539	11	5	4	12	13	12	11	9	3	3	4	3	0	0	0	0	1	13	0	0	0	104
d__Bacteria	k__norank_d__Bacteria	p__Planctomycetes	c__OM190	o__norank_c__OM190	f__norank_o__norank_c__OM190	g__norank_f__norank_o__norank_c__OM190	s__unclassified_g__norank_f__norank_o__norank_c__OM190	OTU780	0	0	0	0	0	1	4	0	0	0	0	0	0	0	0	0	3	0	0	0	0	8
d__Bacteria	k__norank_d__Bacteria	p__Gemmatimonadetes	c__Gemmatimonadetes	o__Gemmatimonadales	f__Gemmatimonadaceae	g__norank_f__Gemmatimonadaceae	s__Gemmatimonadetes_bacterium_WY71	OTU784	2	0	0	0	0	2	20	0	0	1	0	1	0	2	1	0	0	0	0	0	0	29
d__Bacteria	k__norank_d__Bacteria	p__Proteobacteria	c__Alphaproteobacteria	o__norank_c__Alphaproteobacteria	f__norank_o__norank_c__Alphaproteobacteria	g__norank_f__norank_o__norank_c__Alphaproteobacteria	s__uncultured_Rhodobiaceae_bacterium_g__norank	OTU1174	6	1	5	10	8	7	9	14	7	10	15	8	5	7	7	3	8	21	7	11	8	177
d__Bacteria	k__norank_d__Bacteria	p__Bacteroidetes	c__Bacteroidia	o__Sphingobacteriales	f__Sphingobacteriaceae	g__Solitalea	s__Solitalea_koreensis	OTU122	280	2	4	2	44	212	36	4	9	291	8	235	18	55	238	175	11	179	73	10	66	1952
d__Bacteria	k__norank_d__Bacteria	p__Chloroflexi	c__Chloroflexia	o__Chloroflexales	f__Roseiflexaceae	g__norank_f__Roseiflexaceae	s__unclassified_g__norank_f__Roseiflexaceae	OTU1387	0	0	0	0	2	0	0	0	0	1	0	2	0	0	0	0	0	6	0	0	1	12
d__Bacteria	k__norank_d__Bacteria	p__Rokubacteria	c__NC10	o__Rokubacteriales	f__norank_o__Rokubacteriales	g__norank_f__norank_o__Rokubacteriales	s__uncultured_bacterium_g__norank_f__norank_o__Rokubacteriales	OTU2405	5	2	5	3	3	4	0	2	0	0	2	2	33	3	6	2	4	7	4	14	6	107
d__Bacteria	k__norank_d__Bacteria	p__Proteobacteria	c__Gammaproteobacteria	o__Betaproteobacteriales	f__Nitrosomonadaceae	g__mle1-7	s__uncultured_soil_bacterium_g__mle1-7	OTU2464	15	2	0	3	10	7	1	9	2	7	2	5	3	1	8	3	0	0	4	8	4	94
d__Bacteria	k__norank_d__Bacteria	p__Proteobacteria	c__Deltaproteobacteria	o__Myxococcales	f__Archangiaceae	g__unclassified_f__Archangiaceae	s__unclassified_f__Archangiaceae	OTU1434	0	0	0	0	1	0	0	1	1	0	0	5	0	0	0	0	0	1	0	0	1	10
d__Bacteria	k__norank_d__Bacteria	p__Proteobacteria	c__Deltaproteobacteria	o__Myxococcales	f__KD3-10	g__norank_f__KD3-10	s__metagenome_g__norank_f__KD3-10	OTU2357	0	0	0	0	0	0	1	0	0	0	0	0	0	0	0	0	0	0	3	2	1	7
d__Bacteria	k__norank_d__Bacteria	p__Proteobacteria	c__Deltaproteobacteria	o__MBNT15	f__norank_o__MBNT15	g__norank_f__norank_o__MBNT15	s__unclassified_g__norank_f__norank_o__MBNT15	OTU2146	18	24	3	8	12	12	9	9	15	5	16	15	31	12	20	10	11	15	40	15	19	319
d__Bacteria	k__norank_d__Bacteria	p__Proteobacteria	c__Deltaproteobacteria	o__Myxococcales	f__Haliangiaceae	g__Haliangium	s__unclassified_g__Haliangium	OTU2065	0	2	1	0	0	1	0	0	0	0	2	0	0	0	0	6	1	0	0	0	0	13
d__Bacteria	k__norank_d__Bacteria	p__Planctomycetes	c__Pla3_lineage	o__norank_c__Pla3_lineage	f__norank_o__norank_c__Pla3_lineage	g__norank_f__norank_o__norank_c__Pla3_lineage	s__unclassified_g__norank_f__norank_o__norank_c__Pla3_lineage	OTU1763	0	0	0	0	0	1	0	1	0	3	2	0	0	1	4	0	0	0	0	0	0	12
d__Bacteria	k__norank_d__Bacteria	p__Proteobacteria	c__Gammaproteobacteria	o__Betaproteobacteriales	f__Nitrosomonadaceae	g__MND1	s__unclassified_g__MND1	OTU565	3	6	0	9	21	4	4	10	4	16	6	21	0	0	0	2	5	2	0	0	0	113
d__Bacteria	k__norank_d__Bacteria	p__Bacteroidetes	c__Bacteroidia	o__Chitinophagales	f__unclassified_o__Chitinophagales	g__unclassified_o__Chitinophagales	s__unclassified_o__Chitinophagales	OTU1300	0	0	0	0	0	2	0	1	0	1	2	0	0	0	0	0	0	0	5	0	0	11
d__Bacteria	k__norank_d__Bacteria	p__Chloroflexi	c__Chloroflexia	o__unclassified_c__Chloroflexia	f__unclassified_c__Chloroflexia	g__unclassified_c__Chloroflexia	s__unclassified_c__Chloroflexia	OTU1616	1	0	0	0	0	0	2	0	0	0	0	0	10	0	4	0	0	1	11	4	5	38
d__Bacteria	k__norank_d__Bacteria	p__Actinobacteria	c__Actinobacteria	o__Corynebacteriales	f__Nocardiaceae	g__unclassified_f__Nocardiaceae	s__unclassified_f__Nocardiaceae	OTU719	0	0	0	0	0	0	1	0	0	0	0	0	0	0	1	0	0	0	2	2	1	7
d__Bacteria	k__norank_d__Bacteria	p__Dependentiae	c__Babeliae	o__Babeliales	f__unclassified_o__Babeliales	g__unclassified_o__Babeliales	s__unclassified_o__Babeliales	OTU2201	0	0	1	0	0	2	0	0	0	1	0	0	0	0	0	0	0	0	0	0	0	4
d__Bacteria	k__norank_d__Bacteria	p__Actinobacteria	c__Actinobacteria	o__Propionibacteriales	f__Nocardioidaceae	g__Nocardioides	s__unclassified_g__Nocardioides	OTU1874	12	5	0	5	9	9	9	12	26	17	14	13	8	8	8	5	1	10	7	5	3	186
d__Bacteria	k__norank_d__Bacteria	p__Actinobacteria	c__Actinobacteria	o__Gaiellales	f__norank_o__Gaiellales	g__norank_f__norank_o__Gaiellales	s__bacterium_Ellin6517	OTU1360	3	61	21	5	18	13	15	24	30	13	40	10	0	2	6	2	1	13	0	0	0	277
d__Bacteria	k__norank_d__Bacteria	p__Planctomycetes	c__Planctomycetacia	o__Gemmatales	f__Gemmataceae	g__norank_f__Gemmataceae	s__uncultured_bacterium_g__norank_f__Gemmataceae	OTU927	0	1	0	0	0	0	0	2	8	0	2	0	1	3	3	0	0	0	0	0	0	20
d__Bacteria	k__norank_d__Bacteria	p__Firmicutes	c__Bacilli	o__Bacillales	f__Paenibacillaceae	g__Paenibacillus	s__unclassified_g__Paenibacillus	OTU1269	0	0	0	4	4	1	0	3	0	4	2	1	2	1	2	6	1	2	4	3	3	43
d__Bacteria	k__norank_d__Bacteria	p__Chloroflexi	c__Chloroflexia	o__Thermomicrobiales	f__JG30-KF-CM45	g__norank_f__JG30-KF-CM45	s__unclassified_g__norank_f__JG30-KF-CM45	OTU2110	0	0	0	1	0	0	0	0	0	0	1	0	2	1	0	1	2	3	2	0	1	14
d__Bacteria	k__norank_d__Bacteria	p__Chloroflexi	c__Anaerolineae	o__SBR1031	f__norank_o__SBR1031	g__norank_f__norank_o__SBR1031	s__unclassified_g__norank_f__norank_o__SBR1031	OTU570	0	0	0	2	4	1	2	3	0	1	0	2	2	0	0	0	0	0	4	5	2	28
d__Bacteria	k__norank_d__Bacteria	p__Proteobacteria	c__Alphaproteobacteria	o__Sphingomonadales	f__Sphingomonadaceae	g__Rhizorhapis	s__Sphingomonas_sp._g__Rhizorhapis	OTU1958	1	0	0	0	3	0	1	0	0	2	1	3	0	0	1	2	2	0	0	0	0	16
d__Bacteria	k__norank_d__Bacteria	p__Chloroflexi	c__Anaerolineae	o__SBR1031	f__norank_o__SBR1031	g__norank_f__norank_o__SBR1031	s__unclassified_g__norank_f__norank_o__SBR1031	OTU284	1	7	122	12	3	2	21	8	1	1	1	1	0	6	0	0	0	0	0	0	0	186
d__Bacteria	k__norank_d__Bacteria	p__Actinobacteria	c__Actinobacteria	o__Solirubrobacterales	f__Solirubrobacteraceae	g__Conexibacter	s__metagenome_g__Conexibacter	OTU417	2	1	1	6	2	6	0	1	7	0	6	1	0	0	0	1	0	4	0	1	1	40
d__Bacteria	k__norank_d__Bacteria	p__Chloroflexi	c__Chloroflexia	o__Chloroflexales	f__Roseiflexaceae	g__norank_f__Roseiflexaceae	s__uncultured_bacterium_g__norank_f__Roseiflexaceae	OTU234	4	5	0	0	1	1	1	0	2	2	0	2	0	1	0	0	0	0	5	0	4	28
d__Bacteria	k__norank_d__Bacteria	p__Actinobacteria	c__Actinobacteria	o__Solirubrobacterales	f__67-14	g__norank_f__67-14	s__unclassified_g__norank_f__67-14	OTU2455	6	0	0	3	0	2	2	3	3	0	0	0	5	1	1	4	1	2	3	4	8	48
d__Bacteria	k__norank_d__Bacteria	p__Chloroflexi	c__Dehalococcoidia	o__S085	f__norank_o__S085	g__norank_f__norank_o__S085	s__uncultured_bacterium_g__norank_f__norank_o__S085	OTU398	4	3	0	12	12	7	4	3	1	1	0	2	6	6	5	14	12	2	8	17	14	133
d__Bacteria	k__norank_d__Bacteria	p__Chloroflexi	c__Anaerolineae	o__SBR1031	f__A4b	g__unclassified_f__A4b	s__unclassified_f__A4b	OTU1727	8	0	0	9	1	4	3	0	0	0	0	2	10	0	10	2	2	4	4	14	13	86
d__Bacteria	k__norank_d__Bacteria	p__Chloroflexi	c__TK10	o__norank_c__TK10	f__norank_o__norank_c__TK10	g__norank_f__norank_o__norank_c__TK10	s__unclassified_g__norank_f__norank_o__norank_c__TK10	OTU254	2	66	38	12	17	5	6	7	3	5	5	2	0	2	5	6	9	5	0	0	1	196
d__Bacteria	k__norank_d__Bacteria	p__Actinobacteria	c__Actinobacteria	o__Streptosporangiales	f__Thermomonosporaceae	g__Actinocorallia	s__unclassified_g__Actinocorallia	OTU1902	3	0	1	9	7	4	2	0	0	0	1	0	0	2	1	12	3	2	1	0	6	54
d__Bacteria	k__norank_d__Bacteria	p__Bacteroidetes	c__Bacteroidia	o__Cytophagales	f__Cytophagaceae	g__unclassified_f__Cytophagaceae	s__unclassified_f__Cytophagaceae	OTU115	10	0	0	0	3	2	12	3	0	0	0	0	0	0	0	2	1	4	3	1	8	49
d__Bacteria	k__norank_d__Bacteria	p__Acidobacteria	c__Thermoanaerobaculia	o__Thermoanaerobaculales	f__Thermoanaerobaculaceae	g__Subgroup_10	s__unclassified_g__Subgroup_10	OTU370	11	34	2	6	9	10	5	11	1	5	3	8	0	1	6	15	4	20	5	2	6	164
d__Bacteria	k__norank_d__Bacteria	p__Actinobacteria	c__Actinobacteria	o__Solirubrobacterales	f__67-14	g__norank_f__67-14	s__uncultured_bacterium_g__norank_f__67-14	OTU2214	10	1	0	11	12	17	8	11	3	4	6	1	10	1	13	4	5	7	16	13	9	162
d__Bacteria	k__norank_d__Bacteria	p__Chloroflexi	c__Chloroflexia	o__Chloroflexales	f__Roseiflexaceae	g__norank_f__Roseiflexaceae	s__uncultured_bacterium_g__norank_f__Roseiflexaceae	OTU534	0	6	2	6	3	2	3	3	0	1	2	1	0	3	6	1	0	5	2	4	3	53
d__Bacteria	k__norank_d__Bacteria	p__Chloroflexi	c__Anaerolineae	o__SBR1031	f__norank_o__SBR1031	g__norank_f__norank_o__SBR1031	s__uncultured_bacterium_g__norank_f__norank_o__SBR1031	OTU496	1	0	0	25	1	6	0	0	0	2	0	1	0	1	0	0	0	0	0	0	0	37
d__Bacteria	k__norank_d__Bacteria	p__Actinobacteria	c__Actinobacteria	o__IMCC26256	f__norank_o__IMCC26256	g__norank_f__norank_o__IMCC26256	s__unclassified_g__norank_f__norank_o__IMCC26256	OTU1338	49	86	49	18	25	6	68	77	34	66	97	67	20	25	58	37	42	57	12	13	18	924
d__Bacteria	k__norank_d__Bacteria	p__Proteobacteria	c__Deltaproteobacteria	o__Myxococcales	f__Haliangiaceae	g__Haliangium	s__unclassified_g__Haliangium	OTU1267	0	0	0	0	0	0	0	0	1	0	10	1	3	0	4	0	2	0	0	2	0	23
d__Bacteria	k__norank_d__Bacteria	p__Actinobacteria	c__Actinobacteria	o__Corynebacteriales	f__Mycobacteriaceae	g__Mycobacterium	s__unclassified_g__Mycobacterium	OTU1284	12	14	18	9	14	9	33	30	28	14	10	7	7	13	14	8	2	7	12	16	10	287
d__Bacteria	k__norank_d__Bacteria	p__Chloroflexi	c__Anaerolineae	o__SBR1031	f__A4b	g__norank_f__A4b	s__uncultured_bacterium_g__norank_f__A4b	OTU309	0	0	3	0	0	0	0	0	0	0	1	0	0	0	0	0	0	0	0	0	0	4
d__Bacteria	k__norank_d__Bacteria	p__Proteobacteria	c__Deltaproteobacteria	o__Myxococcales	f__Haliangiaceae	g__Haliangium	s__unclassified_g__Haliangium	OTU1316	1	3	0	2	1	1	0	3	7	1	4	0	3	3	2	2	3	3	0	1	0	40
d__Bacteria	k__norank_d__Bacteria	p__Chlamydiae	c__Chlamydiae	o__Chlamydiales	f__Parachlamydiaceae	g__Neochlamydia	s__uncultured_bacterium_g__Neochlamydia	OTU424	5	0	1	5	1	3	1	0	0	4	3	3	1	0	0	0	0	3	0	0	0	30
d__Bacteria	k__norank_d__Bacteria	p__Chlamydiae	c__Chlamydiae	o__Chlamydiales	f__Parachlamydiaceae	g__Neochlamydia	s__uncultured_bacterium_g__Neochlamydia	OTU397	6	1	1	5	1	1	4	1	0	0	0	1	0	0	0	1	0	1	3	2	0	28
d__Bacteria	k__norank_d__Bacteria	p__Chloroflexi	c__Anaerolineae	o__SBR1031	f__A4b	g__norank_f__A4b	s__unclassified_g__norank_f__A4b	OTU1479	0	0	0	0	0	0	0	0	0	0	0	0	12	1	0	0	0	0	1	1	0	15
d__Bacteria	k__norank_d__Bacteria	p__Patescibacteria	c__Saccharimonadia	o__Saccharimonadales	f__unclassified_o__Saccharimonadales	g__unclassified_o__Saccharimonadales	s__unclassified_o__Saccharimonadales	OTU1658	0	0	0	0	0	0	2	0	0	1	0	0	2	71	0	0	0	0	0	0	1	77
d__Bacteria	k__norank_d__Bacteria	p__Proteobacteria	c__Gammaproteobacteria	o__unclassified_c__Gammaproteobacteria	f__unclassified_c__Gammaproteobacteria	g__unclassified_c__Gammaproteobacteria	s__unclassified_c__Gammaproteobacteria	OTU1594	0	0	0	1	0	0	0	0	0	0	0	0	1	0	0	0	0	0	0	0	0	2
d__Bacteria	k__norank_d__Bacteria	p__Proteobacteria	c__Alphaproteobacteria	o__Rhizobiales	f__Xanthobacteraceae	g__Pseudorhodoplanes	s__uncultured_bacterium_g__Pseudorhodoplanes	OTU165	17	15	6	15	17	22	21	15	4	22	24	26	18	1	7	6	6	19	25	15	24	325
d__Bacteria	k__norank_d__Bacteria	p__Patescibacteria	c__Parcubacteria	o__norank_c__Parcubacteria	f__norank_o__norank_c__Parcubacteria	g__norank_f__norank_o__norank_c__Parcubacteria	s__uncultured_bacterium_g__norank_f__norank_o__norank_c__Parcubacteria	OTU2518	0	0	0	0	0	0	0	0	0	0	0	0	0	0	0	0	0	0	1	0	6	7
d__Bacteria	k__norank_d__Bacteria	p__Proteobacteria	c__Deltaproteobacteria	o__NB1-j	f__norank_o__NB1-j	g__norank_f__norank_o__NB1-j	s__unclassified_g__norank_f__norank_o__NB1-j	OTU610	4	0	0	2	2	4	0	0	0	1	0	1	11	0	2	0	1	2	1	1	0	32
d__Bacteria	k__norank_d__Bacteria	p__Proteobacteria	c__Deltaproteobacteria	o__Deltaproteobacteria_Incertae_Sedis	f__unclassified_o__Deltaproteobacteria_Incertae_Sedis	g__Deferrisoma	s__uncultured_delta_proteobacterium_g__Deferrisoma	OTU2239	0	0	0	0	0	1	0	0	0	0	0	0	0	0	1	0	0	0	3	0	0	5
d__Bacteria	k__norank_d__Bacteria	p__Proteobacteria	c__Alphaproteobacteria	o__Elsterales	f__norank_o__Elsterales	g__norank_f__norank_o__Elsterales	s__uncultured_Rhodospirillaceae_bacterium_g__norank_f__norank_o__Elsterales	OTU885	0	0	1	0	0	1	5	1	3	0	0	0	0	0	0	0	0	0	0	0	0	11
d__Bacteria	k__norank_d__Bacteria	p__Proteobacteria	c__Deltaproteobacteria	o__Myxococcales	f__Haliangiaceae	g__Haliangium	s__unclassified_g__Haliangium	OTU1860	1	0	1	0	2	1	0	0	0	2	0	0	0	1	2	1	1	0	1	0	3	16
d__Bacteria	k__norank_d__Bacteria	p__Proteobacteria	c__Alphaproteobacteria	o__Rhizobiales	f__Rhizobiaceae	g__unclassified_f__Rhizobiaceae	s__unclassified_f__Rhizobiaceae	OTU2485	4	0	1	0	4	6	7	2	5	6	1	1	0	4	2	1	2	0	7	10	4	67
d__Bacteria	k__norank_d__Bacteria	p__Acidobacteria	c__Subgroup_6	o__norank_c__Subgroup_6	f__norank_o__norank_c__Subgroup_6	g__norank_f__norank_o__norank_c__Subgroup_6	s__unclassified_g__norank_f__norank_o__norank_c__Subgroup_6	OTU353	17	8	0	17	22	26	19	25	5	17	12	3	62	9	42	22	26	11	39	33	20	435
d__Bacteria	k__norank_d__Bacteria	p__Rokubacteria	c__NC10	o__Rokubacteriales	f__norank_o__Rokubacteriales	g__norank_f__norank_o__Rokubacteriales	s__unclassified_g__norank_f__norank_o__Rokubacteriales	OTU1766	0	0	0	0	3	6	0	1	0	0	1	0	10	5	28	0	1	2	7	5	5	74
d__Bacteria	k__norank_d__Bacteria	p__Chloroflexi	c__Anaerolineae	o__SBR1031	f__A4b	g__norank_f__A4b	s__uncultured_bacterium_g__norank_f__A4b	OTU1513	2	0	0	0	0	0	2	0	0	6	0	0	63	0	1	0	1	1	0	8	3	87
d__Bacteria	k__norank_d__Bacteria	p__Chloroflexi	c__Anaerolineae	o__Caldilineales	f__Caldilineaceae	g__Litorilinea	s__uncultured_soil_bacterium_g__Litorilinea	OTU2116	11	6	2	11	4	1	5	8	2	8	6	5	1	3	3	13	16	12	4	3	5	129
d__Bacteria	k__norank_d__Bacteria	p__Proteobacteria	c__Alphaproteobacteria	o__Acetobacterales	f__Acetobacteraceae	g__Roseomonas	s__unclassified_g__Roseomonas	OTU2258	0	0	1	0	0	1	0	2	0	2	2	2	0	0	0	0	0	0	2	0	1	13
d__Bacteria	k__norank_d__Bacteria	p__Verrucomicrobia	c__Verrucomicrobiae	o__Pedosphaerales	f__Pedosphaeraceae	g__norank_f__Pedosphaeraceae	s__uncultured_subdivision_3_bacterium_g__norank	OTU601	1	0	0	1	6	3	3	0	0	2	0	2	0	1	0	1	5	5	1	1	0	32
d__Bacteria	k__norank_d__Bacteria	p__Chloroflexi	c__Ktedonobacteria	o__C0119	f__norank_o__C0119	g__norank_f__norank_o__C0119	s__uncultured_bacterium_g__norank_f__norank_o__C0119	OTU2349	0	0	0	0	0	0	0	0	0	0	0	0	1	0	1	0	0	0	7	2	4	15
d__Bacteria	k__norank_d__Bacteria	p__Chloroflexi	c__Anaerolineae	o__SBR1031	f__norank_o__SBR1031	g__norank_f__norank_o__SBR1031	s__unclassified_g__norank_f__norank_o__SBR1031	OTU1967	1	0	1	5	6	11	4	6	0	2	1	3	1	3	20	0	6	9	16	2	14	111
d__Bacteria	k__norank_d__Bacteria	p__Chloroflexi	c__unclassified_p__Chloroflexi	o__unclassified_p__Chloroflexi	f__unclassified_p__Chloroflexi	g__unclassified_p__Chloroflexi	s__unclassified_p__Chloroflexi	OTU343	0	0	4	0	0	0	0	0	0	0	0	0	0	0	0	0	0	0	0	0	0	4
d__Bacteria	k__norank_d__Bacteria	p__Acidobacteria	c__Thermoanaerobaculia	o__Thermoanaerobaculales	f__Thermoanaerobaculaceae	g__Subgroup_10	s__unclassified_g__Subgroup_10	OTU415	3	0	0	9	2	5	1	0	0	3	1	1	14	1	3	0	1	0	1	3	5	53
d__Bacteria	k__norank_d__Bacteria	p__Proteobacteria	c__Alphaproteobacteria	o__Elsterales	f__norank_o__Elsterales	g__norank_f__norank_o__Elsterales	s__uncultured_bacterium_g__norank_f__norank_o__Elsterales	OTU804	1	0	0	1	0	2	1	3	1	4	0	1	0	0	0	2	2	1	0	0	1	20
d__Bacteria	k__norank_d__Bacteria	p__Chloroflexi	c__Chloroflexia	o__Thermomicrobiales	f__JG30-KF-CM45	g__norank_f__JG30-KF-CM45	s__unclassified_g__norank_f__JG30-KF-CM45	OTU948	1	0	0	3	0	2	1	1	1	1	0	0	0	1	1	2	1	3	0	0	1	19
d__Bacteria	k__norank_d__Bacteria	p__Proteobacteria	c__Alphaproteobacteria	o__Caulobacterales	f__Caulobacteraceae	g__norank_f__Caulobacteraceae	s__unclassified_g__norank_f__Caulobacteraceae	OTU121	7	0	0	0	0	0	0	0	0	0	0	0	0	0	0	0	1	0	0	0	1	9
d__Bacteria	k__norank_d__Bacteria	p__Chloroflexi	c__P2-11E	o__norank_c__P2-11E	f__norank_o__norank_c__P2-11E	g__norank_f__norank_o__norank_c__P2-11E	s__uncultured_Chloroflexi_bacterium_g__norank_f__norank_o__norank_c__P2-11E	OTU1075	0	3	0	2	4	3	1	1	0	0	1	1	0	0	0	1	2	1	0	0	0	20
d__Bacteria	k__norank_d__Bacteria	p__Actinobacteria	c__Actinobacteria	o__Propionibacteriales	f__Nocardioidaceae	g__Nocardioides	s__unclassified_g__Nocardioides	OTU1279	19	41	8	2	12	8	10	32	58	22	51	15	0	2	11	10	1	22	3	0	3	330
d__Bacteria	k__norank_d__Bacteria	p__Proteobacteria	c__Alphaproteobacteria	o__Rhizobiales	f__Devosiaceae	g__Devosia	s__unclassified_g__Devosia	OTU1852	35	18	9	8	25	21	22	10	18	46	31	24	12	14	18	11	16	28	67	36	51	520
d__Bacteria	k__norank_d__Bacteria	p__Proteobacteria	c__Deltaproteobacteria	o__unclassified_c__Deltaproteobacteria	f__unclassified_c__Deltaproteobacteria	g__unclassified_c__Deltaproteobacteria	s__unclassified_c__Deltaproteobacteria	OTU286	1	3	15	0	0	0	0	0	16	1	0	1	0	0	0	0	2	0	0	0	0	39
d__Bacteria	k__norank_d__Bacteria	p__Actinobacteria	c__Actinobacteria	o__Gaiellales	f__norank_o__Gaiellales	g__norank_f__norank_o__Gaiellales	s__unclassified_g__norank_f__norank_o__Gaiellales	OTU1365	7	46	30	12	2	17	6	13	37	12	24	19	0	4	9	2	1	3	3	4	5	256
d__Bacteria	k__norank_d__Bacteria	p__Bacteroidetes	c__Bacteroidia	o__Chitinophagales	f__Saprospiraceae	g__norank_f__Saprospiraceae	s__uncultured_bacterium_g__norank_f__Saprospiraceae	OTU1906	1	0	0	0	0	0	0	0	0	0	0	0	0	0	0	2	0	0	1	0	0	4
d__Bacteria	k__norank_d__Bacteria	p__Proteobacteria	c__Gammaproteobacteria	o__Betaproteobacteriales	f__SC-I-84	g__norank_f__SC-I-84	s__uncultured_bacterium_g__norank_f__SC-I-84	OTU5	1	3	0	2	3	4	0	0	0	0	1	0	0	0	0	0	0	0	0	0	0	14
d__Bacteria	k__norank_d__Bacteria	p__Chloroflexi	c__Anaerolineae	o__SBR1031	f__A4b	g__norank_f__A4b	s__uncultured_bacterium_g__norank_f__A4b	OTU2499	0	0	0	0	0	0	0	0	0	0	0	0	0	0	1	0	0	0	19	0	2	22
d__Bacteria	k__norank_d__Bacteria	p__Chloroflexi	c__Anaerolineae	o__SBR1031	f__A4b	g__norank_f__A4b	s__uncultured_bacterium_g__norank_f__A4b	OTU2496	5	0	0	1	1	5	4	0	0	8	0	6	10	0	4	1	4	1	3	8	16	77
d__Bacteria	k__norank_d__Bacteria	p__Proteobacteria	c__Deltaproteobacteria	o__Myxococcales	f__Haliangiaceae	g__Haliangium	s__unclassified_g__Haliangium	OTU61	1	0	0	0	0	0	1	0	0	0	0	0	1	0	4	0	0	0	2	3	5	17
d__Bacteria	k__norank_d__Bacteria	p__Proteobacteria	c__Deltaproteobacteria	o__Myxococcales	f__mle1-27	g__norank_f__mle1-27	s__uncultured_proteobacterium_g__norank_f__mle1-27	OTU1164	3	0	0	3	0	2	0	0	6	8	7	8	0	0	2	0	0	0	1	0	0	40
d__Bacteria	k__norank_d__Bacteria	p__Patescibacteria	c__Microgenomatia	o__Candidatus_Pacebacteria	f__norank_o__Candidatus_Pacebacteria	g__norank_f__norank_o__Candidatus_Pacebacteria	s__unclassified_g__norank_f__norank_o__Candidatus_Pacebacteria	OTU2281	0	0	0	0	1	0	0	0	0	0	0	0	0	0	0	0	0	0	4	0	0	5
d__Bacteria	k__norank_d__Bacteria	p__Patescibacteria	c__Saccharimonadia	o__Saccharimonadales	f__norank_o__Saccharimonadales	g__norank_f__norank_o__Saccharimonadales	s__unclassified_g__norank_f__norank_o__Saccharimonadales	OTU2241	0	0	1	0	0	0	0	0	0	2	0	0	0	0	0	0	0	0	2	0	0	5
d__Bacteria	k__norank_d__Bacteria	p__Gemmatimonadetes	c__Gemmatimonadetes	o__Gemmatimonadales	f__Gemmatimonadaceae	g__Gemmatirosa	s__uncultured_bacterium_g__Gemmatirosa	OTU498	5	0	0	9	2	1	1	4	0	4	3	2	0	0	4	4	12	6	1	1	2	61
d__Bacteria	k__norank_d__Bacteria	p__Patescibacteria	c__Microgenomatia	o__Candidatus_Pacebacteria	f__norank_o__Candidatus_Pacebacteria	g__norank_f__norank_o__Candidatus_Pacebacteria	s__unclassified_g__norank_f__norank_o__Candidatus_Pacebacteria	OTU2288	0	0	0	0	2	0	0	0	0	0	0	0	0	0	0	0	0	0	4	0	0	6
d__Bacteria	k__norank_d__Bacteria	p__Acidobacteria	c__Holophagae	o__Subgroup_7	f__norank_o__Subgroup_7	g__norank_f__norank_o__Subgroup_7	s__uncultured_soil_bacterium_g__norank_f__norank_o__Subgroup_7	OTU2151	0	0	0	2	3	0	1	1	0	0	0	0	2	1	2	0	0	7	0	0	1	20
d__Bacteria	k__norank_d__Bacteria	p__Chloroflexi	c__Ktedonobacteria	o__C0119	f__norank_o__C0119	g__norank_f__norank_o__C0119	s__uncultured_bacterium_g__norank_f__norank_o__C0119	OTU1299	0	1	0	0	0	0	0	0	2	0	1	0	0	0	0	0	0	0	0	0	0	4
d__Bacteria	k__norank_d__Bacteria	p__Actinobacteria	c__Actinobacteria	o__Microtrichales	f__Microtrichaceae	g__norank_f__Microtrichaceae	s__metagenome_g__norank_f__Microtrichaceae	OTU1708	3	0	0	0	4	0	3	2	4	4	1	2	0	1	6	0	0	2	1	0	1	34
d__Bacteria	k__norank_d__Bacteria	p__Acidobacteria	c__Subgroup_6	o__norank_c__Subgroup_6	f__norank_o__norank_c__Subgroup_6	g__norank_f__norank_o__norank_c__Subgroup_6	s__unclassified_g__norank_f__norank_o__norank_c__Subgroup_6	OTU1309	2	0	1	1	0	2	1	4	0	0	3	0	1	2	3	1	0	2	2	1	1	27
d__Bacteria	k__norank_d__Bacteria	p__Chloroflexi	c__Chloroflexia	o__Chloroflexales	f__Roseiflexaceae	g__norank_f__Roseiflexaceae	s__unclassified_g__norank_f__Roseiflexaceae	OTU2398	17	28	14	37	26	23	29	35	90	15	9	19	12	22	27	42	10	49	40	72	75	691
d__Bacteria	k__norank_d__Bacteria	p__Firmicutes	c__Bacilli	o__Bacillales	f__Paenibacillaceae	g__Paenibacillus	s__unclassified_g__Paenibacillus	OTU1965	0	0	0	4	2	0	0	0	0	8	0	0	0	1	0	0	64	2	0	0	0	81
d__Bacteria	k__norank_d__Bacteria	p__Planctomycetes	c__Phycisphaerae	o__Phycisphaerales	f__Phycisphaeraceae	g__AKYG587	s__uncultured_bacterium_g__AKYG587	OTU2447	0	0	0	0	0	0	1	0	0	0	0	0	15	14	15	0	0	0	5	12	16	78
d__Bacteria	k__norank_d__Bacteria	p__Chloroflexi	c__Chloroflexia	o__Chloroflexales	f__Chloroflexaceae	g__FFCH7168	s__uncultured_bacterium_g__FFCH7168	OTU342	0	0	1	2	0	0	1	0	0	1	0	1	0	0	0	0	1	0	0	0	0	7
d__Bacteria	k__norank_d__Bacteria	p__Gemmatimonadetes	c__Gemmatimonadetes	o__Gemmatimonadales	f__Gemmatimonadaceae	g__Gemmatimonas	s__unclassified_g__Gemmatimonas	OTU1286	5	0	3	3	2	2	1	6	17	0	30	2	0	4	1	4	0	1	1	0	0	82
d__Bacteria	k__norank_d__Bacteria	p__Chloroflexi	c__Anaerolineae	o__SBR1031	f__A4b	g__norank_f__A4b	s__uncultured_bacterium_g__norank_f__A4b	OTU2479	4	0	0	14	4	3	2	2	0	1	1	1	14	2	15	11	5	3	22	44	38	186
d__Bacteria	k__norank_d__Bacteria	p__Gemmatimonadetes	c__Gemmatimonadetes	o__norank_c__Gemmatimonadetes	f__norank_o__norank_c__Gemmatimonadetes	g__norank_f__norank_o__norank_c__Gemmatimonadetes	s__unclassified_g__norank_f__norank_o__norank_c__Gemmatimonadetes	OTU2270	0	0	0	0	0	0	0	1	0	1	1	0	36	2	2	1	2	0	3	9	3	61
d__Bacteria	k__norank_d__Bacteria	p__Actinobacteria	c__Actinobacteria	o__Gaiellales	f__norank_o__Gaiellales	g__norank_f__norank_o__Gaiellales	s__unclassified_g__norank_f__norank_o__Gaiellales	OTU1357	13	2	0	1	10	3	7	8	10	5	5	6	9	2	13	9	4	6	12	16	16	157
d__Bacteria	k__norank_d__Bacteria	p__Acidobacteria	c__Holophagae	o__Subgroup_7	f__norank_o__Subgroup_7	g__norank_f__norank_o__Subgroup_7	s__unclassified_g__norank_f__norank_o__Subgroup_7	OTU1688	4	0	0	3	1	1	13	6	0	1	0	2	1	4	6	9	1	0	9	3	7	71
d__Bacteria	k__norank_d__Bacteria	p__Proteobacteria	c__Alphaproteobacteria	o__Rhizobiales	f__norank_o__Rhizobiales	g__norank_f__norank_o__Rhizobiales	s__uncultured_alpha_proteobacterium_g__norank_f__norank_o__Rhizobiales	OTU739	6	0	0	3	1	5	2	4	0	2	1	2	3	1	3	5	3	1	1	8	3	54
d__Bacteria	k__norank_d__Bacteria	p__Bacteroidetes	c__Bacteroidia	o__Cytophagales	f__Microscillaceae	g__norank_f__Microscillaceae	s__unclassified_g__norank_f__Microscillaceae	OTU651	0	0	0	5	0	1	1	0	0	0	0	0	0	0	0	0	4	0	0	0	0	11
d__Bacteria	k__norank_d__Bacteria	p__Acidobacteria	c__Subgroup_11	o__norank_c__Subgroup_11	f__norank_o__norank_c__Subgroup_11	g__norank_f__norank_o__norank_c__Subgroup_11	s__unclassified_g__norank_f__norank_o__norank_c__Subgroup_11	OTU401	0	3	1	6	6	1	0	3	0	1	0	2	0	1	0	1	0	2	2	0	0	29
d__Bacteria	k__norank_d__Bacteria	p__Chloroflexi	c__Anaerolineae	o__SBR1031	f__A4b	g__norank_f__A4b	s__uncultured_bacterium_g__norank_f__A4b	OTU1107	0	0	0	0	0	0	0	0	0	7	0	5	3	0	2	3	0	5	5	2	4	36
d__Bacteria	k__norank_d__Bacteria	p__Actinobacteria	c__Actinobacteria	o__Microtrichales	f__unclassified_o__Microtrichales	g__unclassified_o__Microtrichales	s__unclassified_o__Microtrichales	OTU594	0	0	0	0	1	0	0	0	0	0	1	0	0	0	0	0	0	1	0	0	0	3
d__Bacteria	k__norank_d__Bacteria	p__Planctomycetes	c__BD7-11	o__norank_c__BD7-11	f__norank_o__norank_c__BD7-11	g__norank_f__norank_o__norank_c__BD7-11	s__uncultured_bacterium_g__norank_f__norank_o__norank_c__BD7-11	OTU123	1	0	0	0	0	0	1	0	0	2	0	0	0	0	0	0	0	0	3	0	0	7
d__Bacteria	k__norank_d__Bacteria	p__Actinobacteria	c__Actinobacteria	o__Solirubrobacterales	f__67-14	g__norank_f__67-14	s__uncultured_Rubrobacteraceae_bacterium_g__norank_f__67-14	OTU1131	19	6	3	2	3	1	4	5	10	18	10	8	2	2	10	9	2	0	22	1	1	138
d__Bacteria	k__norank_d__Bacteria	p__Actinobacteria	c__Actinobacteria	o__Gaiellales	f__norank_o__Gaiellales	g__norank_f__norank_o__Gaiellales	s__uncultured_Conexibacter_sp._g__norank	OTU202	11	78	58	22	39	26	64	27	38	28	35	48	6	21	9	12	40	22	4	5	3	596
d__Bacteria	k__norank_d__Bacteria	p__Verrucomicrobia	c__Verrucomicrobiae	o__Pedosphaerales	f__Pedosphaeraceae	g__norank_f__Pedosphaeraceae	s__unclassified_g__norank_f__Pedosphaeraceae	OTU989	1	2	0	2	1	1	0	0	7	1	1	0	0	0	0	1	0	2	0	0	2	21
d__Bacteria	k__norank_d__Bacteria	p__Actinobacteria	c__Actinobacteria	o__Streptosporangiales	f__Thermomonosporaceae	g__Actinomadura	s__unclassified_g__Actinomadura	OTU301	2	11	17	0	0	0	3	0	11	0	6	0	0	0	0	0	0	0	0	0	0	50
d__Bacteria	k__norank_d__Bacteria	p__Gemmatimonadetes	c__Gemmatimonadetes	o__Gemmatimonadales	f__Gemmatimonadaceae	g__norank_f__Gemmatimonadaceae	s__uncultured_bacterium_g__norank_f__Gemmatimonadaceae	OTU1088	0	0	0	1	2	2	1	11	1	14	13	2	2	2	5	0	0	1	3	8	4	72
d__Bacteria	k__norank_d__Bacteria	p__Actinobacteria	c__Actinobacteria	o__Rubrobacterales	f__Rubrobacteriaceae	g__Rubrobacter	s__unclassified_g__Rubrobacter	OTU80	2	0	0	6	1	1	0	0	0	1	2	2	0	0	0	2	3	5	0	0	0	25
d__Bacteria	k__norank_d__Bacteria	p__Actinobacteria	c__Actinobacteria	o__Gaiellales	f__norank_o__Gaiellales	g__norank_f__norank_o__Gaiellales	s__bacterium_Ellin6515	OTU923	1	1	0	0	1	0	1	1	4	6	2	0	0	1	0	0	0	1	0	0	0	19
d__Bacteria	k__norank_d__Bacteria	p__Chloroflexi	c__Dehalococcoidia	o__S085	f__norank_o__S085	g__norank_f__norank_o__S085	s__uncultured_bacterium_g__norank_f__norank_o__S085	OTU1609	0	0	0	3	1	1	12	2	0	5	1	18	16	9	9	3	2	1	4	1	0	88
d__Bacteria	k__norank_d__Bacteria	p__Planctomycetes	c__Phycisphaerae	o__Phycisphaerales	f__Phycisphaeraceae	g__AKYG587	s__uncultured_bacterium_g__AKYG587	OTU1361	0	0	0	0	0	0	1	3	1	8	0	2	0	1	2	0	0	0	0	1	0	19
d__Bacteria	k__norank_d__Bacteria	p__Proteobacteria	c__Gammaproteobacteria	o__Betaproteobacteriales	f__Nitrosomonadaceae	g__mle1-7	s__uncultured_beta_proteobacterium_g__mle1-7	OTU1006	3	0	0	2	2	2	2	3	1	1	0	0	1	0	2	6	6	2	3	5	1	42
d__Bacteria	k__norank_d__Bacteria	p__Actinobacteria	c__Actinobacteria	o__Micrococcales	f__Microbacteriaceae	g__Agromyces	s__unclassified_g__Agromyces	OTU104	100	25	8	29	33	57	58	30	25	97	43	69	164	34	42	74	9	43	136	121	124	1321
d__Bacteria	k__norank_d__Bacteria	p__unclassified_k__norank_d__Bacteria	c__unclassified_k__norank_d__Bacteria	o__unclassified_k__norank_d__Bacteria	f__unclassified_k__norank_d__Bacteria	g__unclassified_k__norank_d__Bacteria	s__unclassified_k__norank_d__Bacteria	OTU167	0	3	0	0	0	0	0	0	0	0	0	0	0	0	0	0	0	0	0	0	0	3
d__Bacteria	k__norank_d__Bacteria	p__Gemmatimonadetes	c__Gemmatimonadetes	o__Gemmatimonadales	f__Gemmatimonadaceae	g__unclassified_f__Gemmatimonadaceae	s__unclassified_f__Gemmatimonadaceae	OTU1833	0	0	0	1	3	4	3	0	1	0	0	1	0	0	0	3	1	1	0	0	0	18
d__Bacteria	k__norank_d__Bacteria	p__Patescibacteria	c__Saccharimonadia	o__Saccharimonadales	f__norank_o__Saccharimonadales	g__norank_f__norank_o__Saccharimonadales	s__uncultured_Candidatus_Saccharibacteria_bacterium_g__norank_f__norank	OTU1413	0	0	1	0	2	0	1	0	0	0	0	2	0	0	0	1	0	0	0	0	0	7
d__Bacteria	k__norank_d__Bacteria	p__Chlamydiae	c__Chlamydiae	o__Chlamydiales	f__cvE6	g__norank_f__cvE6	s__uncultured_bacterium_g__norank_f__cvE6	OTU1670	0	0	1	2	3	2	0	0	0	0	1	0	0	1	0	0	0	0	1	0	0	11
d__Bacteria	k__norank_d__Bacteria	p__Chloroflexi	c__Chloroflexia	o__Chloroflexales	f__Roseiflexaceae	g__norank_f__Roseiflexaceae	s__uncultured_soil_bacterium_g__norank_f__Roseiflexaceae	OTU2314	3	0	0	0	0	0	3	0	0	3	2	1	1	0	1	0	1	0	0	7	5	27
d__Bacteria	k__norank_d__Bacteria	p__Proteobacteria	c__Deltaproteobacteria	o__Myxococcales	f__bacteriap25	g__norank_f__bacteriap25	s__metagenome_g__norank_f__bacteriap25	OTU1552	1	1	0	0	1	1	1	0	0	1	0	0	8	0	7	0	0	2	6	1	3	33
d__Bacteria	k__norank_d__Bacteria	p__Planctomycetes	c__Planctomycetacia	o__Gemmatales	f__Gemmataceae	g__norank_f__Gemmataceae	s__unclassified_g__norank_f__Gemmataceae	OTU377	0	0	1	1	1	0	0	2	0	1	0	1	2	1	1	1	0	0	1	0	2	15
d__Bacteria	k__norank_d__Bacteria	p__Chloroflexi	c__unclassified_p__Chloroflexi	o__unclassified_p__Chloroflexi	f__unclassified_p__Chloroflexi	g__unclassified_p__Chloroflexi	s__unclassified_p__Chloroflexi	OTU710	27	3	1	4	21	6	42	7	8	10	7	15	0	0	0	0	2	0	0	0	0	153
d__Bacteria	k__norank_d__Bacteria	p__Proteobacteria	c__Deltaproteobacteria	o__Myxococcales	f__Phaselicystidaceae	g__Phaselicystis	s__unclassified_g__Phaselicystis	OTU385	0	0	0	3	0	0	0	0	0	0	1	1	0	0	1	0	0	0	0	0	0	6
d__Bacteria	k__norank_d__Bacteria	p__Acidobacteria	c__Subgroup_6	o__norank_c__Subgroup_6	f__norank_o__norank_c__Subgroup_6	g__norank_f__norank_o__norank_c__Subgroup_6	s__unclassified_g__norank_f__norank_o__norank_c__Subgroup_6	OTU1781	1	0	0	0	1	2	0	2	0	0	0	1	1	7	2	0	0	0	2	0	0	19
d__Bacteria	k__norank_d__Bacteria	p__Gemmatimonadetes	c__Gemmatimonadetes	o__norank_c__Gemmatimonadetes	f__norank_o__norank_c__Gemmatimonadetes	g__norank_f__norank_o__norank_c__Gemmatimonadetes	s__unclassified_g__norank_f__norank_o__norank_c__Gemmatimonadetes	OTU2350	0	0	0	0	0	0	0	0	0	0	0	0	0	0	0	0	0	0	1	3	0	4
d__Bacteria	k__norank_d__Bacteria	p__Proteobacteria	c__Alphaproteobacteria	o__Rhizobiales	f__Kaistiaceae	g__Kaistia	s__uncultured_bacterium_g__Kaistia	OTU1149	0	0	1	1	1	1	0	0	0	3	3	1	0	0	0	0	0	2	1	0	0	14
d__Bacteria	k__norank_d__Bacteria	p__Actinobacteria	c__Actinobacteria	o__Microtrichales	f__Iamiaceae	g__Iamia	s__unclassified_g__Iamia	OTU2319	1	0	0	0	0	0	0	0	0	0	0	0	3	0	2	0	0	0	1	2	1	10
d__Bacteria	k__norank_d__Bacteria	p__Acidobacteria	c__Subgroup_6	o__norank_c__Subgroup_6	f__norank_o__norank_c__Subgroup_6	g__norank_f__norank_o__norank_c__Subgroup_6	s__unclassified_g__norank_f__norank_o__norank_c__Subgroup_6	OTU1789	15	0	0	9	11	17	17	16	3	10	3	9	53	34	56	14	29	8	53	125	114	596
d__Bacteria	k__norank_d__Bacteria	p__Proteobacteria	c__Alphaproteobacteria	o__Sphingomonadales	f__Sphingomonadaceae	g__Ellin6055	s__unclassified_g__Ellin6055	OTU1198	14	26	15	5	31	4	6	2	5	17	8	20	3	3	6	6	25	11	1	2	4	214
d__Bacteria	k__norank_d__Bacteria	p__Proteobacteria	c__Alphaproteobacteria	o__Rhizobiales	f__Xanthobacteraceae	g__norank_f__Xanthobacteraceae	s__unclassified_g__norank_f__Xanthobacteraceae	OTU1031	45	35	23	23	20	23	24	34	27	65	55	36	26	11	18	22	36	22	36	18	31	630
d__Bacteria	k__norank_d__Bacteria	p__Bacteroidetes	c__Bacteroidia	o__Cytophagales	f__Cytophagaceae	g__Sporocytophaga	s__uncultured_bacterium_g__Sporocytophaga	OTU909	2	0	0	0	1	0	0	0	22	0	0	0	0	0	0	0	0	1	0	0	1	27
d__Bacteria	k__norank_d__Bacteria	p__Actinobacteria	c__Actinobacteria	o__Pseudonocardiales	f__Pseudonocardiaceae	g__unclassified_f__Pseudonocardiaceae	s__unclassified_f__Pseudonocardiaceae	OTU258	7	22	62	8	4	1	7	5	9	2	6	5	0	0	1	4	1	15	0	0	0	159
d__Bacteria	k__norank_d__Bacteria	p__Chloroflexi	c__Anaerolineae	o__Ardenticatenales	f__norank_o__Ardenticatenales	g__norank_f__norank_o__Ardenticatenales	s__unclassified_g__norank_f__norank_o__Ardenticatenales	OTU1897	15	0	0	23	18	19	7	1	0	11	4	14	5	6	53	12	7	31	13	25	24	288
d__Bacteria	k__norank_d__Bacteria	p__Acidobacteria	c__FFCH5909	o__norank_c__FFCH5909	f__norank_o__norank_c__FFCH5909	g__norank_f__norank_o__norank_c__FFCH5909	s__uncultured_bacterium_g__norank_f__norank_o__norank_c__FFCH5909	OTU319	0	10	31	4	1	1	12	4	0	1	1	0	0	1	0	0	0	0	0	0	0	66
[truncated: 938 more rows]
